# Supplementary material for: SenolyticSynergy: An Attention-Based Network for Discovering Novel Senolytic Combinations via Human Aging Genomics
Source: Int J Mol Sci. 2025 Sep 16;26(18):9004. doi: 10.3390/ijms26189004 (PMC12469854; doi:10.3390/ijms26189004)
Supplement: Supplementary file 1 [file ijms-26-09004-s001.zip]

Archive with 15 entries (15 files):
- 1624_geneset.csv
- 190_pre_syn_score.csv
- 63_senolytics_dataset.csv
- geneset_source_1_GSE72815.csv
- geneset_source_2_GSE141595.csv
- geneset_source_3_genage_human.csv
- geneset_source_4_longevity.csv
- geneset_source_5_cellage3.tsv
- geneset_source_6_tableExport (1).csv
- geneset_source_6_tableExport (2).csv
- geneset_source_6_tableExport (3).csv
- geneset_source_6_tableExport (4).csv
- geneset_source_6_tableExport (5).csv
- geneset_source_6_tableExport (6).csv
- senolytics_combination_1953.csv
