# Supplementary material for: SenolyticSynergy: An Attention-Based Network for Discovering Novel Senolytic Combinations via Human Aging Genomics
Source: Int J Mol Sci. 2025 Sep 16;26(18):9004. doi: 10.3390/ijms26189004 (PMC12469854; doi:10.3390/ijms26189004)
Supplement: Supplementary file 1 [file ijms-26-09004-s001.zip › 1624_geneset.csv]

	gene_name	entrez_id
0	GHR	2690
1	GHRH	2691
2	SHC1	6464
3	POU1F1	5449
4	PROP1	5626
5	TP53	7157
6	TERT	7015
7	ATM	472
8	PLAU	5328
9	ERCC2	2068
10	ERCC8	1161
11	WRN	7486
12	LMNA	4000
13	IGF1R	3480
14	TXN	7295
15	KL	9365
16	E2F1	1869
17	PTPN11	5781
18	NFKB2	4791
19	STAT5B	6777
20	STAT3	6774
21	STAT5A	6776
22	NRG1	3084
23	HDAC3	8841
24	GH1	2688
25	IL7R	3575
26	IGF1	3479
27	IGF2	3481
28	INS	3630
29	NGF	4803
30	IRS1	3667
31	PTPN1	5770
32	IRS2	8660
33	AKT1	207
34	PIK3CB	5291
35	NGFR	4804
36	HRAS	3265
37	MYC	4609
38	EGFR	1956
39	ERBB2	2064
40	INSR	3643
41	NCOR1	9611
42	NBN	4683
43	JUND	3727
44	IL2	3558
45	PDGFB	5155
46	EGF	1950
47	IL2RG	3561
48	FOS	2353
49	PDGFRB	5159
50	EPOR	2057
51	SST	6750
52	PRKCD	5580
53	PPARA	5465
54	RET	5979
55	PLCG2	5336
56	PEX5	5830
57	TCF3	6929
58	PARP1	142
59	BRCA1	672
60	PIN1	5300
61	PTEN	5728
62	CREBBP	1387
63	HIF1A	3091
64	UBB	7314
65	RPA1	6117
66	BLM	641
67	BCL2	596
68	S100B	6285
69	VCP	7415
70	POLG	5428
71	IGFBP3	3486
72	HSP90AA1	3320
73	NR3C1	2908
74	EGR1	1958
75	VEGFA	7422
76	ABL1	25
77	BRCA2	675
78	TOP2A	7153
79	TOP2B	7155
80	NFKB1	4790
81	TOP1	7150
82	RAD51	5888
83	UBE2I	7329
84	TNF	7124
85	PDPK1	5170
86	CEBPA	1050
87	CEBPB	1051
88	MXI1	4601
89	TGFB1	7040
90	ERCC6	2074
91	STK11	6794
92	EP300	2033
93	APTX	54840
94	PML	5371
95	GSK3B	2932
96	HTT	3064
97	PRKCA	5578
98	SSTR3	6753
99	HELLS	3070
100	APOC3	345
101	EEF2	1938
102	ERCC3	2071
103	TERF1	7013
104	PRKDC	5591
105	CAT	847
106	ERCC5	2073
107	AR	367
108	GTF2H2	2966
109	GTF2H2	728340
110	XRCC5	7520
111	PCNA	5111
112	FEN1	2237
113	FAS	355
114	TERF2	7014
115	XRCC6	2547
116	POLD1	5424
117	BAX	581
118	RB1	5925
119	EMD	2010
120	GRB2	2885
121	FOXO3	2309
122	FOXO1	2308
123	HSF1	3297
124	XPA	7507
125	MSRA	4482
126	RECQL4	9401
127	SOD2	6648
128	SOD1	6647
129	FOXM1	2305
130	COQ7	10229
131	CACNA1A	773
132	LRP2	4036
133	AIFM1	9131
134	UCHL1	7345
135	APP	351
136	APOE	348
137	A2M	2
138	SNCG	6623
139	PRDX1	5052
140	PON1	5444
141	RELA	5970
142	IL6	3569
143	RGN	9104
144	RAD52	5893
145	TOP3B	8940
146	ERCC1	2067
147	SIRT1	23411
148	HDAC1	3065
149	HSPA9	3313
150	GPX1	2876
151	GSR	2936
152	GSS	2937
153	GSTA4	2941
154	GSTP1	2950
155	MT-CO1	4512
156	HSPD1	3329
157	HSPA1A	3303
158	HSPA1B	3304
159	PCMT1	5110
160	MAPK8	5599
161	YWHAZ	7534
162	PTK2B	2185
163	PTK2	5747
164	IL7	3574
165	MAPK14	1432
166	FGFR1	2260
167	SP1	6667
168	FLT1	2321
169	JUN	3725
170	MED1	5469
171	MAPK9	5601
172	MAPK3	5595
173	HMGB1	3146
174	CCNA2	890
175	HMGB2	3148
176	MAP3K5	4217
177	TAF1	6872
178	LMNB1	4001
179	SDHC	6391
180	FOXO4	4303
181	HESX1	8820
182	PIK3R1	5295
183	BSCL2	26580
184	AGPAT2	10555
185	BMI1	648
186	EEF1A1	1915
187	TFAP2A	7020
188	BDNF	627
189	CREB1	1385
190	ATF2	1386
191	TBP	6908
192	APEX1	328
193	HBP1	26959
194	BUB1B	701
195	PTGS2	5743
196	HSPA8	3312
197	SIN3A	25942
198	CDK1	983
199	TFDP1	7027
200	DDIT3	1649
201	POLA1	5422
202	MAPT	4137
203	HDAC2	3066
204	MAX	4149
205	MXD1	4084
206	MDM2	4193
207	SUMO1	7341
208	HOXB7	3217
209	HOXC4	3221
210	JAK2	3717
211	ESR1	2099
212	LEP	3952
213	LEPR	3953
214	NFKBIA	4792
215	CLU	1191
216	MTOR	2475
217	GHRHR	2692
218	CTNNB1	1499
219	PSEN1	5663
220	DLL3	10683
221	CDKN2A	1029
222	PPP1CA	5499
223	DBN1	1627
224	NOG	9241
225	ELN	2006
226	ATR	545
227	UCP3	7352
228	ZMPSTE24	10269
229	TP63	8626
230	UCP2	7351
231	POLB	5423
232	GCLC	2729
233	GCLM	2730
234	SIRT6	51548
235	BUB3	9184
236	RAE1	8480
237	PMCH	5367
238	MLH1	4292
239	CSNK1E	1454
240	TPTEP2-CSNK1E	102800317
241	STUB1	10273
242	PPM1D	8493
243	CHEK2	11200
244	PCK1	5105
245	ARHGAP1	392
246	CDC42	998
247	CLOCK	9575
248	HIC1	3090
249	PAPPA	5069
250	ADCY5	111
251	PPARGC1A	10891
252	GPX4	2879
253	UCP1	7350
254	FGF23	8074
255	EFEMP1	2202
256	ERCC4	2072
257	CETP	1071
258	PPARG	5468
259	AGTR1	185
260	CISD2	493856
261	EEF1E1	9521
262	EPS8	2059
263	KCNA3	3738
264	SIRT7	51547
265	SLC13A1	6561
266	SOCS2	8835
267	TPP2	7174
268	TP53BP1	7158
269	SIRT3	23410
270	NCOR2	9612
271	SUN1	23353
272	BAK1	578
273	IGFBP2	3485
274	PYCR1	5831
275	TP73	7161
276	CNR1	1268
277	NFE2L2	4780
278	CDKN1A	1026
279	PDGFRA	5156
280	PIK3CA	5290
281	C1QA	712
282	CDKN2B	1030
283	EIF5A2	56648
284	MIF	4282
285	DGAT1	8694
286	MT1E	4493
287	FGF21	26291
288	HTRA2	27429
289	GSK3A	2931
290	NUDT1	4521
291	IKBKB	3551
292	SQSTM1	8878
293	CDK7	1022
294	GRN	2896
295	SERPINE1	5054
296	SPRTN	83932
297	RICTOR	253260
298	CTF1	1489
299	TRAP1	10131
300	TRPV1	7442
301	NFE2L1	4779
302	IFNB1	3456
303	GDF11	10220
304	ACE	1636
305	APOB	338
306	APOC1	341
307	HLA-DRB1	3123
308	SULT1A1	6817
309	TH	7054
310	ITGB3	3690
311	AGT	183
312	IFNG	3458
313	IL10	3586
314	HFE	3077
315	APOA1	335
316	HMOX1	3162
317	AKAP10	11216
318	HSPA1L	3305
319	CYP1B1	1545
320	TLR4	7099
321	CPB2	1361
322	SLC6A4	6532
323	MTR	4548
324	MEFV	4210
325	YTHDF2	51441
326	MT1A	4489
327	IL18	3606
328	CHIT1	1118
329	ADA2	51816
330	ADIPOQ	9370
331	CYP19A1	1588
332	GHSR	2693
333	IGF2R	3482
334	RAD23B	5887
335	TXNRD1	7296
336	XDH	7498
337	GHRL	51738
338	TOMM40	10452
339	ADA	100
340	DRD4	1815
341	CDH4	1002
342	SVEP1	79987
343	ATRIP	84126
344	CACNA1C	100874369
345	CACNA1C	775
346	CARS1	833
347	LINC01237	101927289
348	STK24	8428
349	C7orf50	84310
350	PARVG	64098
351	NCAM2	4685
352	PPP2R2C	5522
353	NLRC5	84166
354	HPCAL1	3241
355	BTBD9	114781
356	TGFA	7039
357	PPP1R26-AS1	100506599
358	ABCC4	10257
359	CLSTN2	64084
360	RUNX3	864
361	PICALM	8301
362	CAMK4	814
363	SLC25A27	9481
364	TAS2R16	50833
365	NOS1	4842
366	MSTN	2660
367	MT-ATP8	4509
368	MT2A	4502
369	HP	3240
370	MAP3K7	6885
371	GSTZ1	2954
372	CASP5	838
373	HLA-DQA1	3117
374	HLA-DQA2	3117
375	HLA-DQA2	3118
376	AGER	177
377	UBE4B	10277
378	LINC02227	101927697
379	HLA-DQB1	3119
380	F7	2155
381	EXO1	9156
382	CEP128	145508
383	ADARB1	104
384	ADARB2	105
385	ADRB2	154
386	HSPA14	51182
387	ABCC6	368
388	ACER2	340485
389	ACLY	47
390	AGO2	27161
391	AGR2	10551
392	AKAP4	8852
393	AKR1B1	231
394	AKT1S1	84335
395	AKT3	10000
396	AKTIP	64400
397	ALDH2	217
398	ALDOA	226
399	ALKBH3	221120
400	ANAPC1	64682
401	ANLN	54443
402	ANXA5	308
403	ARID3A	1820
404	ASAH1	427
405	ASPH	444
406	ATF3	467
407	ATF7IP	55729
408	ATG12	9140
409	ATG4D	84971
410	ATG5	9474
411	ATG7	10533
412	ATP6V0A2	23545
413	ATP6V0C	527
414	AURKA	6790
415	AURKB	9212
416	BAG3	9531
417	BAZ1A	11177
418	BCL11B	64919
419	BCL2L1	598
420	BCL3	602
421	BCL6	604
422	BECN1	8678
423	BIRC5	332
424	BLVRA	644
425	BMS1	9790
426	BRD4	23476
427	BRIP1	83990
428	BTG3	10950
429	BUB1	699
430	CALR	811
431	CARM1	10498
432	CBS	102724560
433	CBS	875
434	CBX5	23468
435	CBX7	23492
436	CBX8	57332
437	CCNB1	891
438	CCND3	896
439	CD28	940
440	CDC25A	993
441	CDC45	8318
442	CDC7	8317
443	CDCA2	157313
444	CDCA4	55038
445	CDH1	999
446	CDK2	1017
447	CDK2AP1	8099
448	CDK4	1019
449	CDK6	1021
450	CEBPG	1054
451	CENPA	1058
452	CHAF1B	8208
453	CIP2A	57650
454	CIT	11113
455	CKAP2	26586
456	CLPP	8192
457	CLSPN	63967
458	CNOT6	57472
459	CNOT6L	246175
460	COX5B	1329
461	CPT1C	126129
462	CRISPLD2	83716
463	CSNK1A1	1452
464	CSNK2A1	1457
465	CTH	1491
466	CTNNAL1	8727
467	CTSB	1508
468	CTSD	1509
469	CUL4B	8450
470	CUX1	1523
471	CYB5R3	1727
472	CYP26A1	1592
473	DDAH2	23564
474	DDB1	1642
475	DDIT4	54541
476	DEK	7913
477	DEPTOR	64798
478	DGCR8	54487
479	DHX9	1660
480	DICER1	23405
481	DIDO1	11083
482	DIRAS3	9077
483	DKC1	1736
484	DNMT1	1786
485	DNMT3A	1788
486	DNMT3B	1789
487	DOT1L	84444
488	DPY30	84661
489	DTL	51514
490	DUSP16	80824
491	DUSP21	63904
492	DUSP3	1845
493	DUSP6	1848
494	E2F3	1871
495	ECT2	1894
496	EHMT2	10919
497	EIF2AK3	9451
498	EIF4EBP1	1978
499	EIF4G2	1982
500	ELAVL1	1994
501	ELOA	6924
502	ENDOG	2021
503	ENO1	2023
504	EPAS1	2034
505	EPHA3	2042
506	EPHA5	2044
507	ESPL1	9700
508	EZH2	2146
509	FBXO5	26271
510	FBXW11	23291
511	FDPS	2224
512	FERMT1	55612
513	FERMT2	10979
514	FIS1	51024
515	FNTB	100529261
516	FNTB	2342
517	FOXP1	27086
518	FOXQ1	94234
519	FSCN1	6624
520	FXN	2395
521	FXR1	8087
522	G6PD	2539
523	GAPDH	2597
524	GGCT	79017
525	GLI1	2735
526	GMNN	51053
527	GMPS	8833
528	GPC3	2719
529	GRPR	2925
530	GRSF1	2926
531	GTSE1	51512
532	HAS1	3036
533	HAUS4	54930
534	HDAC4	9759
535	HDAC7	51564
536	HIVEP1	3096
537	HJURP	55355
538	HMGB3	3149
539	HMGCR	3156
540	HNRNPA1	3178
541	HNRNPA3	220988
542	HNRNPAB	3182
543	HNRNPD	3184
544	HOXA9	3205
545	HS2ST1	9653
546	HSP90AB1	3326
547	HSPA2	3306
548	HSPA5	3309
549	HSPB1	3315
550	HYOU1	10525
551	ID1	3397
552	IL24	11009
553	ILF3	3609
554	ILK	3611
555	IMMT	10989
556	INCENP	3619
557	INPP4B	8821
558	IRAK4	51135
559	JPT1	51155
560	KCNJ12	3768
561	KDM1A	23028
562	KDM2B	84678
563	KDM4C	23081
564	KDM5B	10765
565	KDR	3791
566	KIF11	3832
567	KIF20A	10112
568	KIF2C	11004
569	KIFC1	3833
570	KRT19	3880
571	LAMP2	3920
572	LATS1	9113
573	LBR	3930
574	LCN2	3934
575	LGALS3	3958
576	LIMA1	51474
577	LIN54	132660
578	LIN9	286826
579	LNCTAM34A	102724571
580	LOX	4015
581	LOXL2	4017
582	LPAR3	23566
583	MAD2L1	4085
584	MAEL	84944
585	MAF	4094
586	MAGEA2B	266740
587	MAGEA2B	4101
588	MAGEA2	4101
589	MAGOHB	55110
590	MAP2K3	5606
591	MAP4K1	11184
592	MARCHF5	54708
593	MCAM	4162
594	MCL1	4170
595	MCL1	574406
596	MCM3AP	8888
597	MCM7	4176
598	MDC1	9656
599	MDH1	4190
600	MDK	4192
601	ME1	4199
602	ME2	4200
603	MECP2	4204
604	MED12	9968
605	MEF2A	4205
606	MEIS2	4212
607	MET	4233
608	MKRN1	23608
609	MMP7	4316
610	MMP9	4318
611	MORF4L1	10933
612	MRTFA	57591
613	MRTFB	57496
614	MSN	4478
615	MTDH	92140
616	MTHFD2	10797
617	MUC4	4585
618	MUS81	80198
619	MYBBP1A	10514
620	MYBL2	4605
621	MYCN	4613
622	MYD88	4615
623	MYLK	4638
624	NACC1	112939
625	NAMPT	10135
626	NANOG	79923
627	NBR1	4077
628	NCAPG2	54892
629	NEDD4	4734
630	NEK1	4750
631	NEK2	4751
632	NEK6	10783
633	NEK9	91754
634	NF1	4763
635	NHEJ1	79840
636	NIPA2	81614
637	NLK	51701
638	NPM1	4869
639	NR1H2	7376
640	NRF1	4899
641	NSUN2	54888
642	NTN4	59277
643	NUAK2	81788
644	NUDT5	11164
645	NUTF2	10204
646	OGG1	4968
647	OPA1	4976
648	ORC1	4998
649	OXTR	5021
650	P2RY14	9934
651	P3H1	64175
652	PAPSS2	9060
653	PARK7	11315
654	PATZ1	23598
655	PAX8	7849
656	PDCD11	22984
657	PDCD4	27250
658	PELP1	27043
659	PES1	23481
660	PHB2	11331
661	PHGDH	26227
662	PINK1	65018
663	PIR	8544
664	PLD2	5338
665	PLK1	5347
666	POT1	25913
667	PPIB	5479
668	PPM1B	5495
669	PPP1R13B	23368
670	PRKAA2	5563
671	PRKD2	25865
672	PRKN	5071
673	PRMT1	3276
674	PRMT6	55170
675	PRPF19	27339
676	PSMA2	5683
677	PSMA5	5686
678	PSMB1	5689
679	PSMB5	5693
680	PSMD14	10213
681	PTPN6	5777
682	PYGL	5836
683	RACGAP1	29127
684	RACK1	10399
685	RAD21	5885
686	RAD51C	5889
687	RAN	5901
688	RANBP9	10048
689	RAPGEF4	11069
690	RASSF4	83937
691	RBBP4	5928
692	RBM39	9584
693	RBP2	5948
694	RBX1	9978
695	RCC1	1104
696	RECK	8434
697	RHOA	387
698	RNASEH2A	10535
699	RNASEH2B	79621
700	RPS9	6203
701	RRAD	6236
702	RRAS2	22800
703	RRM1	6240
704	RRM2	6241
705	RRM2B	50484
706	RUVBL2	10856
707	S100A6	6277
708	SAMHD1	25939
709	SAT2	112483
710	SDC1	6382
711	SELENOH	280636
712	SENP1	29843
713	SENP7	57337
714	SETD1A	9739
715	SGK1	6446
716	SIRT2	22933
717	SIX1	6495
718	SKP2	6502
719	SLC16A7	9194
720	SLC25A5	292
721	SLC52A1	55065
722	SMAD2	4087
723	SMAD6	4091
724	SMARCA2	6595
725	SMARCA4	6597
726	SMARCD1	6602
727	SMC1A	8243
728	SMC2	10592
729	SMG1	23049
730	SNAI1	6615
731	SOX4	6659
732	SPAG9	9043
733	SPHK1	8877
734	SRC	6714
735	SRF	6722
736	SRSF2	6427
737	SRSF3	6428
738	STN1	79991
739	SUPT5H	6829
740	SUV39H1	6839
741	SUZ12	23512
742	SYT1	6857
743	SYT7	9066
744	TACC3	10460
745	TBK1	29110
746	TBX2	6909
747	TBX3	6926
748	TEAD1	7003
749	TEAD4	7004
750	TFG	10342
751	TGFB2	7042
752	TGFBR1	7046
753	TIMELESS	8914
754	TLR8	51311
755	TNFSF13	8741
756	TOPBP1	11073
757	TP53I3	9540
758	TPP1	1200
759	TPR	7175
760	TPX2	22974
761	TRA2B	6434
762	TRDMT1	1787
763	TRPM7	54822
764	TRPM8	79054
765	TRRAP	8295
766	TSC22D1	8848
767	TTK	7272
768	TWIST1	7291
769	TWIST2	117581
770	TYMS	7298
771	UBE2C	11065
772	UBE2N	7334
773	UBE2V1	7335
774	UBE2V2	7336
775	UBE3A	7337
776	UHRF1	29128
777	USP1	7398
778	UTP6	55813
779	VDR	7421
780	WEE1	7465
781	WIPI1	55062
782	WNT2	7472
783	WNT7B	7477
784	WSB1	26118
785	WT1	7490
786	WWP1	11059
787	XIAP	331
788	XPC	7508
789	YAP1	10413
790	YBX1	4904
791	YEATS4	8089
792	YWHAB	7529
793	YY1	7528
794	ZDHHC3	51304
795	ZEB1	6935
796	ZFX	7543
797	ZMAT3	64393
798	ZMYND11	10771
799	ZNF148	7707
800	ZNF207	7756
801	ZNF217	7764
802	AAK1	22848
803	ABCB1	5243
804	ABI3	51225
805	ABI3BP	25890
806	ACKR1	2532
807	ADCK5	203054
808	AHR	196
809	ALOX15B	247
810	ARF1	375
811	ARG2	384
812	ARID1A	8289
813	ARID1B	57492
814	ARID4B	51742
815	ARPC1B	10095
816	ARRB1	408
817	ASF1A	25842
818	ASXL2	55252
819	ATF6	22926
820	ATG10	83734
821	ATRAID	51374
822	ATRX	546
823	ATXN10	25814
824	AXL	558
825	BAP1	8314
826	BCL2L2	599
827	BCL2L2-PABPN1	100529063
828	BCLAF1	9774
829	BHLHE40	8553
830	BIN1	274
831	BLK	640
832	BMP4	652
833	BMPR2	659
834	BNIP3L	665
835	BRAF	673
836	BRD7	29117
837	BTG1	694
838	BTG2	7832
839	CAPNS1	826
840	CARF	79800
841	CASP2	835
842	CAV1	857
843	CAVIN1	284119
844	CCL2	6347
845	CCN2	1490
846	CCN6	8838
847	CCND1	595
848	CD34	947
849	CD82	3732
850	CDC6	990
851	CDK18	5129
852	CDK5	1020
853	CDK5R1	8851
854	CDKN1B	1027
855	CDKN1C	1028
856	CDKN2AIP	55602
857	CEACAM1	634
858	CHD5	26038
859	CHEK1	1111
860	CHUK	1147
861	CKB	1152
862	CLCA2	9635
863	CPEB1	64506
864	CREG1	8804
865	CXCL1	2919
866	CXCR2	3579
867	CYBB	1536
868	DAO	1610
869	DDB2	1643
870	DHCR24	1718
871	DHRS2	10202
872	DLC1	10395
873	DMTF1	9988
874	DPP4	1803
875	DUSP1	1843
876	DYRK1A	1859
877	E2F7	144455
878	EGLN1	54583
879	EGR2	1959
880	EHF	26298
881	EID3	493861
882	EIF2AK2	5610
883	ENG	2022
884	ENTPD7	57089
885	ERRFI1	54206
886	ERVW-1	30816
887	ESRRB	2103
888	ETS1	2113
889	ETS2	2114
890	ETV6	2120
891	EWSR1	2130
892	FANCD2	2177
893	FASN	2194
894	FASTK	10922
895	FBXO22	26263
896	FBXO31	79791
897	FBXO4	26272
898	FGFR3	2261
899	FOXA1	3169
900	FOXP3	50943
901	GADD45G	10912
902	GATA4	2626
903	GDF15	9518
904	GEMIN2	8487
905	GJA1	2697
906	GKN1	56287
907	GNG11	2791
908	GNMT	107080644
909	GNMT	27232
910	GRIK2	2898
911	GRK4	2868
912	GRK6	2870
913	HEPACAM	220296
914	HIPK2	28996
915	HIRA	7290
916	HK3	3101
917	HMGA1	3159
918	HMGA2	8091
919	HNRNPC	3183
920	HOPX	84525
921	HTRA1	5654
922	IFI16	3428
923	IGFBP1	3484
924	IGFBP5	3488
925	IGFBP7	3490
926	IKBKG	8517
927	IL1A	3552
928	IL1R1	3554
929	ING1	3621
930	ING2	3622
931	ING5	84289
932	IRF1	3659
933	IRF3	3661
934	IRF5	3663
935	IRF7	3665
936	ITGB4	3691
937	ITPK1	3705
938	ITPKB	3707
939	ITPR1	3708
940	ITPR2	3709
941	ITPR3	3710
942	ITSN2	50618
943	JUNB	3726
944	KAT5	10524
945	KCNA1	3736
946	KDM6B	23135
947	KEAP1	9817
948	KLF4	9314
949	KNDC1	85442
950	LATS2	26524
951	LAYN	143903
952	LIMK1	3984
953	LPAR1	1902
954	LY6D	8581
955	MAD1L1	8379
956	MAP2K1	5604
957	MAP2K2	5605
958	MAP2K6	5608
959	MAP2K7	5609
960	MAP3K14	9020
961	MAP3K6	9064
962	MAPK1	5594
963	MAPK12	6300
964	MAPKAPK5	8550
965	MARCKS	4082
966	MAST1	22983
967	MATK	4145
968	MAVS	57506
969	MCRS1	10445
970	MCU	90550
971	MDP1	145553
972	MEN1	4221
973	MEOX1	4222
974	METTL14	57721
975	MINK1	50488
976	MME	4311
977	MNX1	3110
978	MOB3A	126308
979	MORC3	23515
980	MOS	4342
981	MST1	4485
982	MT1G	4495
983	MVK	4598
984	MVP	9961
985	MXD4	10608
986	NADK	65220
987	NCAPH2	29781
988	NDRG1	10397
989	NDST2	8509
990	NEK4	6787
991	NF2	4771
992	NINJ1	4814
993	NLRX1	79671
994	NOLC1	9221
995	NOTCH1	4851
996	NOTCH3	4854
997	NOX1	27035
998	NOX4	50507
999	NRAS	4893
1000	NRSN2	80023
1001	NUAK1	9891
1002	OGT	8473
1003	ORAI1	84876
1004	OTX2	5015
1005	PAK2	5062
1006	PAK4	10298
1007	PBRM1	55193
1008	PCGF2	7703
1009	PDCD10	11235
1010	PDIK1L	149420
1011	PDZD2	23037
1012	PEA15	8682
1013	PEBP1	5037
1014	PEX19	5824
1015	PGR	5241
1016	PHB1	5245
1017	PI4KB	5298
1018	PIK3R5	23533
1019	PIM1	5292
1020	PINX1	54984
1021	PINX1	54984
1022	PITX1	5307
1023	PLA2G2A	5320
1024	PLA2R1	22925
1025	PMVK	10654
1026	PNPT1	87178
1027	POU3F1	5453
1028	POU5F1	5460
1029	PPP2R1A	5518
1030	PPP2R5A	5525
1031	PRKCH	5583
1032	PRKD1	5587
1033	PRODH	5625
1034	PROX1	5629
1035	PTTG1	9232
1036	PURB	5814
1037	RAF1	5894
1038	RAP1GAP	5909
1039	RARB	5915
1040	RASSF1	11186
1041	RASSF5	83593
1042	RBL1	5933
1043	RBL2	5934
1044	RBM38	55544
1045	RBP1	5947
1046	RBPJ	3516
1047	RELB	5971
1048	RNASEL	6041
1049	ROMO1	140823
1050	RPL11	6135
1051	RPS14	6208
1052	RPS6KB1	6198
1053	RPTOR	57521
1054	RRP8	23378
1055	RTN4	57142
1056	RUNX1	100506403
1057	RUNX1	861
1058	SALL1	6299
1059	SELENBP1	8991
1060	SERPINB2	5055
1061	SFN	2810
1062	SFRP1	6422
1063	SIAH1	6477
1064	SIK1	150094
1065	SIN3B	23309
1066	SLC13A3	64849
1067	SLC31A2	1318
1068	SLC5A2	6524
1069	SMAD1	4086
1070	SMAD3	4088
1071	SMAD5	4090
1072	SMARCB1	6598
1073	SMURF2	64750
1074	SOCS1	8651
1075	SORBS2	8470
1076	SOX1	6656
1077	SOX2	6657
1078	SOX5	6660
1079	SPARC	6678
1080	SPI1	6688
1081	SPIN1	10927
1082	SPNS1	83985
1083	SPOP	8405
1084	SREBF1	6720
1085	SRSF1	6426
1086	SSX2	6757
1087	SSX2B	727837
1088	STAG2	10735
1089	STAT1	6772
1090	STAT6	6778
1091	STK32C	282974
1092	STK4	6789
1093	STK40	83931
1094	SUMO2	6613
1095	SUMO3	6612
1096	SYK	6850
1097	TAGLN	6876
1098	TBPL1	9519
1099	TGFB1I1	7041
1100	TGFBI	7045
1101	TIGAR	57103
1102	TLR10	81793
1103	TLR2	7097
1104	TLR3	7098
1105	TMEM9B	56674
1106	TNFSF15	9966
1107	TOM1	10043
1108	TOP3A	7156
1109	TP53BP2	7159
1110	TP53INP1	94241
1111	TRIM28	10155
1112	TXNIP	10628
1113	TYK2	7297
1114	UBTD1	80019
1115	ULK3	25989
1116	USP28	57646
1117	VCAN	1462
1118	VENTX	27287
1119	WIF1	11197
1120	WNT16	51384
1121	WNT5A	7474
1122	XAF1	54739
1123	XPO1	7514
1124	YPEL3	83719
1125	ZCCHC10	54819
1126	ZFP36	7538
1127	IL2RB	3560
1128	PSAT1	29968
1129	AARS1	16
1130	ADCY1	107
1131	ADCY2	108
1132	ADCY3	109
1133	ADCY4	196883
1134	ADCY6	112
1135	ADCY7	113
1136	ADCY8	114
1137	ADCY9	115
1138	ADH1B	125
1139	ADH5	128
1140	ADIPOR1	51094
1141	ADIPOR2	79602
1142	AKT2	208
1143	ALDH9A1	223
1144	APPL1	26060
1145	AREG	374
1146	ARID5A	10865
1147	ATF4	468
1148	ATF6B	1388
1149	ATG101	60673
1150	ATG13	9776
1151	BCL10	8915
1152	BCL2A1	597
1153	BIRC2	329
1154	BIRC3	330
1155	BMP2	650
1156	BMP6	654
1157	BTK	695
1158	CAMKK2	10645
1159	CARD10	29775
1160	CCL1	6346
1161	CCL13	6357
1162	CCL19	6363
1163	CCL20	6364
1164	CCL21	6366
1165	CCL26	10344
1166	CCL3	6348
1167	CCL4	6351
1168	CCL7	6354
1169	CD14	929
1170	CD40LG	959
1171	CD55	1604
1172	CD9	928
1173	CFLAR	8837
1174	CHCHD2	51142
1175	CREB3	10488
1176	CREB3L1	90993
1177	CREB3L2	64764
1178	CREB3L3	84699
1179	CREB3L4	148327
1180	CREB5	9586
1181	CSF2RB	1439
1182	CXCL12	6387
1183	CXCL2	2920
1184	CXCL5	6374
1185	CXCL6	6372
1186	CXCL8	3576
1187	CYCS	54205
1188	DCTN1	1639
1189	DLAT	1737
1190	EDARADD	128178
1191	EHMT1	79813
1192	EIF4E	1977
1193	EIF4E1B	253314
1194	EIF4E2	9470
1195	ENO2	2026
1196	FADS1	3992
1197	FBP1	2203
1198	FGF7	2252
1199	FOXL2	668
1200	GCK	2645
1201	GRIA2	2891
1202	HGF	3082
1203	IL15	3600
1204	IL1B	3553
1205	IL6ST	3572
1206	IRS4	8471
1207	ITGA2	3673
1208	KCNAB3	9196
1209	KRAS	3845
1210	MMP1	4312
1211	MMP10	4319
1212	MMP12	4321
1213	MMP13	4322
1214	MMP14	4323
1215	MMP2	4313
1216	MMP3	4314
1217	NLRP3	114548
1218	PECAM1	5175
1219	PIAS4	51588
1220	PIDD1	55367
1221	PIGF	5281
1222	PIK3CD	5293
1223	PIK3R2	5296
1224	PIK3R3	8503
1225	PLAUR	5329
1226	PLCG1	5335
1227	PRKAA1	5562
1228	PRKAB1	5564
1229	PRKAB2	5565
1230	PRKACA	5566
1231	PRKACB	5567
1232	PRKACG	5568
1233	PRKAG1	5571
1234	PRKAG2	51422
1235	PRKAG3	53632
1236	PRKCB	5579
1237	PRKCQ	5588
1238	PTGES	9536
1239	RB1CC1	9821
1240	RFC4	5984
1241	RHEB	6009
1242	RIPK1	8737
1243	RORA	6095
1244	RPS6KA5	9252
1245	RPS6KB2	6199
1246	SESN1	27244
1247	SESN2	83667
1248	SESN3	143686
1249	TAB1	10454
1250	TAB2	23118
1251	TICAM1	148022
1252	TIMP1	7076
1253	TIMP2	7077
1254	TIRAP	114609
1255	TMEM67	91147
1256	TNFAIP3	7128
1257	TNFRSF10C	8794
1258	TNFRSF11A	8792
1259	TNFRSF11B	4982
1260	TNFRSF13C	115650
1261	TNFRSF1A	7132
1262	TNFRSF1B	7133
1263	TNFSF11	8600
1264	TNFSF13B	10673
1265	TNFSF14	8740
1266	TOPORS	10210
1267	TRADD	8717
1268	TRAF1	7185
1269	TRAF2	7186
1270	TRAF3	7187
1271	TRAF6	7189
1272	TRIM25	7706
1273	TRPS1	7227
1274	TSC1	7248
1275	TSC2	7249
1276	ULK1	8408
1277	VCAM1	7412
1278	VEGFC	7424
1279	ZAP70	7535
1280	OTOGL	283310
1281	LRRC10B	390205
1282	PTPRQ	374462
1283	CRH	1392
1284	COL2A1	1280
1285	NRXN1	9378
1286	SFRP5	6425
1287	MB	4151
1288	CKM	1158
1289	ACTA1	58
1290	IGFN1	91156
1291	PTCHD4	442213
1292	SAA1	6288
1293	MYH2	4620
1294	PKP1	5317
1295	XIRP2	129446
1296	MYL3	4634
1297	NRAP	4892
1298	CMYA5	202333
1299	CMA1	1215
1300	MIR675	100033819
1301	AQP7B	100509620
1302	ADCYAP1R1	117
1303	COX6A2	1339
1304	ANGPTL7	10218
1305	MYOZ1	58529
1306	TRIM72	493829
1307	JPH2	57158
1308	PLN	5350
1309	H19	283120
1310	HSPB7	27129
1311	MUC3A	4584
1312	MYH1	4619
1313	LMO3	55885
1314	MYLK2	85366
1315	PLCXD3	345557
1316	HIF3A	64344
1317	MYBPC1	4604
1318	TPSAB1	7177
1319	ADAMTS15	170689
1320	SRL	6345
1321	MYL1	4632
1322	CASQ2	845
1323	TPSB2	64499
1324	HOXD9	3235
1325	FIGN	55137
1326	REM1	28954
1327	LSAMP	4045
1328	MYBPC2	4606
1329	UNC45B	146862
1330	SPAG6	9576
1331	HSPB6	126393
1332	RGS13	6003
1333	MAS1L	116511
1334	NTM	50863
1335	C10orf71	118461
1336	EEF1A2	1917
1337	SLC52A3	113278
1338	CALB2	794
1339	DLK1	8788
1340	PTN	5764
1341	CYP26B1	56603
1342	INSRR	3645
1343	ADAMTSL1	92949
1344	TACC2	10579
1345	COX4I2	84701
1346	LAMA3	3909
1347	GPR15	2838
1348	PLEKHD1	400224
1349	SERPINA3	12
1350	KLHL41	10324
1351	FLNC	2318
1352	PERM1	84808
1353	LINC00922	283867
1354	TLL1	7092
1355	TREM2	54209
1356	THSD4	79875
1357	STXBP6	29091
1358	NES	10763
1359	CCDC85A	114800
1360	RERGL	79785
1361	LIF	3976
1362	CCL24	6369
1363	ACTN2	88
1364	CLIC5	53405
1365	SH3RF2	153769
1366	SYPL2	284612
1367	CA3	761
1368	RASD2	23551
1369	FOXI2	399823
1370	TCF15	6939
1371	LINC01781	101927412
1372	NUP210L	91181
1373	CACNA1H	8912
1374	ADRA2B	151
1375	SLCO2A1	6578
1376	ALDH1A2	8854
1377	SSTR1	6751
1378	ERVFRD-1	405754
1379	C1QTNF7	114905
1380	HPGD	3248
1381	GPR17	2840
1382	KRT222	125113
1383	NEBL	10529
1384	NPY1R	4886
1385	GSTM1	2944
1386	SLC6A1	6529
1387	CPXM2	119587
1388	POSTN	10631
1389	FAM107A	11170
1390	PLPPR4	9890
1391	L1CAM	3897
1392	LMOD3	56203
1393	ANKRD29	147463
1394	ATP2A1	487
1395	TRIM63	84676
1396	NEB	4703
1397	IRX6	79190
1398	STC1	6781
1399	FST	10468
1400	SHISAL1	85352
1401	TCEAL2	140597
1402	ANGPTL8	55908
1403	MYOT	9499
1404	FRMD1	79981
1405	EBF2	64641
1406	ADAMTS12	81792
1407	SLIT3	6586
1408	HBZ	3050
1409	CRLF1	9244
1410	SLC6A17	388662
1411	ADAMTS18	170692
1412	TPO	7173
1413	FGF10	2255
1414	CRTAC1	55118
1415	ACTG2	72
1416	CDH19	28513
1417	PLP1	5354
1418	SCN7A	6332
1419	SNTG2	54221
1420	SCARA5	286133
1421	IL11	3589
1422	DES	1674
1423	CBLN1	869
1424	HMCN2	256158
1425	BDKRB2	624
1426	SLC6A2	6530
1427	NOVA1	4857
1428	CXCL14	9547
1429	ACAN	176
1430	MYOC	4653
1431	LAMA2	3908
1432	LHX6	26468
1433	RGS7BP	401190
1434	S100A14	57402
1435	ZIC1	7545
1436	HAPLN1	1404
1437	PDLIM3	27295
1438	HSPB8	26353
1439	PRPH	5630
1440	LINC00924	145820
1441	NOS2	4843
1442	CNN1	1264
1443	CX3CL1	6376
1444	MYOCD	93649
1445	ISLR2	57611
1446	F10	2159
1447	APOD	347
1448	FAM180A	389558
1449	OR51E1	143503
1450	ERBB3	2065
1451	ACTA2	59
1452	ANGPTL1	9068
1453	DRD1	1812
1454	GALNT16	57452
1455	SCN4B	6330
1456	PGM5	5239
1457	NGEF	25791
1458	RASL12	51285
1459	MFAP5	8076
1460	SLC35F1	222553
1461	PHYHIP	9796
1462	SPARCL1	8404
1463	DOK5	55816
1464	MEDAG	84935
1465	SHOX2	6474
1466	RBM24	221662
1467	MFAP2	4237
1468	PCDH19	57526
1469	GFPT2	9945
1470	CNTN4	152330
1471	TNNC1	7134
1472	GPR20	2843
1473	MYH11	4629
1474	HOTAIR	100124700
1475	FHL5	9457
1476	TBX18	9096
1477	RCAN2	10231
1478	LMOD1	25802
1479	LIPG	9388
1480	MFAP4	4239
1481	ADGRL3	23284
1482	CDH13	1012
1483	CSDC2	27254
1484	CCDC3	83643
1485	SCRG1	11341
1486	PLAT	5327
1487	GDF10	2662
1488	C2CD4A	145741
1489	ZIC4	84107
1490	CILP	8483
1491	NMNAT2	23057
1492	SSC5D	284297
1493	BCL6B	255877
1494	LRRN4CL	221091
1495	KANK4	163782
1496	FBLN2	2199
1497	MGP	4256
1498	STC2	8614
1499	FZD10	11211
1500	PRELP	5549
1501	MROH5	389690
1502	ADRA2C	152
1503	DKK3	27122
1504	SGCA	6442
1505	HES7	84667
1506	FN1	2335
1507	PI16	221476
1508	SGCD	6444
1509	CABP1	9478
1510	GFRA3	2676
1511	C1QTNF2	114898
1512	NDUFA4L2	56901
1513	NCMAP	400746
1514	SLC38A11	151258
1515	ANGPTL5	253935
1516	EDA2R	60401
1517	PRG4	10216
1518	LINC02587	101927524
1519	COMP	1311
1520	MAP2	4133
1521	RERG	85004
1522	FGF18	8817
1523	LIMS2	55679
1524	F3	2152
1525	TENT5B	115572
1526	MIA	8190
1527	NOS3	4846
1528	SOD3	6649
1529	KCNK2	3776
1530	RGS5	8490
1531	PTPRD-AS1	101929407
1532	LAMC2	3918
1533	SERPINA5	5104
1534	EDIL3-DT	105379057
1535	CHRNA3	1136
1536	TM4SF1	4071
1537	CSF3	1440
1538	KIR2DL1	3802
1539	SELE	6401
1540	MRAP2	112609
1541	UNC13A	23025
1542	ELN-AS1	107986809
1543	COL25A1	84570
1544	DDIT4L	115265
1545	CCL22	6367
1546	OGN	4969
1547	SHC4	399694
1548	PHLDA2	7262
1549	DGKB	1607
1550	ATG9B	285973
1551	MEOX2	4223
1552	PCDH10	57575
1553	XIRP1	165904
1554	CRIP2	1397
1555	LYPD5	284348
1556	DACT3	147906
1557	CTNNA3	29119
1558	SPEG	10290
1559	OSR1	130497
1560	PDE4C	5143
1561	PDE4C	5143
1562	FZD10-AS1	440119
1563	FMO1	2326
1564	SDS	10993
1565	LINC00839	84856
1566	COL10A1	1300
1567	TACR1	6869
1568	PAX1	5075
1569	COL15A1	1306
1570	NOX5	79400
1571	NOX5	79400
1572	CGNL1	84952
1573	SOX7	83595
1574	MASP1	5648
1575	FAM110D	79927
1576	MATN4	8785
1577	DCHS2	54798
1578	SUSD5	26032
1579	ANO1	55107
1580	MSX2	4488
1581	SLC17A7	57030
1582	ITGA3	3675
1583	HRCT1	646962
1584	PIWIL2	55124
1585	RGS11	8786
1586	LMCD1	29995
1587	ECSCR	641700
1588	TSPAN8	7103
1589	DIO3OS	64150
1590	CAP2	10486
1591	TMEM100	55273
1592	NKX6-1	4825
1593	MSX1	4487
1594	ASPN	54829
1595	SOX17	64321
1596	PODXL	5420
1597	THBS2	7058
1598	C2CD4B	388125
1599	KCNIP3	30818
1600	JAM2	58494
1601	GPRC5A	9052
1602	OSMR-DT	101926904
1603	TNMD	64102
1604	ACR	49
1605	PDLIM4	8572
1606	FMOD	2331
1607	KCNK3	3777
1608	RAMP2	10266
1609	DLX6	1750
1610	MRGPRF	116535
1611	SOX13	9580
1612	PRIMA1	145270
1613	PPP1R3C	5507
1614	THBS4	7060
1615	DIO3	1735
1616	COL4A6	1288
1617	PCDHA10	56139
1618	APLNR	187
1619	TMEM54	113452
1620	ARL4D	379
1621	SEMA5B	54437
1622	RAB17	64284
1623	SOX18	54345
