# Supplementary material for: SenolyticSynergy: An Attention-Based Network for Discovering Novel Senolytic Combinations via Human Aging Genomics
Source: Int J Mol Sci. 2025 Sep 16;26(18):9004. doi: 10.3390/ijms26189004 (PMC12469854; doi:10.3390/ijms26189004)
Supplement: Supplementary file 1 [file ijms-26-09004-s001.zip › 190_pre_syn_score.csv]

drugA_name	drug_B_name	pred_syn_score
Temsirolimus	Nitazoxanide	13.28096199
Temsirolimus	Fisetin	11.86422062
Cantharidin	Fisetin	10.34722137
Fisetin	Enoxacin	9.889438629
Cantharidin	ABT-737	9.697669983
Fisetin	Azithromycin	9.638492584
Panobinostat	Cantharidin	9.619511604
Temsirolimus	Rotenone	9.602511406
Temsirolimus	Azithromycin	9.144458771
Cantharidin	Enoxacin	8.324653625
Cantharidin	Adapalene	7.93145895
Cantharidin	Nitazoxanide	7.875970364
Fisetin	Adapalene	7.651562214
Temsirolimus	Roxithromycin	7.569477558
Dasatinib	Cantharidin	7.426264286
Temsirolimus	Curcumin	7.374481678
Temsirolimus	ELTROMBOPAG	7.262930393
Curcumin	Fisetin	7.238070965
Tanespimycin	Enoxacin	7.107916832
Rotenone	Enoxacin	7.028540134
Fisetin	Nitazoxanide	6.974779606
Panobinostat	Enoxacin	6.775279522
Temsirolimus	cyclosporin A	6.675362587
Temsirolimus	Adapalene	6.423388958
Temsirolimus	Geldanamycin	6.420021534
Cantharidin	Geldanamycin	6.083918095
Panobinostat	Fisetin	6.012072563
Cantharidin	Curcumin	5.936988831
PF-573228	Fisetin	5.902285099
Cantharidin	Rotenone	5.754813671
PF-573228	Cantharidin	5.525341034
Curcumin	Enoxacin	5.431886196
Azithromycin	Nitazoxanide	5.365732193
Rotenone	Adapalene	5.345442772
Azithromycin	Enoxacin	5.252056599
ABT-737	Fisetin	5.240011692
Nitazoxanide	Enoxacin	5.223703861
Cantharidin	Tanespimycin	5.122765541
Fisetin	Roxithromycin	4.648531437
Azithromycin	ELTROMBOPAG	4.24574852
Cantharidin	Amiloride hydrochloride	4.16862011
Azithromycin	Adapalene	4.167383194
Fisetin	ELTROMBOPAG	3.791741848
Fisetin	Amiloride hydrochloride	3.680323601
PF-573228	Enoxacin	3.580672741
Temsirolimus	Tanespimycin	3.438113213
Panobinostat	Curcumin	3.295305252
Rotenone	cyclosporin A	3.281066895
Rotenone	Nitazoxanide	3.208459854
Curcumin	Nitazoxanide	3.172001362
Rotenone	Azithromycin	3.156924725
Temsirolimus	Enoxacin	3.114250183
Cantharidin	Azithromycin	3.101674557
Panobinostat	Temsirolimus	3.025742769
Rotenone	ELTROMBOPAG	2.985527515
Temsirolimus	Digoxin	2.963380814
Curcumin	ELTROMBOPAG	2.870812416
ABT-737	Adapalene	2.844223738
Cantharidin	ELTROMBOPAG	2.823964357
ABT-737	Nitazoxanide	2.811663628
Curcumin	Roxithromycin	2.754744053
Cantharidin	Roxithromycin	2.626832008
Adapalene	Enoxacin	2.561832428
Fisetin	Rotenone	2.55539465
Curcumin	Azithromycin	2.539090633
Temsirolimus	Amiloride hydrochloride	2.497568607
Amiloride hydrochloride	Enoxacin	2.436152458
Adapalene	Roxithromycin	2.410148621
ABT-737	Enoxacin	2.339850426
Enoxacin	ELTROMBOPAG	2.097088337
Adapalene	Nitazoxanide	2.06465292
PF-573228	Temsirolimus	2.01980567
PF-573228	Adapalene	2.011702776
Dasatinib	Enoxacin	1.727523804
Digoxin	Enoxacin	1.718520403
PF-573228	Azithromycin	1.612106681
Panobinostat	Azithromycin	1.472794652
Roxithromycin	Enoxacin	1.44615984
Cantharidin	Digoxin	1.418096542
Nitazoxanide	ELTROMBOPAG	1.38585639
Dasatinib	Fisetin	1.313144207
Curcumin	cyclosporin A	1.205507755
ABT-737	Curcumin	1.172957897
Panobinostat	Adapalene	1.059439898
Rotenone	Amiloride hydrochloride	0.877144933
Fisetin	cyclosporin A	0.865014434
PF-573228	Curcumin	0.841659188
Roxithromycin	ELTROMBOPAG	0.818892241
PF-573228	ELTROMBOPAG	0.753059864
Azithromycin	Amiloride hydrochloride	0.585390925
Dasatinib	ELTROMBOPAG	0.580786645
ABT-737	Azithromycin	0.380642295
Enoxacin	cyclosporin A	0.29153651
Azithromycin	Roxithromycin	0.208495259
Curcumin	Digoxin	0.195108175
PF-573228	ABT-737	0.019914746
Dasatinib	Azithromycin	-0.038469076
Adapalene	ELTROMBOPAG	-0.201196432
Curcumin	Rotenone	-0.2386235
Panobinostat	Nitazoxanide	-0.245635867
ABT-737	Temsirolimus	-0.247890234
Panobinostat	ELTROMBOPAG	-0.253855348
Nitazoxanide	cyclosporin A	-0.342477918
Azithromycin	cyclosporin A	-0.405847907
Tanespimycin	Adapalene	-0.434089065
Rotenone	Roxithromycin	-0.440602064
Nitazoxanide	Amiloride hydrochloride	-0.496038675
Panobinostat	ABT-737	-0.557333112
Geldanamycin	Enoxacin	-0.577537894
PF-573228	Nitazoxanide	-0.596853495
Adapalene	cyclosporin A	-0.676320076
Dasatinib	Temsirolimus	-0.686107993
Cantharidin	cyclosporin A	-0.784015298
Fisetin	Tanespimycin	-0.824240804
Curcumin	Amiloride hydrochloride	-0.835670948
Curcumin	Adapalene	-0.876636863
Nitazoxanide	Roxithromycin	-1.103992343
Tanespimycin	Azithromycin	-1.153079152
Amiloride hydrochloride	ELTROMBOPAG	-1.222444654
ABT-737	Amiloride hydrochloride	-1.389386773
Cantharidin	Temsirolimus	-1.45298636
Dasatinib	Curcumin	-1.634056687
Fisetin	Digoxin	-1.654312253
ABT-737	cyclosporin A	-1.776306033
PF-573228	cyclosporin A	-1.850204825
Curcumin	Geldanamycin	-1.870727658
ABT-737	Roxithromycin	-1.904997468
Dasatinib	PF-573228	-1.915969968
Panobinostat	cyclosporin A	-1.93925941
Tanespimycin	Rotenone	-1.947278857
Roxithromycin	cyclosporin A	-1.973581195
Digoxin	Nitazoxanide	-2.014352322
Digoxin	ELTROMBOPAG	-2.01821661
Tanespimycin	Nitazoxanide	-2.092457771
ABT-737	ELTROMBOPAG	-2.103569508
Fisetin	Geldanamycin	-2.349039555
PF-573228	Roxithromycin	-2.424867153
Panobinostat	Roxithromycin	-2.559689522
PF-573228	Amiloride hydrochloride	-2.860490799
PF-573228	Rotenone	-2.9767313
Rotenone	Digoxin	-3.322461128
Geldanamycin	Azithromycin	-3.333110809
Digoxin	Roxithromycin	-3.377815723
cyclosporin A	ELTROMBOPAG	-3.422355175
Panobinostat	Amiloride hydrochloride	-3.456860065
Amiloride hydrochloride	cyclosporin A	-3.490675449
Digoxin	Adapalene	-3.492835045
Digoxin	Azithromycin	-3.515865326
Digoxin	cyclosporin A	-3.603890896
Amiloride hydrochloride	Roxithromycin	-3.700849056
Dasatinib	Nitazoxanide	-3.758425713
ABT-737	Rotenone	-3.83896637
Tanespimycin	Roxithromycin	-3.902828693
Curcumin	Tanespimycin	-4.190526962
Geldanamycin	Adapalene	-4.205750465
Dasatinib	Roxithromycin	-4.25001812
PF-573228	Panobinostat	-4.348468781
Tanespimycin	ELTROMBOPAG	-4.414411068
Panobinostat	Rotenone	-4.541082859
Tanespimycin	Geldanamycin	-4.668707371
Adapalene	Amiloride hydrochloride	-4.673726559
Tanespimycin	cyclosporin A	-5.29454565
Dasatinib	Amiloride hydrochloride	-5.428890705
PF-573228	Geldanamycin	-5.579736233
ABT-737	Digoxin	-5.75903368
ABT-737	Geldanamycin	-5.809399128
Geldanamycin	ELTROMBOPAG	-5.828275204
Tanespimycin	Amiloride hydrochloride	-6.152787209
Dasatinib	Adapalene	-6.325194836
Geldanamycin	Roxithromycin	-6.384003639
Dasatinib	ABT-737	-6.644947529
Dasatinib	cyclosporin A	-6.871687412
Geldanamycin	Nitazoxanide	-6.87774086
PF-573228	Digoxin	-6.921339512
Dasatinib	Panobinostat	-7.026203632
Panobinostat	Digoxin	-7.263977528
Digoxin	Amiloride hydrochloride	-7.376855373
Dasatinib	Geldanamycin	-8.059253693
Geldanamycin	Digoxin	-8.200522423
Geldanamycin	cyclosporin A	-8.476518631
Dasatinib	Rotenone	-8.599432945
Geldanamycin	Amiloride hydrochloride	-8.730104446
Panobinostat	Geldanamycin	-9.520998001
ABT-737	Tanespimycin	-9.540164948
PF-573228	Tanespimycin	-9.823601723
Panobinostat	Tanespimycin	-9.999667168
Geldanamycin	Rotenone	-10.12357044
Tanespimycin	Digoxin	-10.27470016
Dasatinib	Tanespimycin	-11.78170204
Dasatinib	Digoxin	-12.36933613
