# Supplementary material for: SenolyticSynergy: An Attention-Based Network for Discovering Novel Senolytic Combinations via Human Aging Genomics
Source: Int J Mol Sci. 2025 Sep 16;26(18):9004. doi: 10.3390/ijms26189004 (PMC12469854; doi:10.3390/ijms26189004)
Supplement: Supplementary file 1 [file ijms-26-09004-s001.zip › 63_senolytics_dataset.csv]

Drug_Name	SMILES	Source
Azacyclonol	C(c1ccccc1)(c1ccccc1)(C1CCNCC1)O	Patent US 2020/0121620
Cyclosporin A	N1(C([C@@H](N(C([C@@H](N(C([C@@H](N(C([C@H](NC([C@@H](NC([C@@H](N(C([C@@H](NC([C@@H](N(C(CN(C([C@@H](NC([C@@]1([C@@H]([C@@H](C/C=C/C)C)O)[H])=O)CC)=O)C)=O)C)CC(C)C)=O)C(C)C)=O)C)CC(C)C)=O)C)=O)C)=O)C)CC(C)C)=O)C)CC(C)C)=O)C)C(C)C)=O)C	Patent US 2020/0121620
Digoxin	[C@]12([C@@]([C@@H](\C\3=C\C(OC3)=O)CC1)([C@@H](C[C@@]1([C@@]3([C@@](C[C@@H](O[C@@H]4O[C@@H]([C@H]([C@H](C4)O)O[C@@H]4O[C@@H]([C@H]([C@H](C4)O)O[C@@H]4O[C@@H]([C@H]([C@H](C4)O)O)C)C)C)CC3)(CC[C@@]21[H])[H])C)[H])O)C)O	Triana et al, 2019
Nitrofural	c1([N+]([O-])=O)oc(cc1)\C=N\NC(=O)N	Patent US 2020/0121620
Roxithromycin	[C@]1([C@@H]([C@H](C[C@H](O1)C)N(C)C)O)(O[C@@H]1[C@H]([C@@H]([C@H](C(O[C@@H]([C@]([C@@H]([C@H](\C(\[C@@H](C[C@]1(O)C)C)=N\OCOCCOC)C)O)(O)C)CC)=O)C)O[C@H]1C[C@]([C@H]([C@@H](O1)C)O)(OC)C)C)[H]	Ozsvari et al, 2018
Luteolin	c12C(\C=C(/Oc1cc(cc2O)O)\c1cc(c(cc1)O)O)=O	Yousefzadeh et al, 2018
Enoxacin	C=1(/C(c2c(nc(c(c2)F)N2CCNCC2)N(\C1)CC)=O)\C(=O)O	Patent US 2020/0121620
Atorvastatin	c1(c(n(c(c1c1ccccc1)c1ccc(cc1)F)CC[C@H](C[C@H](CC(=O)O)O)O)C(C)C)C(Nc1ccccc1)=O	Patent US 2020/0121620
Azithromycin	[C@@H]1([C@@H]([C@H](C[C@H](O1)C)N(C)C)O)O[C@@H]1[C@H]([C@@H]([C@H](C(O[C@@H]([C@]([C@@H]([C@H](N(C[C@@H](CC1(O)C)C)C)C)O)(O)C)CC)=O)C)O[C@H]1C[C@]([C@H]([C@@H](O1)C)O)(OC)C)C	Ozsvari et al, 2018
Nitazoxanide	c1(sc(NC(c2c(OC(=O)C)cccc2)=O)nc1)[N+]([O-])=O	Patent US 2020/0121620
Adapalene	[C@@]12(c3cc(c4cc5c(cc(C(=O)O)cc5)cc4)ccc3OC)C[C@]3(C[C@@](C1)(C[C@@](C2)(C3)[H])[H])[H]	Patent US 2020/0121620
Amiloride hydrochloride	Cl.NC(=N)NC(=O)C1=NC(Cl)=C(N)N=C1N	Triana et al, 2019
Cantharidin	CC12C3CCC(O3)C1(C)C(=O)OC2=O	Patent US 2020/0121620
Calmidazolium chloride	[Cl-].ClC1=CC=C(C=C1)C(C1=CC=C(Cl)C=C1)[N+]1=CN(CC(OCC2=C(Cl)C=C(Cl)C=C2)C2=C(Cl)C=C(Cl)C=C2)C=C1	Guerrero et al, 2019
Dequalinium chloride hydrate	[Cl-].[Cl-].CC1=[N+](CCCCCCCCCC[N+]2=C(C)C=C(N)C3=C2C=CC=C3)C2=C(C=CC=C2)C(N)=C1	Patent US 2020/0121620
Diphenyleneiodonium chloride	[Cl-].[I+]1C2=CC=CC=C2C2=C1C=CC=C2	Patent US 2020/0121620
2,3-Dimethoxy-1,4-naphthoquinone	COC1=C(OC)C(=O)C2=C(C=CC=C2)C1=O	Patent US 2020/0121620
Idarubicin	[H][C@@]1(C[C@@](O)(CC2=C(O)C3=C(C(O)=C12)C(=O)C1=C(C=CC=C1)C3=O)C(C)=O)O[C@H]1C[C@H](N)[C@H](O)[C@H](C)O1	Patent US 2020/0121620
JFD00244	OC1=CC=C(CCNC2=CC=C(NCCC3=CC=C(O)C=C3)C3=C2C(=O)C2=CC=CC=C2C3=O)C=C1	3 - Guerrero et al, 2019
Mibefradil dihydrochloride	Cl.Cl.COCC(=O)O[C@]1(CCN(C)CCCC2=NC3=C(N2)C=CC=C3)CCC2=C(C=CC(F)=C2)[C@@H]1C(C)C	3 - Guerrero et al, 2019
Piperlongumine	COC1=CC(\\C=C\\C(=O)N2CCC=CC2=O)=CC(OC)=C1OC	10 - Wang et al, 2016
Ouabain	[H][C@@]12CC[C@]3(O)C[C@H](C[C@@H](O)[C@]3(CO)[C@@]1([H])[C@H](O)C[C@]1(C)[C@H](CC[C@]21O)C1=CC(=O)OC1)O[C@@H]1O[C@@H](C)[C@H](O)[C@@H](O)[C@H]1O	3 - Guerrero et al, 2019
Quercetin dihydrate	OC1=CC(O)=C2C(OC(=C(O)C2=O)C2=CC(O)=C(O)C=C2)=C1	13 - Zhu et al, 2015
Rottlerin	CC(=O)C1=C(O)C(C)=C(O)C(CC2=C(O)C(C(=O)\\C=C\\C3=CC=CC=C3)=C3OC(C)(C)C=CC3=C2O)=C1O	3 - Guerrero et al, 2019
Rotenone	[H][C@@]12COC3=C(C=C(OC)C(OC)=C3)[C@]1([H])C(=O)C1=C(O2)C2=C(O[C@H](C2)C(C)=C)C=C1	3 - Guerrero et al, 2019
BIX 01294 trihydrochloride hydrate	Cl.Cl.Cl.COC1=C(OC)C=C2C(NC3CCN(CC4=CC=CC=C4)CC3)=NC(=NC2=C1)N1CCCN(C)CC1	3 - Guerrero et al, 2019
Tyrphostin AG 879	CC(C)(C)C1=CC(\\C=C(/C#N)C(N)=S)=CC(=C1O)C(C)(C)C	Patent US 2020/0121620
Vincristine sulfate	OS(O)(=O)=O.[H][C@@]12N3CC[C@]11C(N(C=O)C4=CC(OC)=C(C=C14)[C@]1(CC4CN(CC(O)(CC)C4)CCC4=C1NC1=CC=CC=C41)C(=O)OC)[C@](O)([C@H](OC(C)=O)[C@]2(CC)C=CC3)C(=O)OC	Patent US 2020/0121620
Tanespimycin	CC1CC(C(C(C=C(C(C(C=CC=C(C(=O)NC2=CC(=O)C(=C(C1)C2=O)NCC=C)C)OC)OC(=O)N)C)C)O)OC	1 - Fuhrmann-Stroissnigg et al, 2017
Geldanamycin	CC1CC(C(C(C=C(C(C(C=CC=C(C(=O)NC2=CC(=O)C(=C(C1)C2=O)OC)C)OC)OC(=O)N)C)C)O)OC	1 - Fuhrmann-Stroissnigg et al, 2017
Alvespimycin	CC1CC(C(C(C=C(C(C(C=CC=C(C(=O)NC2=CC(=O)C(=C(C1)C2=O)NCCN(C)C)C)OC)OC(=O)N)C)C)O)OC	1 - Fuhrmann-Stroissnigg et al, 2017
ProDrug A	ClC[C@@H]1CN(C(CCCC(N(C[C@H]2CCl)C3=C2C4=CC=CC=C4C(OC5O[C@@H](CO)C(O)C(O)[C@@H]5O)=C3)=O)=O)C6=C1C7=CC=CC=C7C(OC8O[C@H](CO)C(O)C(O)[C@H]8O)=C6	2 - Guerrero et al, 2020
JHB76B	ClC[C@@H]1CN(C(CCCCCC(N(C[C@H]2CCl)C3=C2C4=CC=CC=C4C(OC5O[C@@H](CO)C(O)C(O)[C@@H]5O)=C3)=O)=O)C6=C1C7=CC=CC=C7C(OC8O[C@H](CO)C(O)C(O)[C@H]8O)=C6	2 - Guerrero et al, 2020
CGP-74514A	Cl.CCn1cnc2c(Nc3cccc(Cl)c3)nc(N[C@@H]4CCCC[C@@H]4N)nc12	3 - Guerrero et al, 2019
Ouabagenin	C[C@]12C[C@H]([C@H]3[C@H]([C@]1(CC[C@@H]2C4=CC(=O)OC4)O)CC[C@]5([C@@]3([C@@H](C[C@@H](C5)O)O)CO)O)O	3 - Guerrero et al, 2019
K-Strophanthin	C[C@@H]1[C@H]([C@H](C[C@@H](O1)O[C@H]2CC[C@@]3([C@H]4CC[C@@]5([C@H](CC[C@@]5([C@@H]4CC[C@@]3(C2)O)O)C6=CC(=O)OC6)C)C=O)OC)O[C@H]7[C@@H]([C@H]([C@@H]([C@H](O7)CO)O)O)O	3 - Guerrero et al, 2019
Strophanthidin	C[C@]12CC[C@H]3[C@H]([C@]1(CC[C@@H]2C4=CC(=O)OC4)O)CC[C@]5([C@@]3(CC[C@@H](C5)O)C=O)O	3 - Guerrero et al, 2019
PF-573228	CS(=O)(=O)C1=CC=CC(=C1)CNC2=NC(=NC=C2C(F)(F)F)NC3=CC4=C(C=C3)NC(=O)CC4	Patent US 2020/0121620
LY-367265	C1CC2=C3C(=CC=C2)N(S(=O)(=O)N3C1)CCN4CCC(=CC4)C5=CNC6=C5C=CC(=C6)F	Patent US 2020/0121620
Temsirolimus	C[C@@H]1CC[C@H]2C[C@@H](/C(=C/C=C/C=C/[C@H](C[C@H](C(=O)[C@@H]([C@@H](/C(=C/[C@H](C(=O)C[C@H](OC(=O)[C@@H]3CCCCN3C(=O)C(=O)[C@@]1(O2)O)[C@H](C)C[C@@H]4CC[C@H]([C@@H](C4)OC)OC(=O)C(C)(CO)CO)C)/C)O)OC)C)C)/C)OC	Patent US 2020/0121620
Eltrombopag	CC1=C(C=C(C=C1)N2C(=O)C(=C(N2)C)N=NC3=CC=CC(=C3O)C4=CC(=CC=C4)C(=O)O)C	Patent US 2020/0121620
Raltegravir	CC1=NN=C(O1)C(=O)NC(C)(C)C2=NC(=C(C(=O)N2C)O)C(=O)NCC3=CC=C(C=C3)F	Patent US 2020/0121620
Venetoclax	CC1(C)CCC(=C(C1)C2=CC=C(Cl)C=C2)CN3CCN(CC3)C4=CC(=C(C=C4)C(=O)N[S](=O)(=O)C5=CC=C(NCC6CCOCC6)C(=C5)[N+]([O-])=O)OC7=CN=C8[NH]C=CC8=C7	5 - Lafontaine et al, 2021
EF24	C1C(=CC2=CC=CC=C2F)C(=O)C(=CC3=CC=CC=C3F)CN1.Cl	6 - Li et al, 2019
Panobinostat	CC1=C(C2=CC=CC=C2N1)CCNCC3=CC=C(C=C3)/C=C/C(=O)NO	8 - Samaraweera et al, 2017
Bufalin	C[C@]12CC[C@@H](C[C@H]1CC[C@@H]3[C@@H]2CC[C@]4([C@@]3(CC[C@@H]4C5=COC(=O)C=C5)O)C)O	9 - Triana et al, 2019
Proscillaridin A	C[C@H]1[C@@H]([C@H]([C@H]([C@@H](O1)O[C@H]2CC[C@@]3([C@H]4CC[C@@]5([C@H](CC[C@@]5([C@@H]4CCC3=C2)O)C6=COC(=O)C=C6)C)C)O)O)O	9 - Triana et al, 2019
Cinobufagin	CC(=O)O[C@@H]1[C@@H]([C@]2(CC[C@H]3[C@H]([C@@]24[C@@H]1O4)CC[C@H]5[C@@]3(CC[C@@H](C5)O)C)C)C6=COC(=O)C=C6	9 - Triana et al, 2019
Peruvoside	C[C@H]1[C@@H]([C@H]([C@@H]([C@@H](O1)O[C@H]2CC[C@]3([C@@H](C2)CC[C@@H]4[C@@H]3CC[C@]5([C@@]4(CC[C@@H]5C6=CC(=O)OC6)O)C)C=O)O)OC)O	9 - Triana et al, 2019
Digitoxin	C[C@@H]1[C@H]([C@H](C[C@@H](O1)O[C@@H]2[C@H](O[C@H](C[C@@H]2O)O[C@@H]3[C@H](O[C@H](C[C@@H]3O)O[C@H]4CC[C@]5([C@@H](C4)CC[C@@H]6[C@@H]5CC[C@]7([C@@]6(CC[C@@H]7C8=CC(=O)OC8)O)C)C)C)C)O)O	9 - Triana et al, 2019
Convallotoxin	C[C@H]1[C@@H]([C@H]([C@H]([C@@H](O1)O[C@H]2CC[C@@]3([C@H]4CC[C@@]5([C@H](CC[C@@]5([C@@H]4CC[C@@]3(C2)O)O)C6=CC(=O)OC6)C)C=O)O)O)O	9 - Triana et al, 2019
ABT-737	CN(C)CC[C@H](CSC1=CC=CC=C1)NC2=C(C=C(C=C2)S(=O)(=O)NC(=O)C3=CC=C(C=C3)N4CCN(CC4)CC5=CC=CC=C5C6=CC=C(C=C6)Cl)[N+](=O)[O-]	11 - Yosef et al, 2016
Fisetin	C1=CC(=C(C=C1C2=C(C(=O)C3=C(O2)C=C(C=C3)O)O)O)O	12 - Yousefzadeh et al, 2018
Curcumin	COC1=C(C=CC(=C1)/C=C/C(=O)CC(=O)/C=C/C2=CC(=C(C=C2)O)OC)O	12 - Yousefzadeh et al, 2018
Dasatinib	CC1=C(C(=CC=C1)Cl)NC(=O)C2=CN=C(S2)NC3=CC(=NC(=N3)C)N4CCN(CC4)CCO	13 - Zhu et al, 2015
Navitoclax	CC1(CCC(=C(C1)CN2CCN(CC2)C3=CC=C(C=C3)C(=O)NS(=O)(=O)C4=CC(=C(C=C4)N[C@H](CCN5CCOCC5)CSC6=CC=CC=C6)S(=O)(=O)C(F)(F)F)C7=CC=C(C=C7)Cl)C	14 - Zhu et al, 2016
A1331852	O=C(NC1=NC(C=CC=C2)=C2S1)C3=C(CN(C4=CC=C(C5=C(C)N(CC6(C[C@@H](C7)C8)C[C@H]7C[C@H]8C6)N=C5)C(C(O)=O)=N4)CC9)C9=CC=C3	15 - Zhu et al, 2017
A1155463	O=C(NC1=NC(C=CC=C2)=C2S1)C3=C(CN(C4=NC(C(O)=O)=C(CCCOC5=C(F)C=C(C#CCN(C)C)C=C5)S4)CC6)C6=CC=C3	15 - Zhu et al, 2017
ginkgetin	COc1cc(O)c2C(=O)C=C(Oc2c1)c3ccc(OC)c(c3)c4c(O)cc(O)c5C(=O)C=C(Oc45)c6ccc(O)cc6	Wong et al, 2023
oleandrin	COC1CC(OC(C)C1O)O[C@H]2CC[C@@]3(C)[C@H](CC[C@@H]4[C@@H]3CC[C@]5(C)[C@H]([C@H](C[C@]45O)OC(C)=O)C6=CC(=O)OC6)C2	Wong et al, 2023
periplocin	COC1[C@H](O)C(CO[C@@H]2C(O)C[C@@H](O)OC2C)O[C@@H](O[C@H]3CC[C@]4(C)C5CC[C@]6(C)[C@H](CC[C@]6(O)C5CC[C@]4(O)C3)C7=CC(=O)OC7)C1O	Wong et al, 2023
BRD-K56819078	COC1=C(C=C(C=C1)C(=O) NC2=CC3=C(C=C2)N=C(S3) SCC(=O)NC4=CC=CC=C4F) OC	Lee et al, 2024
XL888	CC1=CC(C(N)=O)=C(N[C@H](C)CC)C=C1C(N[C@]2([H])C[C@H](CC3)N(C4=NC=C(C(C5CC5)=O)C=C4)[C@H]3C2)=O	Lee et al, 2024
