# Supplementary material for: SenolyticSynergy: An Attention-Based Network for Discovering Novel Senolytic Combinations via Human Aging Genomics
Source: Int J Mol Sci. 2025 Sep 16;26(18):9004. doi: 10.3390/ijms26189004 (PMC12469854; doi:10.3390/ijms26189004)
Supplement: Supplementary file 1 [file ijms-26-09004-s001.zip › geneset_source_1_GSE72815.csv]

Symbol	log2FoldChange	pvalue
MB	3.4621918	3.26E-05
CKM	3.1925217	5.40E-05
ACTA1	2.8214254	9.54E-05
IGFN1	2.7702956	4.41E-05
PTCHD4	2.6324299	2.69E-13
SAA1	2.5879889	2.30E-05
MYH2	2.5650106	2.33E-02
PKP1	2.4602755	2.67E-08
XIRP2	2.4395531	1.73E-03
MYL3	2.3900576	1.74E-05
NRAP	2.18815	3.32E-02
CMYA5	2.0198429	4.02E-03
CMA1	1.9334527	4.60E-04
MIR675	1.9215016	1.59E-05
AQP7B	1.9141062	2.23E-11
ADCYAP1R1	1.9098991	1.83E-12
COX6A2	1.9039312	2.70E-04
ANGPTL7	1.8807991	9.68E-04
MYOZ1	1.876483	7.01E-02
HOTS	1.84114	5.43E-06
TRIM72	1.8358871	4.28E-03
LOC112267876	1.8265572	3.88E-06
JPH2	1.7977555	9.09E-03
LOC102724852	1.772852	2.58E-05
PLN	1.762774	2.90E-04
H19	1.7473146	3.25E-05
LINC01436	1.7453171	2.15E-07
HSPB7	1.7440432	4.84E-04
MUC3A	1.7423474	3.73E-11
LOC112267859	1.7337463	1.16E-12
MYH1	1.725954	1.09E-01
LMO3	1.7133329	4.23E-06
MYLK2	1.6751943	2.90E-05
PLCXD3	1.6712143	1.90E-06
HIF3A	1.6608369	9.42E-11
MYBPC1	1.628841	1.16E-01
AQP7P1	1.5995856	2.09E-12
LOC102724507	1.5990151	1.09E-10
TPSAB1	1.5873289	2.72E-04
ADAMTS15	1.5852666	4.31E-08
SRL	1.5663093	1.52E-02
MYL1	1.536461	2.39E-01
CASQ2	1.5211321	6.48E-04
TPSB2	1.5083455	1.37E-03
HOXD9	1.5078702	5.88E-07
FIGN	1.5075201	2.09E-07
REM1	1.5007659	3.99E-07
LSAMP	1.4796899	1.08E-03
MYBPC2	1.4777116	5.79E-02
UNC45B	1.4717784	6.40E-03
SPAG6	1.4693681	9.36E-06
HSPB6	1.4641044	3.11E-03
MEOX1	1.4628426	5.87E-05
RGS13	1.4570566	3.19E-04
MAS1L	1.4531247	4.68E-03
NTM	1.4459147	1.08E-04
C10orf71	1.4120327	9.00E-02
EEF1A2	1.4053999	1.43E-01
SLC52A3	1.3985165	7.15E-10
CALB2	1.3828007	5.94E-05
DLK1	1.3771116	5.52E-04
CCL21	1.3701324	2.49E-02
PTN	1.3601422	1.43E-04
CYP26B1	1.355301	4.43E-14
INSRR	1.3540205	7.34E-10
IGHV7-4-1	1.3279789	3.15E-02
ADAMTSL1	1.3207818	3.69E-08
TACC2	1.3186423	1.71E-04
COX4I2	1.3125608	7.48E-07
LOC100505874	1.3090779	1.71E-01
EPHA2-AS1	1.2898676	2.53E-06
LAMA3	1.2884578	2.00E-09
GPR15	1.2879379	2.07E-03
PLEKHD1	1.2875129	1.68E-03
SERPINA3	1.2816083	4.68E-03
LOC112268061	1.2748494	3.39E-03
KLHL41	1.2732407	9.94E-02
FLNC	1.2596404	9.41E-02
PERM1	1.2544129	1.50E-03
IGHV7-27	1.2528034	7.57E-04
LINC00922	1.2523366	1.84E-04
TLL1	1.2433447	2.77E-05
TREM2	1.2360373	2.09E-05
THSD4	1.2275823	4.63E-05
STXBP6	1.2233555	1.40E-05
NES	1.2217011	9.02E-08
CCDC85A	1.2194671	4.55E-07
RRAD	1.2192511	6.98E-03
LOC105375249	1.2140589	3.43E-07
LOC102723630	1.2120208	2.14E-01
RERGL	1.2015225	1.94E-03
LIF	1.2006265	6.45E-03
CCL24	1.1969475	1.71E-05
ACTN2	1.1836054	1.90E-01
CLIC5	1.1811966	1.20E-06
SH3RF2	1.1803576	2.11E-05
SYPL2	1.1765184	6.29E-02
CA3	1.1715743	3.26E-03
CCL19	1.1712647	2.27E-02
RASD2	1.1678542	7.74E-05
FOXI2	1.1621052	1.01E-05
LEP	1.1578263	3.72E-04
TCF15	1.1575312	5.34E-08
LINC01781	1.144138	6.39E-05
IGHE	1.1421702	7.62E-04
NUP210L	1.1365942	1.46E-03
CACNA1H	1.1334311	5.44E-05
ADRA2B	1.1278742	1.28E-08
SLCO2A1	1.1224569	2.03E-09
ALDH1A2	1.1219766	1.30E-03
SSTR1	1.1139999	1.75E-04
ERVFRD-1	1.1015112	7.11E-04
C1QTNF7	1.0998525	1.09E-04
HPGD	1.0990779	1.04E-03
LOC100996643	1.0989271	2.65E-08
GPR17	1.0965259	8.89E-05
KRT222	1.0951539	1.36E-09
NEBL	1.087081	7.20E-04
NPY1R	1.0860578	5.67E-05
LOC107984279	1.0780067	1.99E-04
LOC105376020	1.0664384	5.56E-06
GSTM1	1.0654448	3.06E-02
LOC105376009	1.0623253	1.35E-01
LOC107984805	1.0622371	9.26E-05
SLC6A1	1.0605586	2.73E-05
CPXM2	1.0600559	5.90E-07
POSTN	1.0595459	8.29E-04
FAM107A	1.0572947	2.55E-11
PLPPR4	1.0572169	1.06E-03
L1CAM	1.0554861	7.84E-04
LMOD3	1.0546794	8.10E-02
LINC00841	1.0527593	1.39E-05
ANKRD29	1.0524285	7.70E-08
ATP2A1	1.0497791	1.12E-01
TRIM63	1.0458131	1.73E-01
NEB	1.0427722	7.15E-02
IRX6	1.0414113	2.48E-05
STC1	1.0395076	1.05E-03
LOC105377979	1.0384859	1.49E-03
PRKAA2	1.0348154	6.54E-03
FST	1.0276529	1.22E-07
MET	1.026877	2.83E-08
SHISAL1	1.0203418	1.03E-04
TCEAL2	1.013713	4.51E-04
ANGPTL8	1.0088742	1.83E-05
LOC105371873	1.0083997	3.11E-05
MYOT	1.0078021	1.32E-01
FGF23	1.0061217	2.33E-03
FRMD1	1.0037393	4.41E-05
EBF2	1.0034806	9.06E-04
ADAMTS12	1.0011528	3.80E-04
SLIT3	1.001123	3.40E-07
OTOGL	-2.2382835	3.11E-10
LRRC10B	-1.5613125	9.23E-10
PTPRQ	-1.5275658	7.92E-06
CRH	-1.4555027	6.15E-04
MTRNR2L1	-1.3878412	1.33E-01
COL2A1	-1.2449461	1.55E-02
NRXN1	-1.2350519	4.36E-06
SFRP5	-1.0546629	2.18E-07
LOC107985542	-1.0363403	3.01E-02
TLR8-AS1	-1.0334044	9.32E-03
AOX3P-AOX2P	-1.0058765	4.78E-02
