# Supplementary material for: SenolyticSynergy: An Attention-Based Network for Discovering Novel Senolytic Combinations via Human Aging Genomics
Source: Int J Mol Sci. 2025 Sep 16;26(18):9004. doi: 10.3390/ijms26189004 (PMC12469854; doi:10.3390/ijms26189004)
Supplement: Supplementary file 1 [file ijms-26-09004-s001.zip › geneset_source_2_GSE141595.csv]

Symbol	log2FoldChange	pvalue
HBZ	5.0146042	1.22E-22
PLA2G2A	2.6678524	9.38E-05
CRLF1	2.5234354	2.56E-06
MMP3	2.412821	3.17E-04
SLC6A17	2.204849	1.83E-07
ADAMTS18	2.1916373	1.32E-07
TPO	2.1409295	8.41E-07
FGF10	2.0972055	2.96E-08
CRTAC1	2.0690789	1.42E-05
PTCHD4	2.0357272	1.21E-11
ACTG2	2.0308372	2.06E-04
CDH19	2.0134853	4.99E-06
ALDH1A2	1.9922681	1.65E-10
PKP1	1.9836759	8.98E-05
PLP1	1.9691386	5.33E-05
SCN7A	1.9611408	3.94E-06
FLNC	1.9545555	1.88E-10
SNTG2	1.9464627	1.18E-08
SCARA5	1.9268573	7.11E-08
LOC100507403	1.9199717	8.43E-07
IL11	1.8825682	2.77E-06
DES	1.8752314	3.94E-04
MEOX1	1.8642469	4.28E-08
CBLN1	1.8555304	4.76E-06
LMO3	1.8448839	2.02E-06
HMCN2	1.8402888	8.80E-05
BDKRB2	1.8105558	1.56E-10
ANGPTL7	1.8047599	1.33E-04
GPR15	1.7885983	1.12E-04
MYH1	1.7875963	9.90E-06
TLL1	1.7753003	3.01E-08
SLC6A2	1.770653	3.21E-06
NOVA1	1.767435	3.14E-07
CXCL14	1.7584847	3.45E-08
SERPINA3	1.7349607	5.11E-07
ACAN	1.7271779	7.26E-03
RERGL	1.7137729	1.29E-07
MYOC	1.7127063	6.50E-03
LAMA2	1.697189	1.02E-08
LHX6	1.6881249	1.06E-10
RGS7BP	1.6729478	2.11E-07
S100A14	1.6647075	2.61E-12
ZIC1	1.6508359	1.01E-05
HAPLN1	1.6469673	1.27E-02
CCL19	1.6401159	3.99E-05
PDLIM3	1.6340953	4.36E-09
HSPB8	1.5998101	1.61E-08
PRPH	1.5997672	3.91E-05
HIF3A	1.5955853	1.41E-08
LINC00924	1.5858257	3.16E-09
NOS2	1.5773242	1.46E-04
CNN1	1.5756894	2.93E-05
L1CAM	1.5698697	1.83E-09
CX3CL1	1.569716	2.68E-08
MYOCD	1.5691674	4.60E-07
PLN	1.559882	1.74E-05
ADAMTS15	1.5587958	1.91E-08
IGFN1	1.5565682	2.33E-03
ISLR2	1.5541125	1.44E-08
F10	1.5432915	1.19E-04
APOD	1.5431991	5.50E-10
FAM180A	1.5356042	3.43E-04
MYOZ1	1.5311569	1.32E-06
HOXD9	1.5145239	1.43E-08
OR51E1	1.5106237	9.41E-06
H19	1.499575	4.75E-07
LOC102724852	1.4986312	4.72E-07
ACTA2-AS1	1.4952168	1.74E-07
ERBB3	1.4910196	2.21E-05
ACTA2	1.4863844	1.40E-07
ANGPTL1	1.484007	4.59E-08
DRD1	1.4836307	4.07E-05
DNM1P46	1.482786	2.11E-16
GALNT16	1.4825736	4.35E-07
SCN4B	1.4812478	1.36E-09
MT1A	1.477317	4.06E-08
PGM5	1.4737905	2.44E-10
NGEF	1.4684898	2.80E-04
MIR675	1.4672105	2.17E-06
RASL12	1.4607029	2.84E-07
MFAP5	1.4520705	3.47E-03
SSTR1	1.4500514	6.58E-07
ANKRD20A12P	1.4448215	1.26E-05
SLC35F1	1.4269749	1.09E-05
PROX1	1.4248516	7.31E-06
PLCXD3	1.4228184	3.20E-05
CMA1	1.4221075	1.11E-03
NRAP	1.4123428	8.06E-04
PHYHIP	1.405971	1.93E-05
ADCYAP1R1	1.4055179	8.28E-05
HOTS	1.4029187	9.74E-07
SPARCL1	1.4021717	3.17E-08
DOK5	1.3952519	4.27E-07
MEDAG	1.3935454	2.72E-07
SHOX2	1.3923403	1.56E-05
RBM24	1.3899058	1.28E-05
MFAP2	1.3894863	2.35E-08
PCDH19	1.3872289	2.75E-06
GFPT2	1.3812199	2.89E-08
CNTN4	1.3788066	5.48E-04
TNNC1	1.3748509	2.45E-05
LOC112267876	1.3748151	1.41E-06
GPR20	1.3701015	1.13E-05
MYH11	1.3693455	2.20E-06
HOTAIR	1.3669064	5.09E-03
FHL5	1.36666	7.43E-05
TBX3	1.3636519	1.20E-08
TBX18	1.3580932	1.52E-06
RCAN2	1.3519966	9.75E-07
TCEAL2	1.3506288	1.90E-05
LMOD1	1.3444048	6.58E-06
LIPG	1.340195	4.86E-04
MFAP4	1.3362104	8.77E-06
LOC105377979	1.3357732	2.97E-04
ELN	1.3342297	8.07E-08
ADAMTSL1	1.3306208	1.40E-05
NES	1.3291162	1.86E-08
ADGRL3	1.3275557	1.07E-05
CDH13	1.3272219	4.59E-06
CSDC2	1.3263282	6.09E-07
CCDC3	1.3251962	4.01E-06
SCRG1	1.3214466	3.48E-02
PLAT	1.3209108	4.04E-06
GDF10	1.3143172	1.38E-06
C2CD4A	1.3129405	2.07E-05
ZIC4	1.3103464	6.42E-05
CILP	1.3092365	3.60E-02
ITGB4	1.3084138	1.61E-10
SH3RF2	1.3076492	4.74E-05
NMNAT2	1.3030763	1.91E-05
SSC5D	1.2986813	9.86E-06
BCL6B	1.2921776	1.43E-07
LRRN4CL	1.291662	5.47E-04
KRT222	1.2912452	2.51E-06
REM1	1.285918	4.76E-06
LINC01436	1.2857267	3.97E-06
TRIM63	1.2856359	3.74E-03
ADAMTS12	1.2834837	8.04E-05
KANK4	1.2818525	1.34E-04
TCF15	1.2798657	3.21E-07
FBLN2	1.2764669	3.02E-07
MGP	1.2742583	8.32E-07
STC2	1.2694732	2.21E-04
FZD10	1.2657544	5.58E-04
PRELP	1.2585592	3.71E-03
MROH5	1.2567862	2.89E-05
LOC107985992	1.2567425	4.89E-04
CASQ2	1.2550337	2.02E-05
ADRA2C	1.2548845	4.44E-07
SYPL2	1.2489766	9.94E-06
DKK3	1.2482328	1.41E-05
SGCA	1.2477834	1.52E-05
TREM2	1.2455182	1.06E-04
RASD2	1.2451312	1.89E-08
HES7	1.2446456	1.05E-04
FN1	1.2432261	5.90E-04
CCDC85A	1.2400251	2.70E-06
PI16	1.2393428	5.42E-05
SGCD	1.2379774	3.65E-05
JPH2	1.2364348	1.33E-05
NGF	1.2349283	4.24E-05
CABP1	1.2330988	7.05E-06
GFRA3	1.2330389	6.55E-04
ANKRD29	1.2321691	1.81E-07
STXBP6	1.232145	3.93E-06
NTM	1.2316344	9.76E-04
SNCG	1.2273415	1.20E-08
C1QTNF2	1.2233548	1.24E-05
LAMA3	1.2218532	2.56E-06
NDUFA4L2	1.2201142	1.81E-06
NCMAP	1.2177537	5.02E-06
CCL21	1.2173331	4.73E-03
SLC38A11	1.216982	5.45E-06
SRL	1.2149295	5.47E-06
ANGPTL5	1.2145177	1.77E-02
ACE	1.2136589	8.62E-07
FAM107A	1.2135978	3.45E-07
EDA2R	1.2077049	6.32E-09
PRG4	1.2073133	1.95E-06
LINC02587	1.2070984	3.83E-03
LOC112268430	1.2056033	5.12E-04
COMP	1.2048117	4.77E-02
MAP2	1.2039207	5.51E-07
RERG	1.2017035	1.55E-05
STC1	1.2003085	1.35E-06
FGF18	1.1943681	5.46E-06
LIMS2	1.1881729	1.29E-10
C1QTNF7	1.1849458	4.54E-04
F3	1.1834002	3.63E-06
CYP26B1	1.1828868	8.68E-07
TENT5B	1.1822617	2.35E-06
MIA	1.1791948	1.02E-02
SERTAD4-AS1	1.179008	2.49E-05
NOS3	1.1788742	1.10E-12
CLU	1.1780233	3.38E-04
SOD3	1.1743861	8.68E-05
IGHV7-4-1	1.1740509	1.09E-01
HSPB6	1.1708154	6.91E-08
KCNK2	1.1657961	2.83E-03
RGS5	1.1628103	2.71E-05
PTPRD-AS1	1.1625197	2.64E-03
LAMC2	1.1622477	2.83E-04
SERPINA5	1.1611217	3.70E-03
CACNA1H	1.1603485	5.44E-06
EDIL3-DT	1.1601008	9.29E-04
CHRNA3	1.1597942	1.37E-06
TM4SF1	1.1534787	2.63E-08
EBF2	1.1516841	7.41E-06
POSTN	1.1481773	3.57E-03
CSF3	1.1473478	2.61E-09
KIR2DL1	1.145903	5.95E-03
SELE	1.144616	1.34E-06
MRAP2	1.1428923	2.92E-05
COX4I2	1.1404004	2.37E-06
UNC13A	1.138262	7.74E-06
ELN-AS1	1.1358047	3.11E-06
COL25A1	1.1291308	2.01E-04
DDIT4L	1.1287515	1.05E-04
CCL22	1.1279132	7.22E-08
GDF15	1.1241351	1.01E-08
OGN	1.1228998	4.24E-04
SHC4	1.1223164	4.32E-04
PHLDA2	1.1221808	3.39E-08
DGKB	1.1213252	4.21E-04
ATG9B	1.1187536	2.09E-13
PLPPR4	1.1153235	3.53E-04
LOC105375249	1.114928	7.95E-07
MEOX2	1.1148737	1.86E-04
LOC105376839	1.1129618	1.11E-02
PCDH10	1.1122023	6.12E-04
XIRP1	1.108015	1.97E-04
SLCO2A1	1.1077806	1.14E-06
AQP7B	1.106221	4.53E-05
CRIP2	1.1057417	8.64E-10
ECMXP	1.105566	4.46E-03
CLIC5	1.1053321	3.20E-06
LYPD5	1.105106	3.41E-05
DACT3	1.1051021	3.65E-06
CTNNA3	1.1045623	3.63E-03
SLIT3	1.1041341	2.70E-06
SPEG	1.0983674	1.07E-05
OSR1	1.0972561	3.08E-05
PDE4C	1.0966832	2.06E-04
CAV1	1.0950538	1.37E-05
IRX6	1.0942292	1.80E-04
RNA18SN5	1.094018	4.84E-03
IGHV5-10-1	1.0925214	1.74E-02
FZD10-AS1	1.0919612	4.13E-04
FMO1	1.0914759	6.68E-04
SDS	1.0906775	1.16E-09
FOXC2-AS1	1.0899066	9.70E-05
LINC00839	1.0895987	4.84E-06
COL10A1	1.0891709	1.14E-02
TACR1	1.0891497	2.28E-06
LOC105370672	1.0880048	4.22E-04
HTRA1	1.0861313	3.89E-05
PAX1	1.0855301	2.23E-03
EFEMP1	1.0828332	6.79E-09
COL15A1	1.0788736	7.74E-06
NOX5	1.0787321	2.84E-04
MET	1.0782196	3.23E-06
CGNL1	1.0780102	3.71E-04
SOX7	1.0757997	9.47E-12
MASP1	1.0741582	7.15E-03
SHISAL1	1.0728739	2.84E-04
FAM110D	1.0714674	2.88E-05
LOC105378678	1.0706051	7.84E-04
MATN4	1.0703297	2.25E-03
SLC52A3	1.0701917	2.66E-05
DCHS2	1.0676581	4.85E-03
MUC3A	1.0672778	1.11E-03
SUSD5	1.067253	2.11E-04
PERM1	1.0670895	6.01E-08
ANO1	1.0649324	7.62E-06
MSX2	1.0643541	5.79E-05
IGLV2-33	1.0636151	1.16E-04
LOC105375909	1.0617767	5.86E-04
SLC17A7	1.0611005	6.17E-05
ITGA3	1.0601169	4.41E-07
HRCT1	1.0592305	7.25E-04
PIWIL2	1.058164	6.30E-05
RGS11	1.0563465	1.49E-04
LOC101928383	1.0562857	5.84E-02
LMCD1	1.0562749	4.75E-07
ECSCR	1.0537901	2.10E-08
GPR17	1.0518906	9.74E-05
LOC107983985	1.0506549	7.77E-04
TSPAN8	1.0504376	3.28E-07
DIO3OS	1.0503188	5.87E-07
CAP2	1.0498063	1.28E-03
TMEM100	1.0494541	2.89E-05
NKX6-1	1.0479847	1.29E-03
MSX1	1.0465527	4.15E-09
ASPN	1.0454485	2.11E-02
INSRR	1.0444286	1.06E-04
SOX17	1.0439862	1.28E-08
LOC100652833	1.0419924	5.08E-06
PODXL	1.0419662	9.22E-06
LOC105373100	1.0412459	5.04E-04
THBS2	1.0407305	8.38E-05
HAS1	1.0380859	1.92E-07
C2CD4B	1.0371774	4.16E-06
KCNIP3	1.0369585	1.19E-06
JAM2	1.0356153	1.94E-05
GPRC5A	1.0353115	2.02E-05
CARD10	1.0349927	4.58E-09
OSMR-DT	1.0343011	3.28E-06
ABI3BP	1.0340005	1.52E-03
TNMD	1.033907	6.76E-02
ACR	1.0320094	7.84E-05
PDLIM4	1.0299971	7.76E-07
LOC105373262	1.0283724	2.15E-02
FMOD	1.0267989	1.04E-02
KCNK3	1.0240676	4.30E-04
RAMP2	1.023937	1.95E-07
DLX6	1.0233095	4.01E-05
MRGPRF	1.0221051	1.30E-05
SOX13	1.0206477	1.43E-06
PRIMA1	1.0204835	3.81E-04
PPP1R3C	1.0199245	5.99E-06
PTN	1.0192074	1.18E-02
THBS4	1.0187909	1.99E-03
SORBS2	1.0177092	1.05E-04
DIO3	1.0173328	9.99E-04
COL4A6	1.0168321	1.66E-03
PCDHA10	1.0149983	2.77E-03
AGT	1.0137428	9.28E-06
CCL2	1.0122595	2.89E-08
APLNR	1.0119265	8.85E-06
TMEM54	1.0098673	5.77E-10
ARL4D	1.0068941	1.01E-07
SEMA5B	1.0061386	8.99E-05
RAB17	1.0026912	4.81E-04
EPHA3	1.0009409	2.07E-03
SOX18	1.0006972	8.04E-07
RNA5S5	-10.8725822	8.93E-48
RNA5S8	-10.8601617	8.71E-48
RNA5S2	-10.8477658	4.77E-48
RNA5S3	-10.7940467	1.83E-47
RNA5S15	-10.7939021	8.58E-48
RNA5S7	-10.7502133	1.06E-46
RNA5S1	-10.7365873	3.18E-46
RNA5S10	-10.7264896	6.15E-47
RNA5S4	-10.7245292	8.52E-47
RNA5S13	-10.7152435	9.33E-47
RNA5S6	-10.70422	1.08E-45
RNA5S14	-10.6938342	3.84E-46
RNA5S12	-10.6908645	7.66E-46
RNA5S16	-10.6685142	3.64E-46
RNA5S11	-10.6592099	1.03E-45
RNA5S17	-10.5949435	1.09E-45
RNA5S9	-7.6800261	1.64E-32
RNU2-1	-7.4644953	2.04E-36
RNVU1-18	-5.1865073	3.48E-33
RNA5-8SN5	-4.7503338	7.29E-48
RNU1-2	-3.4243041	7.93E-16
RNA18SN2	-3.2476609	2.96E-16
RNU1-4	-3.2400516	2.20E-14
LOC105372645	-3.1510026	9.07E-13
LOC105372647	-2.9548848	3.21E-12
LOC107985528	-2.8850898	4.66E-40
RNA28SN1	-2.7957103	1.41E-35
RNA5-8SN1	-2.7914793	2.92E-12
LOC112268314	-2.6785933	3.49E-28
LOC107987009	-2.3816782	4.17E-25
RNA5-8SN2	-2.3603465	2.11E-10
HSPA6	-2.1621974	4.21E-07
LOC112267939	-2.1221454	1.19E-44
NBPF19	-2.0615925	2.54E-79
RNA18SN3	-1.8888084	1.93E-06
HNRNPCL2	-1.8868944	2.53E-27
NBPF20	-1.8418756	8.07E-107
HSPA1B	-1.7599315	1.61E-04
HSPA1A	-1.727887	1.56E-04
RNA45SN2	-1.6656403	1.48E-11
HSPA7	-1.475016	3.91E-05
HSPA1L	-1.4740939	3.96E-06
IGLVI-70	-1.47392	9.17E-04
PNLDC1	-1.465132	1.73E-05
DNAJB1	-1.4632913	2.04E-05
PTPRQ	-1.4619754	1.28E-05
LOC112267940	-1.4485247	7.99E-27
HNRNPCL1	-1.4400297	4.26E-21
HSPH1	-1.4206607	9.74E-05
H3C7	-1.3445928	7.10E-04
LINC02470	-1.264368	8.81E-05
LOC107985949	-1.26358	3.04E-05
PRAMENP	-1.2455627	2.26E-03
H3C2	-1.2004604	4.96E-03
FOLR3	-1.197017	8.21E-03
LINC02996	-1.1935191	1.97E-02
RNA45SN1	-1.1855769	4.74E-04
HCG4	-1.1825198	3.07E-02
H4C5	-1.1724966	7.44E-03
SCARNA5	-1.1710667	7.39E-04
LOC107985908	-1.1668487	3.32E-02
CRH	-1.1651991	5.17E-04
SYT6	-1.1554348	2.90E-04
H4C6	-1.1390693	4.53E-03
H4C13	-1.1383652	1.44E-02
LOC105374848	-1.1365069	2.84E-02
LOC105379208	-1.1354523	3.69E-04
MFSD6L	-1.1262732	6.29E-08
LOC112268261	-1.1261983	1.95E-06
SNORA73B	-1.1253575	1.56E-02
SCARNA7	-1.1240793	7.35E-03
LINC01475	-1.0947089	1.17E-02
SNORA20	-1.0864437	4.97E-05
LOC107986350	-1.0843616	3.73E-08
LINC01002	-1.0829981	1.01E-15
RMRP	-1.0799081	9.71E-03
RNA28SN2	-1.0612227	3.35E-06
LOC112268009	-1.0592743	1.07E-04
MIR3609	-1.0578547	1.21E-02
SULT4A1	-1.0531306	2.40E-03
RETREG1	-1.0511768	6.78E-12
LOC107985541	-1.0502519	1.74E-06
LOC101928361	-1.0499691	5.00E-11
LOC107986348	-1.0484208	6.04E-06
LOC105379506	-1.0483676	1.90E-09
GREB1	-1.0418743	3.66E-06
H4C4	-1.031134	1.40E-02
LOC105370658	-1.0292507	1.45E-03
RNA45SN3	-1.0134235	8.42E-05
PIERCE1	-1.0107252	1.16E-05
