# Supplementary material for: SenolyticSynergy: An Attention-Based Network for Discovering Novel Senolytic Combinations via Human Aging Genomics
Source: Int J Mol Sci. 2025 Sep 16;26(18):9004. doi: 10.3390/ijms26189004 (PMC12469854; doi:10.3390/ijms26189004)
Supplement: Supplementary file 1 [file ijms-26-09004-s001.zip › geneset_source_4_longevity.csv]

id	Association	Population	Variant(s)	Gene(s)	PubMed
1	non-significant	Dutch	HLA-B40	HLA-B	1859103
2	non-significant	Dutch	HLA-DRB5	HLA-DRB5	1859103
3	non-significant	Finnish	APOB	APOB	8018664
4	significant	Finnish	APOC3	APOC3	8018664
5	significant	Finnish	E2/E3/E4	APOE	8018664
6	significant	French	I/D	ACE	8136829
8	significant	Finnish	APOB	APOB	8155090
9	significant	Finnish	E2/E3/E4	APOE	8155090
10	significant	Swedish	E2/E3/E4	APOE	8403397
11	non-significant	Italian	E2/E3/E4	APOE	8541369
12	significant	Italian	APOB	APOB	9050915
13	significant	English (Cambridge)	I/D	ACE	9105559
14	significant	English (Cambridge)	APOC1	APOC1	9105559
15	non-significant	English (Cambridge)	E2/E3/E4	APOE	9105559
16	non-significant	English (Cambridge)	677C/T	MTHFR	9105559
17	non-significant	Italian	R353Q	F7	9108791
18	non-significant	Italian	-455G/A	FGB	9108791
19	significant	Italian	1-bp guanine deletion/insertion (4G/5G)	SERPINE1	9108791
20	non-significant	Danish	I/D	ACE	9170397
21	non-significant	Spanish	CYP2D6	CYP2D6	9177672
22	non-significant	Spanish	CYP2E1	CYP2E1	9177672
23	non-significant	Spanish	NAT2	NAT2	9177672
24	significant	French	HLA-DRB1	HLA-DRB1	9425225
25	non-significant	French	APOA4	APOA4	9533408
27	non-significant	French	GSTM1	GSTM1	9654200
28	significant	French	I/D	ACE	9761238
29	significant	English (Caucasian) and Nigerian	638G/A	SULT1A1	9854023
30	non-significant	Italian	PARP1	PARP1	9887369
31	non-significant	Italian	REN	REN	9887369
32	non-significant	Italian	401C/T	SOD2	9887369
33	significant	Italian	TH	TH	9887369
34	non-significant	Finnish, American, Mexican and Japanese	C1367R	WRN	10069711
35	non-significant	Italian	CFB	CFB	10219002
36	non-significant	Italian	C3	C3	10219002
37	non-significant	Italian	C4A	C4A	10219002
38	non-significant	Danish	I/D	ACE	10494771
39	non-significant	Danish	M/T235	AGT	10494771
40	non-significant	Danish	20210G/A	F2	10494771
41	non-significant	Danish	R353Q	F7	10494771
42	non-significant	Danish	-455G/A	FGB	10494771
43	non-significant	Danish	33L/P	ITGB3	10494771
44	non-significant	Danish	114A/V	MTHFR	10494771
45	non-significant	Danish	PLAT	PLAT	10494771
46	non-significant	Danish	1-bp guanine deletion/insertion (4G/5G)	SERPINE1	10494771
47	non-significant	Dutch	I/D	ACE	10520809
48	non-significant	Dutch	1-bp guanine deletion/insertion (4G/5G)	SERPINE1	10520809
49	non-significant	Swiss	C677T	MTHFR	10583447
50	non-significant	Italian (Northern)	CYP1A1	CYP1A1	11162685
51	non-significant	Italian (Northern)	GSTM1	GSTM1	11162685
52	significant	Italian (Northern)	GSTT1	GSTT1	11162685
53	significant	Russian	T-455C	APOC3	11193221
54	significant	Finnish	E2/E3/E4	APOE	11213279
55	non-significant	French	I/D	ACE	11280044
56	significant	French	E2/E3/E4	APOE	11280044
57	non-significant	German	1-bp guanine deletion/insertion (4G/5G)	SERPINE1	11485022
58	significant	Italian	-174C/G	IL6	11500818
59	non-significant	American (Caucasian)	G1691A	F5	11568114
60	non-significant	American (Caucasian)	C807T	ITGA2	11568114
61	significant	American (Caucasian)	T1565C	ITGB3	11568114
62	non-significant	American (Caucasian)	C677T	MTHFR	11568114
63	non-significant	American (Caucasian)	20210G/A	F2	11568114
64	non-significant	American (Caucasian)	I/D	ACE	11568114
65	non-significant	Danish	I/D	ACE	11602206
66	significant	Danish	M/T235	AGT	11602206
67	non-significant	Danish	20210G/A	F2	11602206
68	non-significant	Danish	F7	F7	11602206
69	non-significant	Danish	-455G/A	FGB	11602206
70	significant	Chinese (Uighur in Xinjiang)	E2/E3/E4	APOE	11640949
71	non-significant	Finnish	IL10	IL10	11640949
72	non-significant	Finnish	-889C/T	IL1A	11640949
73	non-significant	Finnish	IL1B	IL1B	11640949
74	non-significant	Finnish	IL1RN	IL1RN	11640949
75	non-significant	Finnish	IL6	IL6	11640949
76	non-significant	Finnish	-308G/A	TNF	11640949
77	non-significant	Italian	IGF2	IGF2	11672987
78	non-significant	Italian	FokI RFLP	INS	11672987
79	significant	Chinese (Uighur, Kazakh and Han in Xinjiang)	I/D	ACE	11773214
80	non-significant	American (Caucasians) and Italian	BRCA1	BRCA1	11795532
81	significant	Italian	874T/A	IFNG	11857058
82	significant	Italian	-1082G/A	IL10	11857058
83	significant	Italian (Sicily)	C282Y	HFE	11857058
84	non-significant	Italian (Northern)	FAS	FAS	11965496
85	non-significant	Italian (Northern)	FASLG	FASLG	11965496
86	significant	Italian	Q192R	PON1	12082503
87	non-significant	Polish	I/D	ACE	12152254
88	non-significant	Brazilian	E2/E3/E4	APOE	12185856
89	significant	Italian	TH	TH	12297342
90	non-significant	Chinese	5178A	ND2	12384792
91	significant	Danish	I/D	ACE	12547486
92	non-significant	Italian (Southern)	APOC3-SstI-RFLP	APOC3	12556235
93	significant	Italian (Southern)	APOA1-MspI-RFLP	APOA1	12556235
94	non-significant	Italian (Southern)	APOA4-HincII-RFLP	APOA4	12556235
95	significant	Japanese	(GT)n repeat	HMOX1	12566526
96	non-significant	Japanese	R219K	ABCA1	12601526
97	non-significant	Japanese	CETP	CETP	12601526
98	non-significant	Japanese	C-514T	LIPC	12601526
99	non-significant	Japanese	LPL	LPL	12601526
100	non-significant	Korean	I/D	ACE	12634288
101	non-significant	Korean	E2/E3/E4	APOE	12634288
102	significant	American (Caucasian)	AKAP10	AKAP10	12646697
103	significant	Italian	-1082G/A	IL10	12676903
104	non-significant	Italian	-308G/A	TNF	12676903
105	non-significant	Italian (Northern and Central)	-511C/T	IL1B	12714264
106	non-significant	Italian (Northern and Central)	IL1RN	IL1RN	12714264
107	non-significant	Italian (Nothern and Central)	-889C/T	IL1A	12714264
108	non-significant	Irish (Northern)	-174C/G	IL6	12714267
109	significant	Irish	T2437C	HSPA1L	12714268
110	non-significant	Irish	IFNG	IFNG	12714268
111	non-significant	Irish	-1082G/A	IL10	12714268
112	non-significant	Irish	IL12A	IL12A	12714268
113	non-significant	Irish	-330T/G	IL2	12714268
114	non-significant	Irish	-174C/G	IL6	12714268
115	non-significant	Irish	IL8	CXCL8	12714268
116	non-significant	Irish (Belfast)	HLA-A	HLA-A	12714268
117	non-significant	Irish (Belfast)	HLA-B	HLA-B	12714268
118	non-significant	Irish (Belfast)	HLA-DRB3	HLA-DRB3	12714268
119	non-significant	Irish (Belfast)	252A/G	LTA	12714268
120	non-significant	Irish (Belfast)	-308G/A	TNF	12714268
121	non-significant	Italian	97347T/C	FOXO1	12843179
122	non-significant	Italian	IRS1	IRS1	12843179
123	non-significant	Italian	PIK3CB	PIK3CB	12843179
124	significant	French	Q192R	PON1	12889841
125	non-significant	Italian, French and Danish	I/D	ACE	12954489
126	non-significant	American	I550V	SLC13A2	14499494
127	significant	Italian (Southern)	-110A/C	HSPA1A	14501185
128	significant	Brazilian of European and Japanese origin	I/D	ACE	14528043
129	non-significant	Japanese	SHC1	SHC1	14530863
130	significant	Ashkenazi Jewish	I405V	CETP	14559957
131	significant	Italian (Southern)	G477T	SIRT3	14580859
132	significant	Russian (Novosibirsk)	I/D	ACE	14743603
133	significant	Russian (Novosibirsk)	E2/E3/E4	APOE	14743603
134	non-significant	Dutch	Met(410)Val	SHC1	15036421
135	significant	Italian and N. Irish	Q192R	PON1	15050299
136	non-significant	Bulgarian	HLA-A	HLA-A	15050300
137	non-significant	Bulgarian	HLA-B	HLA-B	15050300
138	non-significant	Bulgarian	HLA-C	HLA-C	15050300
139	non-significant	Bulgarian	874T/A	IFNG	15050300
140	non-significant	Bulgarian	-174C/G	IL6	15050300
141	non-significant	Bulgarian	TGFB1	TGFB1	15050300
142	non-significant	Bulgarian	-308G/A	TNF	15050300
143	non-significant	Irish	KIR3DL1	KIR3DL1	15130674
144	non-significant	Danish	GP1BA	GP1BA	15177664
145	non-significant	Danish	114A/V	MTHFR	15177664
146	non-significant	Danish	1-bp guanine deletion/insertion (4G/5G)	SERPINE1	15177664
147	significant	German	V432L	CYP1B1	15177664
148	non-significant	German	GSTM1	GSTM1	15177664
149	non-significant	German	I105V	GSTP1	15177664
150	non-significant	German	GSTT1	GSTT1	15177664
151	significant	Danish	-110A/C	HSPA1A	15190186
152	non-significant	Danish	2437T/C	HSPA1L	15190186
153	significant	Italian (Sicily)	-107T/C	PON1	15236768
154	significant	Italian	PPARG	PPARG	15236769
155	non-significant	Italian (Southern)	-174C/G	IL6	15236771
156	non-significant	Danish	-262C/T	CAT	15241482
157	significant	Danish	-174C/G	IL6	15241482
158	significant	Danish	Q192R	PON1	15241482
159	non-significant	Danish	-308G/A	TNF	15271127
160	significant	Dutch	ER22/23EK	NR3C1	15276593
161	non-significant	Irish	KIR3DL1	KIR3DL1	15288696
162	non-significant	Italian (Sardinia)	874T/A	IFNG	15462469
163	non-significant	Italian (Sardinia)	-1082G/A	IL10	15462469
164	non-significant	Italian (Sardinia)	-174C/G	IL6	15462469
165	significant	Italian	Asp299Gly	TLR4	15547160
166	significant	Chinese (Uighur in Xinjiang)	I/D	ACE	15569453
167	non-significant	Japanese	FOXO1	FOXO1	15582274
168	significant	Japanese	INSR	INSR	15582274
169	non-significant	Japanese	IRS1	IRS1	15582274
170	non-significant	Japanese	PIK3CB	PIK3CB	15582274
171	non-significant	Japanese	PIK3CG	PIK3CG	15582274
172	non-significant	Japanese	PPARGC1A	PPARGC1A	15582274
173	non-significant	Ashkenazi Jewish (Jerusalem)	E2/E3/E4	APOE	15621215
174	non-significant	Ashkenazi Jewish (Jerusalem)	Arg/Gln R353Q	F7	15621215
175	significant	Ashkenazi Jewish (Jerusalem)	A/G ApaI site	IGF2	15621215
176	non-significant	Ashkenazi Jewish (Jerusalem)	C677T	MTHFR	15621215
177	non-significant	Ashkenazi Jewish (Jerusalem)	C9T	SOD2	15621215
178	significant	Finnish	-174C/G	IL6	15664628
179	significant	Italian (Southern)	VNTR	SIRT3	15676284
180	significant	Dutch	GH1	GH1	15771611
181	non-significant	Dutch	GHRHR	GHRHR	15771611
182	non-significant	Dutch	IGF1	IGF1	15771611
183	non-significant	Dutch	INS	INS	15771611
184	non-significant	Dutch	IRS1	IRS1	15771611
185	non-significant	Dutch	16C/T	SOD2	15771611
186	non-significant	Dutch	UCP2	UCP2	15771611
187	non-significant	Italian	I405V	CETP	15888337
188	significant	American (Caucasian)	-438A/G	CPB2	15939070
189	non-significant	American (Caucasian)	-455G/A	FGB	15939070
190	non-significant	American (Caucasian)	-174C/G	IL6	15939070
191	non-significant	American (Caucasian)	1-bp guanine deletion/insertion (4G/5G)	SERPINE1	15939070
192	significant	Chinese (Uighur in Xinjiang)	E2/E3/E4	APOE	16086293
193	significant	Japanese	SLC6A4	SLC6A4	16095668
194	significant	German	D919G	MTR	16142417
195	non-significant	German	SIRT1	SIRT1	16257164
196	non-significant	Mexican	HLA-B	HLA-B	16269080
197	non-significant	Mexican	HLA-DQA1	HLA-DQA1	16269080
198	non-significant	Mexican	HLA-DRB1*11	HLA-DRB1	16269080
199	significant	Mexican	-308G/A	TNF	16269080
200	significant	Italian (Sicily)	M694V	MEFV	16387839
201	significant	Japanese	-819C/T	IL10	16424284
202	non-significant	Japanese	-607A/C	IL18	16424284
203	non-significant	Japanese	-511C/T	IL1B	16424284
204	non-significant	Japanese	-634C/G	IL6	16424284
205	non-significant	Japanese	-1607 1G/2G	MMP1	16424284
206	non-significant	Japanese	-1171 5A/6A	MMP3	16424284
207	non-significant	Japanese	869T/C	TGFB1	16424284
208	non-significant	Japanese	-1031T/C	TNF	16424284
209	non-significant	Italian (Central and Southern)	-330T/G	IL2	16518704
210	non-significant	English	T241M	XRCC3	16518718
211	non-significant	English	I134T	XRCC4	16518718
212	non-significant	English	XRCC5	XRCC5	16518718
213	non-significant	Danish	GSTM1	GSTM1	16574194
214	significant	Danish	GSTT1	GSTT1	16574194
215	significant	Ashkenazi Jewish	rs2542052	APOC3	16602826
216	non-significant	Italian (Sicily)	1249-1250InsACAA/Non-Ins	TGFB2	16608413
217	non-significant	Italian (Sardinia)	HLA-DQA1	HLA-DQA1	16608414
218	non-significant	Italian (Sardinia)	HLA-DQB1	HLA-DQB1	16608414
219	significant	Italian	YTHDF2	YTHDF2	16799135
220	significant	Danish	-110A/C	HSPA1A	16804002
221	significant	Danish	1267A/G	HSPA1B	16804002
222	non-significant	German	FCGR2A-His131Ar	FCGR2A	16893392
223	significant	Italian	647A/C	MT1A	16955215
224	significant	Italian (Southern)	I/D	ACE	16960022
225	significant	Italian (Southern)	E2/E3/E4	APOE	16960022
226	non-significant	German	CNDP1	CNDP1	16965804
227	significant	Columbian	I/D	ACE	16971231
228	non-significant	Columbian	APOE	APOE	16971231
229	significant	Italian (Sicily)	SERPINE1	SERPINE1	17048073
230	non-significant	Italian	I/D	ACE	17182125
231	significant	Greek	E2/E3/E4	APOE	17234815
232	significant	Italian	rs5744256	IL18	17301041
233	non-significant	German	Asp299Gly	TLR4	17493663
234	non-significant	Ashkenazi Jewish	IGF1	IGF1	18316725
235	significant	Italian	KL-VS	KL	19421891
236	significant	Polish	Lys751Gln	ERCC2	19707883
237	non-significant	Ashkenazi Jewish	TSHB	TSHB	19837933
238	significant	Mediterranean (Italian, Greek and Tunisian)	CHIT1	CHIT1	19881466
239	significant	Italian	Gly1057Asp-IRS2	IRS2	19887537
240	significant	Ashkenazi Jewish	TERC	TERC	19915151
241	significant	Ashkenazi Jewish	TERT	TERT	19915151
242	significant	Italian	ADA*2	ADA2	20174870
243	non-significant	Chinese (Han)	IGF1	IGF1	20199671
244	significant	Jordanian	rs1501299	ADIPOQ	20201642
245	significant	Jordanian	rs7799039	LOC105375494	20201642
246	non-significant	Caucasians	rs9664222	MINPP1	20304771
247	significant	Italian (Palermo)	DRB1*18	HLA-DRB1	20426625
248	significant	Jordanian	-1082G/A	IL10	20518833
249	non-significant	Jordanian	-308G/A	TNF	20518833
250	significant	American (Georgia and Louisiana populations from African and European origin)	APOE	APOE	20569235
251	significant	Italian (Salerno)	rs4646	CYP19A1	20819792
252	significant	Italian (Salerno)	ESR1	ESR1	20819792
253	significant	American (Caucasian)	rs7896005	SIRT1	21972126
254	non-significant	American (Caucasian)	rs132793	XRCC6	21972126
255	significant	Greek	rs1799752	ACE	23389097
256	significant	American (Caucasian)	rs3803304	AKT1	19489743
257	non-significant	German	TH01	TH	21407269
258	significant	American (Caucasian)		TP53	20824210
261	non-significant	American (Caucasian)		TP53	20824210
262	significant	Danish	rs1002149	GSR	22406557
263	significant	Danish	rs1207362	KL	22406557
264	significant	Danish	rs2267723	GHRHR	22406557
265	significant	Danish	rs3842755	INS	22406557
266	significant	Danish	rs572169	GHSR	22406557
267	significant	Danish	rs9456497	IGF2R	22406557
268	significant	Danish	rs11571461	RAD52	22406557
269	significant	Danish	rs13251813	WRN	22406557
270	significant	Danish	rs1805329	RAD23B	22406557
271	significant	Danish	rs2953983	POLB	22406557
272	significant	Danish	rs3211994	SLC9A3R2	22406557
273	significant	Danish	rs10047589	TXNRD1	22406557
274	significant	Danish	rs207444	XDH	22406557
275	significant	Danish	rs26802	GHRL	22406557
276	significant	Danish	rs13320360	MLH1	22406557
277	significant	Danish	rs2509049	H2AFX	22406557
278	significant	Danish	rs705649	XRCC5	22406557
279	significant	Dutch	rs2498804	LOC107987209	21418511
280	significant	European		TP53	23286790
281	significant	European		TP53	23286790
282	significant	European		TP53	23286790
283	significant	European		TP53	23286790
284	significant	European	rs4420638	APOC1	23286790
285	significant	Polish	-11391G > A	ADIPOQ	23339001
286	significant	American (Caucasian)	rs2075650	TOMM40	22279548
287	significant	American (Caucasian)	D4S1564	TP53	11526246
288	significant	Italian (Central)	rs73598374	ADA	21865054
289	significant	Italian (Central)	rs1042522	TP53	23125046
290	significant	Italian (Central)	MNS16A	TERT	23562826
291	non-significant	Italian (Central)	PTPN22	PTPN22	21113673
292	significant	Chinese	I/D	ACE	22456784
293	non-significant	Chinese		TP53	19641616
294	significant	Danish, German	rs3803304	AKT1	22929028
295	non-significant	Danish, German, Dutch	rs2069827	IL6	22234866
296	significant	Danish, German, Dutch	rs107251	SIRT6	22234866
297	significant	American (Caucasian)	DRD4 7R	DRD4	23283341
298	significant	American (Caucasian)	rs2024714	CDH4	22533364
299	significant	American (Caucasian)	rs9616906	TP53	22533364
300	significant	American (Caucasian)	rs1327533	SVEP1	22533364
301	significant	American (Caucasian)	rs9876781	ATRIP	22533364
302	significant	American (Caucasian)	rs2370413	CACNA1C	22533364
303	significant	American (Caucasian)	rs739401	CARS	22533364
304	significant	American (Caucasian)	rs12623542	LINC01237	22533364
305	significant	American (Caucasian)	rs9517320	STK24	22533364
306	significant	American (Caucasian)	rs10256972	C7orf50	22533364
307	significant	American (Caucasian)	rs139170	PARVG	22533364
308	significant	American (Caucasian)	rs2826891	NCAM2	22533364
309	significant	American (Caucasian)	rs10937739	PPP2R2C	22533364
310	significant	American (Caucasian)	rs41383	NLRC5	22533364
311	significant	American (Caucasian)	rs1974676	HPCAL1	22533364
312	significant	American (Caucasian)	rs3800358	BTBD9	22533364
313	significant	American (Caucasian)	rs13008689	TP53	22533364
314	significant	American (Caucasian)	rs13053175	SSTR3	22533364
315	significant	American (Caucasian)	rs16975963	LOC100631378	22533364
316	significant	American (Caucasian)	rs10819510	TP53	22533364
317	significant	American (Caucasian)	rs432203	TGFA	22533364
318	significant	American (Caucasian)	rs3120819	TP53	22533364
319	significant	American (Caucasian)	rs2590504	PPP1R26-AS1	22533364
320	significant	American (Caucasian)	rs4148544	ABCC4	22533364
321	significant	American (Caucasian)	rs1834497	CLSTN2	22533364
322	significant	American (Caucasian)	rs1205035	TP53	22533364
323	significant	American (Caucasian)	rs5771675	FAM19A5	22533364
324	significant	American (Caucasian)	rs4648884	RUNX3	22533364
326	non-significant	American (Caucasian)	rs1042713	ADRB2	20399803
327	non-significant	Chinese (Guangxi Bama)	mt146A	TP53	22729909
328	significant	Chinese (Han)	rs189037	ATM	20816691
329	significant	Italian	rs3851179	PICALM	21297266
330	significant	Italian	rs2229765	IGF1R	22115178
331	non-significant	Italian	rs1800795	IL6	22115178
332	significant	Italian	rs10491334	CAMK4	21612516
333	significant	Italian	rs429358	APOE	21612516
334	non-significant	English (Newcastle)		TP53	23639206
335	non-significant	Polish	PRNP	PRNP	23406923
336	significant	Polish	rs10524523	TOMM40	22008263
337	significant	Italian (Southern)	rs660339	UCP2	22216339
338	significant	Italian (Southern)	rs9472817	SLC25A27	22216339
339	non-significant	Italian (Southern)	rs2235800	SLC25A14	22216339
340		Italian (Southern)	rs6166	FSHR	22985084
341	significant	Italian (Southern)	Pro12Ala	PPARG	22985084
342	significant	Italian (Southern)	rs978739	TAS2R16	23133589
343	significant	Italian (Southern)	rs1879417	NOS1	23572278
344	non-significant	Spanish	rs333	CCR5	22265023
345	non-significant	Spanish	rs1815739	ACTN3	21407828
346	significant	Spanish and Italian	rs1805086	MSTN	23354683
347	non-significant	American (Utah)	D3S3547	TP53	22506048
348	non-significant	American (Utah)		TP53	22506048
349	non-significant	American (Utah)		TP53	22506048
350	non-significant	American (Utah)		TP53	22506048
351	significant	Chinese (Zhuang)	haplogroup F	ND5	21945877
352	significant	Japanese	Mt5178A/C	ND2	9449878
353	significant	Japanese	Mt8414C/T	ATP8	9449878
354	significant	Japanese	Mt3010G/A	RNR2	9449878
355	significant	Turkish	rs1800795	IL6	21277639
356	significant	Turkish	rs28366003	MT2A	21277639
357	significant	Italian (Central)	HP	HP	21147083
358	non-significant	Spanish	rs1937	TFAM	23186209
359	significant	Danish, American	rs2075650	TOMM40	23040522
360	significant	Italian	rs189037	ATM	22960875
361	significant	American (Amish)	rs205990	LOC105378102	22773346
362	significant	Italian (Southern)	rs282070	MAP3K7	22576335
363	significant	Italian (Southern)	rs2111699	GSTZ1	22576335
364	significant	American, English, Irish	rs2075650	TOMM40	22445811
365	significant	Russian	rs507879	CASP5	20434535
366	non-significant	Chinese (Han)	MtC150T	TP53	21262335
367	non-significant	Jordanian	-9T/C	SOD2	20003469
368	non-significant	Jordanian	677C/T	MTHFR	20003469
369	significant	Danish	rs4880	SOD2	19428448
370	significant	Danish	rs1050450	GPX1	19428448
371	significant	Japanese	14979C	TP53	18545700
372	significant	Italian (Northern)	VEGFA	VEGFA	17574707
373	significant	Ashkenazi Jewish, Czechs (Bohemian)	KL-VS	KL	15677572
374	significant	Ashkenazi Jewish	CETP	CETP	15621216
375	significant	Finnish		TP53	12483296
376	significant	Italian (Sicily)	C282Y	HFE	11857056
377	significant	Italian	874T/A	IFNG	11772518
378	significant	Irish (Belfast)	E2/E3/E4	APOE	11470126
379	significant	Italian		TP53	10463944
380	significant	Chinese (Han)	E2/E3/E4	APOE	9792194
381	significant	Japanese	HLA-DQA1	HLA-DQA1	2889033
382	significant	Japanese	HLA-DRB1	HLA-DRB1	2889033
383	significant	Irish	T2437C	HSPA1L	12742533
384	significant	Danish	rs1042522	TP53	18256523
385	significant	Italian (Northern)	rs1333049	TP53	20230275
386	significant	Dutch	rs12778366	SIRT1	23505545
387	significant	European (Danish, Finnish, South Italian and Greek)		TP53	24341918
388	significant	Caucasian	-374T/A	AGER	24284407
389	significant	Spanish	E4	UBE4B	24534555
391	non-significant	Chinese	I405V	CETP	24746514
392	significant	Spanish	rs1333049	TP53	24163049
393	significant	European	rs4420638	APOC1	24688116
394	non-significant	Italian (Northern)	rs3825075	SIRT3	23839864
395	significant	Japanese	rs1333049	TP53	24163049
396	significant	European	rs2149954	LINC02227	24688116
G397	significant	Japanese (Okinawa)	DQA10101=0104,DQA105	HLA-DQA1	9389323
G398	significant	Japanese (Okinawa)	DQB105,DQB103	HLA-DQB1	9389323
G399	significant	Japanese (Okinawa)	DRB1*1401,DRB1*0101,DRB1*1201	HLA-DRB1	9389323
G400	non-significant	French	A2637,G1934A	CYP2D6	9654200
G401	non-significant	French	C481T,G590A,G857A,G191A	NAT2	9654200
G402	non-significant	French	C402T,T1011C,G1215A,T2444C	PARP1	11097112
G403	non-significant	Finnish and Mexican	L1074F,C1367R	WRN	11186893
G404	significant	Danish	R/Q353,FVII-323ins10	F7	11602206
G405	significant	Czechs (Bohemian), Americans (Baltimore Caucasians and African-Americans)	F352V,C370S	KL	11792841
G406	non-significant	Italian (Sardinia)	C282Y,H63D,S65C	HFE	12714263
G407	significant	Italian	G/A,codon 1013	IGF1R	12843179
G408	non-significant	Bulgarian	DQB105,DQB103	HLA-DQB1	15050300
G409	non-significant	Bulgarian	DRB111,DRB113	HLA-DRB1	15050300
G410	non-significant	Bulgarian	-1082G/A,-819C/T,-592C/A	IL10	15050300
G411	non-significant	German	T461N,3801T/ C	CYP1A1	15177664
G412	significant	Italian (Northern)	TP53,GSTT1	TP53,GSTT1	15195682
G413	significant	Italian	-800G/A,-509C/T,869T/C,915G/C	TGFB1	15569360
G414	non-significant	German	rs1800591,rs2866164,Q/H 95	MTTP	15911777
G416	non-significant	Dutch	i1-C/T,L1074F,C1367R	WRN	16405962
G417	significant	Korean	C670,A676,T1172	MLH1	16474933
G418	non-significant	English	R194W,R399Q	XRCC1	16518718
G419	non-significant	Dutch	-493G/T,Q95H	MTTP	16611701
G420	non-significant	Dutch	ER22/23EK,N363S,BclI	NR3C1	16676134
G421	non-significant	Ashkenazi Jewish	rs6457452,rs1043618	HSPA1B,HSPA1A	17027907
G422	significant	Ashkenazi Jewish	1545G>A,4103C>T	IGF1R	18316725
G423	non-significant	Ashkenazi Jewish	rs17300539,APM1+2019,APM+2019	ADIPOQ	18511746
G424	non-significant	Chinese (Han)	rs2288377,rs5742612,rs35767	IGF1	18761080
G425	significant	German	rs2274776,rs1571631,rs6911407,rs768023,rs2802288,rs2883881,rs12200646,rs2802290,rs13220810,rs7762395,rs9400239,rs3800231,rs1268170,rs473268,rs479744,rs519007	AFG1L,FOXO3	19196970
G426	significant	Italian (Southern)	rs2802292,rs2764264,rs2802288,rs13217795	FOXO3	19415983
G427	significant	German	rs1776180,rs735943,rs4149965	EXO1	19698732
G428	significant	Chinese (Han)	rs2755209,rs2755213	FOXO1	19793722
G429	significant	Chinese (Han)	rs2253310,rs2802292,rs4946936	FOXO3	19793722
G430	significant	Ashkenazi Jewish	rs12050077,rs10149689	CEP128	19837933
G431	significant	Chinese (Uighur in Xinjiang)	A1267G,G190C,T2437C	HSPA1B,HSPA1A,HSPA1L	19840767
G432	significant	Italian, Ashkenazi Jewish and Japanese	rs3788157,rs414743,rs2838809,rs2838810,rs2838816	ADARB1	20011587
G433	significant	Italian, Ashkenazi Jewish and Japanese	rs884949,rs2805533,rs2387653,rs2805535,rs2805543,rs3898610,rs1533484,rs2676192,rs2387952,rs17294019,rs10903420,rs1007147,rs2805562	ADARB2	20011587
G434	significant	Italian	rs1801270,rs1059234	CDKN1A	20126416
G435	non-significant	Caucasians	rs3923972,rs8045479,rs2131879,rs17603387,rs12064952,rs11601692,rs8044195,rs2410845,rs9825185,rs11605737,rs4654910,rs17531898,rs4369682,rs11601402,rs7654633,rs17610557,rs17401847,rs11150040,rs2970848,rs17532157,rs1033867,rs12501388,rs12499249,rs17532254,rs11602504,rs17593986,rs12952455,rs4279252,rs17532375,rs3795437,rs2035912,rs17610915,rs17293880,rs17532479,rs9972933,rs11600717,rs12404920,rs11602…	LOC107984390,LOC107984897,XXYLT1,LOC105376823,OTUD3,MAN2B2,PPARGC1A,LOC105374430,ASIC2,LAPTM5,LOC105377356,MSMO1,PABPC4,LOC105377519,LINC01902,SSBP3,LINC01901,FASTKD3,SH3PXD2B,LOC643542,CHIAP2,OR6Y1,RPS6KA2,LINC01446,TMPRSS5,PTPRN2,MSC-AS1,PARP1,ZW10,MACROD2,LOC100506929,LOC105375670,LOC107987056,RORB,GNA14,OR2W3,DIRAS2,REM2,RNASEH1,KIAA0368,LOC102724929,LINC01599,MYO18B,LOC105376360,MTA3,LINC023…	20304771
G436	significant	Danish	1267A>G,2437T>C,-110A>C	HSPA1B,HSPA1L,HSPA1A	20388090
G437	non-significant	Spanish	rs11568820,rs4516035,rs10735810,rs1544410,rs17878969	VDR	20407924
G438	significant	American (Georgia and Louisiana populations from African and European origin)	APOE,HRAS,CERS1	APOE,HRAS,CERS1	20569235
G440	significant	American (Caucasians), Italian (Southern), French, Ashkenazi Jewish	rs915179,rs2485662,rs4641,rs1468772	LMNA,SEMA4A	22340368
G441	non-significant	American (Caucasians), Italian (Southern), French, Ashkenazi Jewish	rs2275075,rs3814314,rs11578696,rs4661146,rs10737170,rs547915,rs582690,rs6686943,rs508641,rs12117552,rs12063072,rs6669212	RAB25,MEX3A,LMNA	22340368
G442	significant	American of Japanese origin	rs2764264,rs13217795,rs2802292	FOXO3	18765803
G443	non-significant	American of Japanese origin	rs1063539,rs182052,rs266729,rs2755209,rs2721069,rs2755213,rs7069102,rs10823112,rs1885472,rs8051232,rs11074359,rs7192898	ADIPOQ,FOXO1,SIRT1,COQ7	18765803
G444	non-significant	American of Japanese origin	rs1048310,rs6519194,rs738288,rs6589722,rs12786104,rs11217184,rs2249466,rs7914,rs2511837,rs10811661,rs1776180,rs2999131,rs1815274,rs17356414,rs1853432	MIEF1,CBL,MCAM,EXO1,LINC01135	23770741
G445	non-significant	American of Japanese origin	rs61758963,rs79884776,rs111556510,rs112124249,rs11551770,rs11757217,rs13204476,rs138174682,rs138297794,rs138742093,rs139172563,rs140968061,rs141876866,rs141893794,rs142429317,rs142533192,rs145259784,rs145756480,rs146009555,rs146169955,rs146186567,rs147010831,rs147028825,rs148296241,rs148405845,rs149158541,rs149189425,rs149503832,rs149906214,rs150216371,rs150320900,rs150535671,rs34079373,rs3413335…	FOXO3	22459618
G446	non-significant	Ashkenazi Jewish	p.Y318C,p.V465A	PMS2,GABRR3	23376243
G447	non-significant	Greek	rs28362491,rs708272,rs5882	NFKB1,CETP	23389097
G448	significant	American (Caucasian)	rs1935949,rs4946935	FOXO3	19489743
G449	non-significant	American (Caucasian)	rs12153009,rs2940923,rs2940935,rs3764451,rs4292454,rs4866941,rs6883523,rs6887528,rs2228078,rs2272037,rs6670,rs1009728,rs7214466,rs11575134,rs3770472,rs1022427	GHR,GHRHR,IGF1R,IGFBP3,IGFBP4,LOC107985064,IGFBP5	19489743
G450	significant	German	rs4420638,rs2075650	APOC1,TOMM40	21740922
G451	non-significant	German	rs12741354,rs2338013,rs350450,rs29228,rs3129063,rs3129046,rs1610742,rs1610601,rs1633063,rs11790055,rs10959258,rs9595687,rs1575892,rs16947526,rs158869,	ASTN1,LOC105378963,MOG,ZFP57,LOC107987427,NEDD4L,TP53	21740922
G452	non-significant	German	FOXO3,EXO1	FOXO3,EXO1	21740922
G453	non-significant	German	rs10924270,rs4916176,rs1377638,rs4668356,rs6433379,rs579327,rs2042831,rs294636,rs4393926,rs1455311,rs415407,rs10069397,rs7717527,rs2073724,rs4713607,rs954295,rs1436013,rs2717536,rs3133926,rs1036819,rs16922827,rs508001,rs7930940,rs2244621,rs522486,rs11073328,rs10521157,rs1390154,rs792376,rs1810636,rs4815617,rs9615362	KIF26B,LOC101928226,GORASP2,RAPGEF4,LOC105373938,FGD5,LINC01088,ANKRD55,TCF19,HLA-DPB2,LOC105375856,IL7,SYBU,ZFAT,CTNNA3,CRTAC1,MS4A15,PLCB3,FAM98B,STX8,IGF2BP1,MSI2,LOC105372507,MAVS,CELSR1	21740922
G454	significant	Danish	rs429358,rs7412	APOE	23051975
G455	non-significant	Danish	rs3772190,rs12696304,rs2853691,rs33954691,rs2736098,rs2853669	MYNN,TERC,TERT	22136229
G456	non-significant	Dutch	rs646776,rs10497721,rs1801282,rs4402960,rs10010131,rs10515869,rs6556756,rs7754840,rs6922269,rs13266634,rs6983267,rs7014346,rs1447295,rs564398,rs10757278,rs1333049,rs10811661,rs1111875,rs7903146,rs2420946,rs5219,rs1495377,rs8034191,rs8051542,rs12443621,rs8050136,rs757210,rs4430796,rs4939827,rs5945572	CELSR2,TMEFF2,PPARG,IGF2BP2,WFS1,LINC02143,CDKAL1,MTHFD1L,SLC30A8,CCAT2,CASC8,CDKN2B-AS1,TCF7L2,FGFR2,KCNJ11,HYKK,TOX3,FTO,HNF1B,SMAD7	20921414
G457	significant	Dutch	AKT1,AKT3,FOXO4,IGF2,INS,PIK3CA,SGK1,SGK3,YWHAG,POT1	AKT1,AKT3,FOXO4,IGF2,INS,PIK3CA,SGK1,SGK3,YWHAG,POT1	22113349
G458	significant	Dutch	rs2075650,rs429358,rs7412	TOMM40,APOE	21418511
G459	non-significant	Dutch	rs6581191,rs6852830,rs7011660,rs10502005,rs6941242,rs857788,rs10931700,rs857785,rs12815289,rs9473350,rs10194564,rs17154903,rs2003499,rs4736209,rs1516507,rs4110518,rs6577989,rs7830605,rs10401068,rs1893132,rs7661225,rs886550,rs11129533,rs7005993,rs2033563,rs13248142,rs625249,rs1421746,rs660100,rs9827142,rs9868286,rs4681554,rs642990,rs12548929,rs12548622,rs6774262,rs4133282,rs2511703,rs16861446,rs97…	RBPMS,MMP20,OR6N1,SLC39A10,TTC41P,LRP1B,ATP5J2-PTCD1,KCNMA1,DOK6,HECW1,PEBP4,CCDC192,CCDC50,ANKUB1,MRPL37,LOC101927245,SOX5,SYK,NRXN3,CASC21,GRWD1	21418511
G460	non-significant	Dutch	rs3800230,rs1935949,rs761779,rs9486916,rs9486902,rs7746906,rs2802288,rs10499051,rs12206094,rs13220810,rs9480865,rs2764264,rs7341233,rs17598747,rs9285397,rs12202209,rs9480866,rs12207868,rs11153120,rs2153960,rs3800229	FOXO3	21418511
G461	significant	Dutch	RHEB,RHOA,RICTOR,RPS6,RPS6KB1,SGK1,POLDIP3,SREBF1,TSC1,TSC2,ULK1,YY1,EIF4EBP1,AKT1,C12orf44,ATG13,DEPTOR,EIF4B,EIF4E,RB1CC1,FOXO1,FOXO3,HIF1A,MLST8,LAMTOR3,MAPKAP1,MTOR,LAMTOR2,CDKN2C,PPARGC1A,PRKCA,PPARG,AKT1S1,PRR5,PRR5L,RRAGA,RRAGB,RRAGC,RRAGD,RPTOR	RHEB,RHOA,RICTOR,RPS6,RPS6KB1,SGK1,POLDIP3,SREBF1,TSC1,TSC2,ULK1,YY1,EIF4EBP1,AKT1,ATG101,ATG13,DEPTOR,EIF4B,EIF4E,RB1CC1,FOXO1,FOXO3,HIF1A,MLST8,LAMTOR3,MAPKAP1,MTOR,LAMTOR2,CDKN2C,PPARGC1A,PRKCA,PPARG,AKT1S1,PRR5,PRR5L,RRAGA,RRAGB,RRAGC,RRAGD,RPTOR	23061800
G462	non-significant	Dutch	rs2282679,rs3829251,rs2060793	GC,NADSYN1,CYP2R1	23128285
G463	non-significant	European	rs4936894,rs1425609,rs766903,rs12042640,rs17149227,rs3128591,rs11582903,rs4850695,rs10259086,rs2769255,rs17291546,rs12606100,rs1274214,rs10811679	VWA5A,OTOL1,BIN2,ATG4C,HIP1,COL5A1,LMO4,HECW2,ORC5,KCNQ4,MYLK4,NETO1,GRAMD1B,LOC107987043	21782286
G464	non-significant	European	rs10412199,rs16852912,rs8001976,rs11162963,rs4764043,rs3112530,rs10202497,rs2367725	ATCAY,MECOM,SUCLA2,ADGRL4,GRIN2B,GRIA1,COL6A3,ST3GAL3	21782286
G465	non-significant	European	TH,IGF2,INS,HRAS	TH,IGF2,INS,HRAS	19367319
G466	non-significant	European	rs4073591,rs4073590,rs11040489,rs4930001,rs800140,rs16928120	DEAF1,TSPAN32,CD81-AS1	19367319
G467	non-significant	European	rs2293168,rs511744,rs3782115,rs7934919,rs1045288,rs939915,rs559422,rs3817630,rs11246020,rs11555236	RIC8A,SIRT3,PSMD13	19367319
G468	non-significant	German	rs770087,rs2301582,rs648802	DUSP6,NLRP1,PERP	20800603
G469	significant	American (Caucasian)	rs1834461,rs1503434,rs3816754,rs9324976,rs5754682,rs10229977,rs6443429,rs216493,rs4933309,rs12606250,rs6991271,rs2738679,rs216148,rs7656234,rs1812736,rs1470196,rs1822590,rs15606,rs452707,rs9308765,rs12121466,rs7505612,rs1858897,rs767478,rs10140519,rs828154,rs1517598,rs2866705,rs524533,rs11954180,rs2660885,rs7319813,rs1042663,rs6105966,rs4647992,rs4541274,rs924584,rs933664,rs1033686,rs9397084,rs99…	HTR1F,RAD51D,LARGE1,TBL1XR1,PLEKHA7,KIF13B,WWOX,CSF1R,SLC4A4,LINC02032,LOC105378178,PROM1,TMEM151B,SLC6A7,ENOX1,C2,C20orf78,NFKB1,CTNNA2,GSG1L,RAD51B,SYNE1,PITPNM3,TRIM25,TENM4,ADAMTSL1,SGSH,PKNOX2,ZBTB20,LOC105370656,LOC107986178,ITGA1,NT5DC1,TOMM40,BTG3,PLXNA4,CMAHP,DLGAP5,LRP1B,SYT13,WRN,SEMA6A,EIF4E3,HS3ST3B1,C20orf194,LINC02045,SORCS1,PGPEP1,SOCS2,LINC02391,EQTN,CADM1,LOC105378852,FAS,DOCK2,…	22279548
G470	non-significant	American (Caucasian)	rs10014396,rs3775439,rs1372519,rs2583959,rs2737012,rs1372520,rs2619363,rs2619361,rs2583988,rs2737033,rs2619362,rs2736990,rs2572324,rs356218,rs3756063,rs3796661,rs17180453,rs2301135,rs3775423,rs9995651	SNCA,LOC105377329	22912757
G471	significant	Italian (Central)	rs73598374,rs1800629,rs361525	ADA,TNF	21865054
G472	significant	Chinese	rs1042718,rs1042719	ADRB2	23020224
G473	non-significant	Chinese	rs2877709,rs9861425,rs9844212,rs4677882,rs4482616,rs2291727,rs5749998,rs2266968,rs1892848,rs5999521,rs740746,rs2053044,rs1042713,rs1042714	ADCY5,ADCY6,MAPK1,ADRB2	23020224
G474	non-significant	Danish, German	rs2494748,rs1130214,rs2494731,rs2494732,rs2494738	AKT1	22929028
G475	non-significant	Danish, German, Dutch	rs4291,rs1800469,rs4295,rs4803455,rs4309,rs8105161,rs4311,rs4331,rs8110090,rs4335,rs4343,rs4344,rs4351,rs2849174,rs5128,rs595049,rs1572982,rs1800708,rs2858993,rs707889,rs9295687,rs9379825,rs2075799,rs2075800,rs2227955,rs2227956,rs1043618,rs12083537,rs2229238,rs4075015,rs4240872,rs4601580,rs4845626,rs6684439,rs6689393,rs11121832,rs12121543,rs1476413,rs17037390,rs17421462,rs1801131,rs1801133,rs2066…	ACE,TGFB1,APOC3,HFE,HSPA1L,HSPA1A,IL6R,MTHFR,CLCN6,C1orf167,SIRT1,SIRT3	22234866
G476	significant	Danish, German, Dutch	rs405509,rs440446,rs769449	APOE	22234866
G477	significant	Danish, German, Dutch	rs5882,rs9923854,rs1800777,rs1800774,rs4784744,rs289714,rs5883,rs9930761	CETP	22234866
G478	significant	Danish, German, Dutch	rs12770830,rs17268499,rs7905174,rs9787671	HSPA14	22234866
G479	significant	Danish	rs11235972,rs3781907	UCP3	22743239
G480	significant	European and American (Caucasian)	rs429358,rs7412	APOE	21498624
G481		American (Caucasian)	rs10493513,rs10493514,rs6689491,rs6657082,rs1405051,rs10493515,rs10493518,rs10493517		17903295
G482	non-significant	American (Caucasian)	rs1528753,rs2371208,rs10496799,rs10489006,rs3757354,rs10493515,rs10498263,rs1915501,rs6459623	NXPH2,MYLIP,OR4Q3,LOC105374956	17903295
G483	non-significant	American (Caucasian)	rs6682403,rs10488907,rs17190837,rs4752977,rs10506274,rs2831154,rs243725,rs9308261,rs10490518,rs2374983,rs655883,rs1368850,rs4943116,rs2254191,rs1620210,rs2823322	ALPK1,MADD,ACSS3,GALNT14,PPP1R9A,CNTN5,STARD13,LOC105370194	17903295
G484	non-significant	American (Caucasian)	rs4943794,rs10493379,rs10500784,rs10507486,rs1171278,rs1343981,rs1383636,rs1475398,rs2154380,rs2374983,rs2543600,rs2725369,rs362356,rs3790426,rs4764600,rs6669117,rs683907,rs687045,rs719756,rs854523,rs911847	FOXO1,LEPR,ADAMTS7,PPP1R9A,PSEN1,NCAPD2,KL	17903295
G485	non-significant	German	rs12253253,rs7915414,rs1555474,rs4917623,rs11592225,rs2475377,rs4918758,rs9332105,rs9332113,rs12772884,rs1799853,rs12572351,rs4918766,rs2475376,rs2153628,rs1856908,rs9332197,rs1057910,rs1934967,rs2153629,rs9332222,rs1057911,rs9332242,rs9332245,rs4918797,rs1934954,rs11572181,rs1058932,rs1934952,rs10509681,rs2275620,rs1891073,rs11572139,rs6583967,rs11572127,rs1058930,rs10882525,rs17110453,rs1557044…	CYP2C19,CYP2C58P,CYP2C9,CYP2C8,CYP2C18	21798861
G486	non-significant	Germany, Italian, Chinese (Han)	rs2701893,rs2721047,rs17446593,rs2755209,rs1078892,rs2701859,rs12865518,rs2721069,rs2755213,rs2701880,rs2951787,rs2984121,rs2721044,rs4943794,rs1986649,rs17630266,rs12876443,rs7981045,rs9603776,rs12013673,rs5981072,rs11585393,rs7539614,rs7547654,rs11581271,rs1317558,rs1317557,rs6693260,rs4660532,rs6690527,rs4660192,rs11209971	FOXO1,FOXO4,FOXO6	21388494
G487	significant	Chinese (Guangxi Bama)	mt146T,mt146C		22729909
G488	significant	Chinese (Han)	rs2755209,rs2755213	FOXO1	20884733
G489	significant	Chinese (Han)	rs2253310,rs2802292,rs4946936	FOXO3	20884733
G490	significant	Italian	rs2229765,rs1805097,rs660339,rs659366	IGF1R,IRS2,UCP2	21340542
G491	non-significant	Italian	rs870959,rs6592810,rs4938180,rs2111173,rs969845,rs9315385,rs2147556,rs731287,rs285097,rs1584547,rs4594173,rs2277472,rs10134056,rs4777170,rs81647,rs1582594,rs2967137,rs6504441,rs2070325,rs130329,rs135416,rs2495513,rs4291539,rs10923806,rs1538287,rs6540664,rs6701445,rs12088486,rs10514626,rs7583529,rs4505466,rs964403,rs3864051,rs712773,rs1562688,rs6769400,rs513154,rs571391,rs2670104,rs10513702,rs2354…	TENM4,PTPRO,GRIP1,DCLK1,FARP1,MDGA2,PCAT29,KIFC3,PRKCA,BPIFB4,KIAA1644,TMEM61,LOC101928977,KCNH1,FMN2,CFLAR,SH3BP4,SUMF1,GRM7,LMCD1-AS1,TRANK1,IMPG2,FRYL,RHOBTB3,ATXN1,LINC02476,ACTR3B,LOC101929628,C8orf37-AS1,FAM49B,ANKRD19P,HMCN2,LOC107984215,CDH23,SORCS1,ABCC8	21612516
G492	non-significant	Korean	rs671,rs326146,rs326175,rs4237973,rs1691595,rs1054016,rs2274471,rs757110,rs2075880,rs2030071,rs1800802	ALDH2,ADCY2,PIK3C2G,PPP1R1A,TNFSF11,JAK2,ABCC8,CDK10,IL12RB2,MGP	19641380
G493	significant	Korean	rs3811952,rs155979,rs3762985	PCSK1	19641380
G494	significant	Korean	rs2072454,rs2293347,rs3807362,rs884225	EGFR	19641380
G495	significant	Korean	rs327519,rs712700,rs327517	PAX4	19641380
G496	significant	Korean	rs1562818,rs1980042,rs1027989,rs1546518,rs3968371,rs1979128,rs1450740,rs1450741	LYN	19641380
G497	significant	Italian (Northern) and Japanese	rs422858,rs275653	AGTR1	22569962
G498	non-significant	Italian (Northern) and Japanese	rs2307085,rs2272656,rs5182,rs12721225,rs5183,rs5186,rs5189,rs380400	AGTR1,WDR13	22569962
G499	significant	Italian (Southern)	A-3826G,C-3740A	UCP1	21827845
G500	significant	Italian (Southern)	rs1800849,rs15763	UCP3	22216339
G501	non-significant	Italian (Southern)	rs41467,rs2234233,rs1357949,rs6466849,rs860170,rs11763979,rs2233998,rs2234001,rs2227264,rs10246939,rs1726866,rs713598,rs4726600,rs10260248,rs534126,rs4595035,rs1404635,rs10278721,rs2588350,rs619381,rs3741845,rs11610105,rs3741843,rs3916060,rs10772397,rs1376251,rs6488334,rs7135018,rs7301234,rs10845296,rs12370363,rs2599404,rs10772408,rs2708380,rs2708381,rs5020531,rs10772420,rs10845293	TAS2R1,TAS2R16,TAS2R3,TAS2R4,TAS2R5,TAS2R38,TAS2R39,TAS2R40,TAS2R60,TAS2R41,TAS2R7,TAS2R9,PRH1,TAS2R20,TAS2R30,TAS2R42	23133589
G502	non-significant	Italian (Southern)	rs2682826,rs10459953,rs2297518,rs10277237,rs1799983	NOS1,NOS2,NOS3	23572278
G503	significant	Spanish	rs2107538,rs2280789	CCL5	22265023
G504	non-significant	American (Caucasian), Ashkenazi Jewish	rs1043618,rs6457452	HSPA1A,HSPA1B	17027907
G505	non-significant	Italian (Sicily)	rs28940577,rs28940578,rs28940479	MEFV	16387839
G506	non-significant	Spanish	rs2267668,rs8192678,rs6949152,rs12594956	PPARD,PPARGC1A,NRF1,GABPB1	23186209
G507	non-significant	American (Amish)	rs11585386,rs294588,rs12518984,rs1572438,rs6942089,rs9359390,rs2038292,rs2092745,rs6925255,rs932492,rs9443716,rs1247322,rs1247320,rs1247319,rs1247318,rs1247317,rs1247316,rs1247363,rs16892673,rs16892698,rs16892700,rs9918668,rs643473	PRKN,LOC105378093,LOC107986820	22773346
G508	non-significant	Italian (Southern)	rs1020678,rs3088440,rs12706832,rs3024496,rs11515,rs1455158,rs3828942,rs12628,rs3731239,rs11066301,rs1518111,rs1057126,rs11761556,rs3731211,rs4963176,rs15561,rs1799929,rs1042571,rs4444903,rs12145690,rs1800872,rs2244175,rs929446,rs2852432,rs3212948,rs1941404,rs12577324,rs7692976,rs1800871,rs11214938,rs1137100,rs2298999,rs2852425,rs15997,rs4698803,rs1770345,rs2856838,rs9991904,rs1137101,rs1532533,rs…	HNMT,CDKN2A,LEP,IL10,HRAS,PTPN11,NAT1,LRRC56,NAT2,POMC,EGF,LEPR,ERCC1,NNMT,LOC101059906,MKRN2,MTOR,IL1A,RAF1,NFAT5,CXCL8,NQO1,ERBB2,PPARA,PPP1R9A,PRKAA1,IL1B,MAP2K1,PON1,CCND1,PON2,MAPK3,SULT1A1,SCAF4,C17orf78,IL6,SULT1A2,ERCC2,GDPD3,ACACA,RPTOR,ANKK1,DRD2,PIK3CA,IGF2,DRD4,SOD2,PRKCB,CPT1A,HTR2A,ARNTL,NTRK1,IGFBP1,SLC6A3,TNF,INS-IGF2,CSHL1,IGFBP3,GH1,MDM2,TH,GHR,IL12B,INS,IGFALS,JAK2,IL2,IFNG,INS…	22576335
G509	significant	Ashkenazi Jewish	rs2866164,rs5882,rs2542052,rs56354395	MTTP,CETP,APOC3,ADIPOQ	22496539
G510	non-significant	American, English, Irish	rs11136000,rs3851179,rs3818361,rs744373,rs3764650,rs610932,rs3865444,rs1485780,rs11767557	CLU,PICALM,CR1,BIN1,ABCA7,MS4A6A,CD33,CD2AP,EPHA1-AS1	22445811
G511	non-significant	American, English, Irish	rs17618813,rs7103504,rs10085518,rs4686837,rs6491207,rs7952321,rs987839,rs17205854,rs17811551,rs1857821,rs7525717,rs4673651,rs17049647,rs10518142,rs2444861,rs1418425,rs2271528,rs1555453,rs13111494,rs12740413,rs3210458,rs4859571,rs7803143,rs7622678,rs4720752,rs6962026,rs10901296,rs680109,rs1537438,rs11206814,rs12562047,rs2710548,rs6454676,rs17047650,rs10433502,rs10485170,rs12257410,rs3125524,rs4280…	ANK2,CNTN5,CYTH3,ST6GAL1,OR5F2P,SLCO1B1,SDAD1,ERBB4,NAAA,ERICH5,LRIF1,MOB3B,ART3,PXYLP1,UMAD1,GRIA4,UCK2,FAT4,CNR1,FAM19A1,FRMD4A,PDLIM5	22445811
G512	significant	Danish	rs13217795,rs2764264,rs479744,rs9400239,rs12206094,rs13220810,rs7762395,rs9486902	FOXO3	20849522
G513	non-significant	Danish	rs2802292,rs12207868,rs12212067,rs9398172,rs3800231,rs3800232	FOXO3	20849522
G514	significant	Chinese (Han)	rs3758391,rs4746720	SIRT1	20633545
G515	non-significant	American (Caucasian and African–American), Ashkenazi Jewish	rs1136410,rs1805415	PARP1	19249341
G516	non-significant	American (Caucasian and African–American), Ashkenazi Jewish	rs4537545,rs4553185,rs4072391,rs8192284,rs7518199,rs4845618,rs2229238	IL6R	19249341
G517	significant	Italian	-308G/A,rs1800629	TNF	18511747
G518	non-significant	English (Oxford)	rs2866164,rs3811800,rs6532821,rs2306986,rs3816873,rs37926683,rs2306985,rs1800804,rs1800591,rs2255119,rs881980	MTTP	17339647
G519	non-significant	American (Caucasian), French	rs1553432,rs752766,rs951085,rs750032,rs2866164,rs1800591	PPP3CA,MTTP	14615589
G520	non-significant	Italian (Sicily)	H63D,S65C	HFE	11857056
G521	Non-significant	American of Japanese origin	rs5742907,rs2303790	CETP	19038839
G522	significant	Irish	16389g,16000g	TP53	11404057
G523	Non-significant	Irish	mt9055A,mt5178A	TP53	11404057
G524	significant	Danish	rs1800795,rs1800797	IL6	15130757
G525	Non-significant	Danish	Rs1800796,-373(A)n(T)m	IL6	15130757
G526	Non-significant	American (Caucasian and African-American)	rs778584,rs4914,rs5744455,rs5744451,rs1063412,rs5744441,rs2569191,rs1011731,rs5744430,rs2569190	TMCO6,CD14,PIGC,DNM3	23162014
G527	Non-significant	Dutch	rs7069102,rs2273773	SIRT1	23505545
G528	non-significant	Italian (Northern)	rs3825075,rs4980329,rs11555236	SIRT3	23839864
G529	non-significant	German	rs4998557,rs2070424,rs1041740	SOD1	24146173
G530	non-significant	German	rs13306703,rs8192287,rs699473,rs17881426,rs1007991,rs2536512,rs8192291,rs8192290	SOD3	24146173
G531	significant	Danish	rs121918095,rs28933981	TTR	23580146
G532	significant	Danish	rs11548670,rs11695633,rs4147719,rs6435324,rs6435326	NDUFS1	24462499
G533	significant	Danish	rs2758331,rs2842980,rs5746136,rs5746151,rs911847	SOD2	24462499
G534	significant	Danish	rs11235972,rs1685354,rs3781907,s647126	UCP3	24462499
G535	non-significant	Spanish	E2,E3	DBT,DLD	24534555
G536	significant	Italian	E2,E3,E4	DBT,DLD,UBE4B	24534555
G537	significant	Japanese	E2,E3,E4	DBT,DLD,UBE4B	24534555
G538	significant	Italian (Southern)	rs1981429,rs2251252	SDC4	26254886
G539	significant	American	rs10877013,rs10877015,rs923829,rs6581155,rs3847663,rs10784033,rs10877403,rs7301866,rs1733676,rs7133474	METTL1,EEF1AKMT3,TSFM	25682868
G540	non-significant	Ashkenazi Jewish	rs2394443,rs7896005,rs2273773,rs10997854,rs10997855,rs142194353,rs10823100,rs10997856,rs10823101,rs10997857,rs10823102,rs12250285,rs148743102,rs12778366,rs3758391,rs35706870,rs3740051,rs932658,rs3740053	SIRT1	25305471
G541	non-significant	American of Japanese origin	rs2672893,rs7502124,rs4969256,rs1468032,rs2589141,rs4969266,rs7217623,rs17162190,rs2289762,rs6878291,rs6565500,rs12938300,rs12601434,rs4890052,rs4969426,rs9895380,rs1239256,rs11150746,rs8069962,rs6565494,rs8064502,rs4969322,rs11150745,rs2292639,rs8066867,rs2672901,rs4889782,rs1057079,rs7703002,rs12951778,rs2672886,rs10941413,rs4969301,rs11656061,rs2063785,rs1468035,rs4969227,rs3751932,rs7212127,r…	RPTOR,LOC400627,RPS6KA1,RICTOR,MTOR	24589862
G542	significant	Italian (Northern)	rs4980329,rs11555236	SIRT3	23839864
G543	non-significant	German	rs5746141,rs5746136,rs5746133,rs4880,rs2842980,rs6917589,rs7855,rs8031	SOD2	24146173
G544	significant	Danish	rs10861197,rs10861203,rs17202060,rs4445711,rs4964728,rs4964735,rs4964778,rs7301631,rs7310505,rs7310815,rs7962759,rs10047589,rs10778318,rs10861169,rs10861171	TXNRD1	24462499
G545	non-significant	Italian (Southern)	rs2228384,rs2072785,rs2267871,rs2284277,rs6130811,rs2070639,rs4599,rs749111,rs11697824	SDC4,TRV-CAC14-1	26254886
G546	non-significant	Danish	rs245011,rs4567413,rs7179346,rs3774335,rs12564134,rs2271347,rs7962050,rs10826179,rs1800734,rs2731852,rs7311151,rs1805810,rs11615,rs3136817,rs4766377,rs3784782,rs12827646,rs13251813,rs3212948,rs158931,rs6792811,rs11064598,rs6413436,rs1801516,rs7542788,rs3212955,rs6151627,rs10744729,rs7720588,rs3212964,rs6470522,rs7311263,rs2279339,rs1805401,rs175080,rs11006132,rs1193695,rs11064613,rs2808667,rs7625…	MSH3,DDB2,BLM,MLH1,EXO1,PARP1,RAD52,TFAM,XRCC4,NBN,ERCC1,APEX1,WRN,ERCC8,FANCD2,ATM,MLH3,XPA,RAD54L,ERCC2,ATR,TP53,RECQL,MRE11,PCNA,APTX,CIDECP,TMEM230,ERCC3,PIF1,XRCC5,TERF1,ERCC5,LRRC14,RECQL4,RECQL5,FEN1,RFC1,ERCC4,MSH2,TERF2,PMS1,LOC105371093,UNG,XPC,FANCA,RPA1,MAN2C1,BRIP1,PMS2,NEIL2,HMBS,ERCC6,MSH6,H2AFX,PNKP,SUPV3L1,POLB,BIVM,HMGB1,POLD1,TERF2IP,YBX1,SPIB,POLE,LIG1,XRCC1,PPIH,KARS,TERT,PIN…	24518833
G547	non-significant	Danish	rs4561,rs4908488,rs7941395,rs6556884,rs566979,rs206860,rs2008022,rs871775,rs17166818,rs3744032,rs9314160,rs2049649,rs6053666,rs17352686,rs1800668,rs2073316,rs769214,rs6085283,rs2074351,rs3744033,rs6107696,rs1946234,rs769217,rs2042235,rs207444,rs1001362,rs7269823,rs2237583,rs2042236,rs207455,rs7933285,rs12159295,rs7219716,rs139998,rs2237584,rs2070593,rs2163059,rs2272365,rs3763015,rs4784701,rs22673…	GLRX,PARK7,GSTP1,CAT,XDH,SRXN1,PON1,ACOX1,LOX,GPX1,GPX3,LOC105378228,TXN2,MT1A,CP,PPP1R9A,NDUFV1,UCP1,GPX4,AOX1,NDUFV2,GSR,UCP2,NOS3,CYP1B1,PON2,PON3,GSS,UQCRFS1,CYC1,LOC105372352,G6PD,GCLC,NOX1,MYH7B,GSTM3,PRDX3,LOC105376622,SOD1,SOD3	24462499
G548	non-significant	Danish	rs1685354,rs647126	UCP3	22743239
G549	non-significant	Jordanian	rs2241766,rs266729	ADIPOQ	20201642
G550	non-significant	Italian	rs6457931,rs1321312,rs4331968,rs9470367,rs6920453,rs9462209,rs4713999,rs1321309,rs4711459,rs4714003,rs10947623,rs12192827,rs12192877,rs4135234,rs3829963,rs3829965,rs4135237,rs3829966,rs3829967,rs733590,rs762623,rs2395655,rs730506,rs4151702,rs3176343,rs3176344,rs3176349,rs876581,rs6457938,rs6457940,rs2145047	PANDAR,CDKN1A,RAB44	20126416
551	significant	Italian	Hinf347	APOA4	9622284
G552	non-significant	Danish	rs2866164,Q95H	MTTP	16015282
G554	non-significant	American (Georgia and Louisiana populations from African and European origin)	CERS1,HRAS	CERS1,HRAS	20569235
555	significant	Chinese	E4	UBE4B	24746514
556	significant	American (Caucasian)	rs1042714	ADRB2	20399803
557	non-significant	American (Caucasian)		TP53	20824210
558	non-significant	American (Caucasian)		TP53	20824210
559	significant	French	E2/E3/E4	APOE	8136829
