# Supplementary material for: SenolyticSynergy: An Attention-Based Network for Discovering Novel Senolytic Combinations via Human Aging Genomics
Source: Int J Mol Sci. 2025 Sep 16;26(18):9004. doi: 10.3390/ijms26189004 (PMC12469854; doi:10.3390/ijms26189004)
Supplement: Supplementary file 1 [file ijms-26-09004-s001.zip › geneset_source_6_tableExport (1).csv]

Symbol	Alias	Description	Function	Gene_Set	Species	Literature_Name	Literature_Link	KEGG_ID	KEGG_Name	Gene_ID
IL2RB	IL-2R Subunit Beta	Interleukin 2 Receptor Subunit Beta	Receptor for interleukin-2. This beta subunit is involved in receptor mediated endocytosis and transduces the mitogenic signals of IL2. Probably in association with IL15RA, involved in the stimulation of neutrophil phagocytosis by IL15.	others	Homo sapiens	Defective CD8 Signaling Pathways Delay Rejection in Older Recipients	10.1097/TP.0000000000000886	hsa04060	Cytokine-cytokine receptor interaction	3560
PSAT1	PSA	Phosphoserine Aminotransferase 1	Catalyzes the reversible conversion of 3-phosphohydroxypyruvate to phosphoserine and of 3-hydroxy-2-oxo-4-phosphonooxybutanoate to phosphohydroxythreonine.	others	Homo sapiens	Serine Metabolism Controls Dental Pulp Stem Cell Aging by Regulating the DNA Methylation of p16	10.1177/0022034520958374	hsa00260 hsa00260	Glycine, serine and threonine metabolism	29968
A2M	FWP007; S863-7; CPAMD5	alpha-2-macroglobulin	Alpha-2-macroglobulin is a serum pan-protease inhibitor that has been implicated in Alzheimer disease (AD) based on its ability to mediate the clearance and degradation of A beta, the major component of beta-amyloid deposits.	others	Homo sapiens	Alpha-2 Macroglobulin Is Genetically Associated With Alzheimer Disease	10.1038/1243	unknown	Unknown	2
AARS1	AlaRS	Alanyl-TRNA Synthetase 1	Catalyzes the attachment of alanine to tRNA(Ala) in a two-step reaction: alanine is first activated by ATP to form Ala-AMP and then transferred to the acceptor end of tRNA(Ala) (PubMed:27622773, PubMed:27911835, PubMed:28493438). Also edits incorrectly charged tRNA(Ala) via its editing domain.	loss of proteostasis	Homo sapiens	Altered Sensory Neuron Development in CMT2D Mice Is Site-Specific and Linked to Increased GlyRS Levels	10.3389/fncel.2020.00232	hsa00970	Aminoacyl-tRNA biosynthesis	16
ABL1	JTK7; c-ABL	ABL proto-oncogene 1, non-receptor tyrosine kinase	c-Abl stimulates p73-mediated transactivation and apoptosis. This regulation of p73 by c-Abl in response to DNA damage is also demonstrated by a failure of ionizing-radiation-induced apoptosis after disruption of the c-Abl-p73 interaction.	genomic instability	Homo sapiens	p73 Is Regulated by Tyrosine Kinase c-Abl in the Apoptotic Response to DNA Damage	10.1038/21704	hsa04110	Cell cycle	25
ADCY1	ATP Pyrophosphate-Lyase 1	Adenylate cyclase type 1	Catalyzes the formation of the signaling molecule cAMP in response to G-protein signaling. Mediates responses to increased cellular Ca2+/calmodulin levels. May be involved in regulatory processes in the central nervous system. May play a role in memory and learning. Plays a role in the regulation of the circadian rhythm of daytime contrast sensitivity probably by modulating the rhythmic synthesis…	altered intercellular communication	Homo sapiens	Expression and regulation of adenylyl cyclase isoforms in the human adrenal gland	10.1210/jcem.86.9.7837	hsa04211	Longevity regulating pathway	107
ADCY2	ATP Pyrophosphate-Lyase 2	Adenylate cyclase type 2	Catalyzes the formation of the signaling molecule cAMP in response to G-protein signaling. Down-stream signaling cascades mediate changes in gene expression patterns and lead to increased IL6 production. Functions in signaling cascades downstream of the muscarinic acetylcholine receptors.	altered intercellular communication	Homo sapiens	Expression and regulation of adenylyl cyclase isoforms in the human adrenal gland	10.1210/jcem.86.9.7837	hsa04211	Longevity regulating pathway	108
ADCY3	ATP Pyrophosphate-Lyase 3	Adenylate cyclase type 3	Catalyzes the formation of the signaling molecule cAMP in response to G-protein signaling. Participates in signaling cascades triggered by odorant receptors via its function in cAMP biosynthesis. Required for the perception of odorants. Required for normal sperm motility and normal male fertility. Plays a role in regulating insulin levels and body fat accumulation in response to a high fat diet.	altered intercellular communication	Homo sapiens	Expression and regulation of adenylyl cyclase isoforms in the human adrenal gland	10.1210/jcem.86.9.7837	hsa04211	Longevity regulating pathway	109
ADCY4	ATP Pyrophosphate-Lyase 4	Adenylate cyclase type 4	Catalyzes the formation of the signaling molecule cAMP in response to G-protein signaling.	altered intercellular communication	Homo sapiens	Characterization of the human adenylyl cyclase gene family: cDNA, gene structure, and tissue distribution of the nine isoforms	10.1081/rrs-120014589	hsa04211	Longevity regulating pathway	196883
ADCY5	ATP Pyrophosphate-Lyase 5	adenylate cyclase 5	Catalyzes the formation of the signaling molecule cAMP in response to G-protein signaling. Mediates signaling downstream of ADRB1. Regulates the increase of free cytosolic Ca2+?in response to increased blood glucose levels and contributes to the regulation of Ca2+-dependent insulin secretion.	altered intercellular communication	Homo sapiens	Adenylyl Cyclase 5 Regulation by Gβγ Involves Isoform-Specific Use of Multiple Interaction Sites	10.1124/mol.115.099556	hsa04211	Longevity regulating pathway	111
ADCY6	ATP Pyrophosphate-Lyase 6	Adenylate cyclase type 6	Catalyzes the formation of the signaling molecule cAMP downstream of G protein-coupled receptors. Functions in signaling cascades downstream of beta-adrenergic receptors in the heart and in vascular smooth muscle cells. Functions in signaling cascades downstream of the vasopressin receptor in the kidney and has a role in renal water reabsorption. Functions in signaling cascades downstream of PTH1…	altered intercellular communication	Homo sapiens	Increased enzyme activity and beta-adrenergic mediated vasodilation in subjects expressing a single-nucleotide variant of human adenylyl cyclase 6	10.1161/ATVBAHA.107.145557	hsa04211	Longevity regulating pathway	112
ADCY7	ATP Pyrophosphate-Lyase 7	Adenylate cyclase type 7	Catalyzes the formation of cAMP in response to activation of G protein-coupled receptors. Functions in signaling cascades activated namely by thrombin and sphingosine 1-phosphate and mediates regulation of cAMP synthesis through synergistic action of the stimulatory G alpha protein with GNA13. Also, during inflammation, mediates zymosan-induced increase intracellular cAMP, leading to protein kina…	altered intercellular communication	Homo sapiens	Regulation of cAMP responses by the G12/13 pathway converges on adenylyl cyclase VII	10.1074/jbc.M803281200	hsa04211	Longevity regulating pathway	113
ADCY8	ATP Pyrophosphate-Lyase 8	Adenylate cyclase type 8	Catalyzes the formation of cAMP in response to calcium entry leadings to cAMP signaling activation that affect processes suche as synaptic plasticity and insulin secretion. Plays a role in many brain functions, such as learning, memory, drug addiction, and anxiety modulation through regulation of synaptic plasticity by modulating long-term memory and long-term potentiation (LTP) through CREB tran…	altered intercellular communication	Homo sapiens	Molecular cloning of the human type VIII adenylyl cyclase	10.1016/0014-5793(94)00836-1	hsa04211	Longevity regulating pathway	114
ADCY9	ATP Pyrophosphate-Lyase 9	Adenylate cyclase type 9	Adenylyl cyclase that catalyzes the formation of the signaling molecule cAMP in response to activation of G protein-coupled receptors. Contributes to signaling cascades activated by CRH (corticotropin-releasing factor), corticosteroids and beta-adrenergic receptors.	altered intercellular communication	Homo sapiens	Cloning, chromosomal mapping, and regulatory properties of the human type 9 adenylyl cyclase (ADCY9)	10.1006/geno.1998.5293	hsa04211	Longevity regulating pathway	115
ADH1B	ADH2; HEL-S-117	alcohol dehydrogenase 1B (class I), beta polypeptide	Catalyzes the NAD-dependent oxidation of all-trans-retinol and its derivatives such as all-trans-4-hydroxyretinol and may participate in retinoid metabolism. In vitro can also catalyzes the NADH-dependent reduction of all-trans-retinal and its derivatives such as all-trans-4-oxoretinal.	genomic instability	Homo sapiens	Shortened telomeres in individuals with abuse in alcohol consumption	10.1002/ijc.25999	unknown	Unknown	125
ADH5	ADH-3; FALDH	alcohol dehydrogenase 5 (class III), chi polypeptide	Catalyzes the oxidation of long-chain primary alcohols and the oxidation of S-(hydroxymethyl) glutathione. Also oxidizes long chain omega-hydroxy fatty acids, such as 20-HETE, producing both the intermediate aldehyde, 20-oxoarachidonate and the end product, a dicarboxylic acid, (5Z,8Z,11Z,14Z)-eicosatetraenedioate.	others	Homo sapiens	Denitrosylate and live longer: how ADH5/GSNOR links mitophagy to aging	10.1080/15548627.2018.1475818	unknown	Unknown	128
ADIPOQ	ACRP30	Adiponectin receptor protein 1	Receptor for ADIPOQ, an essential hormone secreted by adipocytes that regulates glucose and lipid metabolism. Required for normal glucose and fat homeostasis and for maintaining a normal body weight. ADIPOQ-binding activates a signaling cascade that leads to increased AMPK activity, and ultimately to increased fatty acid oxidation, increased glucose uptake and decreased gluconeogenesis.	deregulated nutrient sensing	Homo sapiens	Cloning of adiponectin receptors that mediate antidiabetic metabolic effects	10.1038/nature01705	hsa04211	Longevity regulating pathway	9370
ADIPOR1	TESBP1A	Adiponectin receptor protein 1	Receptor for ADIPOQ, an essential hormone secreted by adipocytes that regulates glucose and lipid metabolism. Required for normal glucose and fat homeostasis and for maintaining a normal body weight. ADIPOQ-binding activates a signaling cascade that leads to increased AMPK activity, and ultimately to increased fatty acid oxidation, increased glucose uptake and decreased gluconeogenesis.	deregulated nutrient sensing	Homo sapiens	Cloning of adiponectin receptors that mediate antidiabetic metabolic effects	10.1038/nature01705	hsa04211	Longevity regulating pathway	51094
ADIPOR2	Progestin And AdipoQ Receptor Family Member 2	Adiponectin receptor protein 2	Receptor for ADIPOQ, an essential hormone secreted by adipocytes that regulates glucose and lipid metabolism. Required for normal body fat and glucose homeostasis. ADIPOQ-binding activates a signaling cascade that leads to increased PPARA activity, and ultimately to increased fatty acid oxidation and glucose uptake. Has intermediate affinity for globular and full-length adiponectin. Required for …	deregulated nutrient sensing	Homo sapiens	Cloning of adiponectin receptors that mediate antidiabetic metabolic effects	10.1038/nature01705	hsa04211	Longevity regulating pathway	79602
AGPAT2	LPAAT-beta; BSCL	1-acylglycerol-3-phosphate O-acyltransferase 2	This gene encodes a member of the 1-acylglycerol-3-phosphate O-acyltransferase family. The protein is located within the endoplasmic reticulum membrane and converts lysophosphatidic acid to phosphatidic acid, the second step in de novo phospholipid biosynthesis. Mutations in this gene have been associated with congenital generalized lipodystrophy (CGL), or Berardinelli-Seip syndrome, a disease ch…	deregulated nutrient sensing	Homo sapiens	Human lipodystrophies: genetic and acquired diseases of adipose tissue	10.1159/000316893	unknown	Unknown	10555
AGTR1	Type-1 Angiotensin II Receptor	angiotensin II receptor, type 1	Receptor for angiotensin II. Mediates its action by association with G proteins that activate a phosphatidylinositol-calcium second messenger system.	altered intercellular communication	Homo sapiens	Cloning, expression, and characterization of a gene encoding the human angiotensin II type 1A receptor	10.1016/s0006-291x(05)80804-6	unknown	Unknown	185
AIFM1	AIF; CMTX4; PDCD8	apoptosis-inducing factor, mitochondrion-associated, 1	AIFM1 is an important player in apoptosis. Like cytochrome c, AIF is localized to mitochondria and released in response to death stimuli.	mitochondrial dysfunction	Homo sapiens	Mediation of poly(ADP-ribose) polymerase-1-dependent cell death by apoptosis-inducing factor	10.1126/science.1072221	hsa04210	Apoptosis	9131
AKT1	PKB; RAC	v-akt murine thymoma viral oncogene homolog 1	AKT1 is one of 3 closely related serine/threonine-protein kinases (AKT1, AKT2 and AKT3) called the AKT kinase, and which regulate many processes including metabolism, proliferation, cell survival, growth and angiogenesis.	cellular senescence	Homo sapiens	Akt negatively regulates the in vitro lifespan of human endothelial cells via a p53/p21-dependent pathway	10.1038/sj.emboj.7600045	hsa04211	Longevity regulating pathway	207
AKT1S1	Proline-Rich AKT1 Substrate 1	AKT1 substrate 1	Subunit of mTORC1, which regulates cell growth and survival in response to nutrient and hormonal signals. Activated mTORC1 up-regulates protein synthesis by phosphorylating key regulators of mRNA translation and ribosome synthesis. mTORC1 phosphorylates EIF4EBP1 and releases it from inhibiting the elongation initiation factor 4E (eiF4E). mTORC1 phosphorylates and activates S6K1 at 'Thr-389', whic…	deregulated nutrient sensing	Homo sapiens	Expression of proline-rich Akt-substrate PRAS40 in cell survival pathway and carcinogenesis	10.1111/j.1745-7254.2005.00184.x	hsa04211	Longevity regulating pathway	84335
AKT2	V-Akt Murine Thymoma Viral Oncogene Homolog 2	RAC-beta serine/threonine-protein kinase	AKT2 is one of 3 closely related serine/threonine-protein kinases (AKT1, AKT2 and AKT3) called the AKT kinase, and which regulate many processes including metabolism, proliferation, cell survival, growth and angiogenesis. AKT mediates insulin-stimulated protein synthesis by phosphorylating TSC2 at 'Ser-939' and 'Thr-1462', thereby activating mTORC1 signaling and leading to both phosphorylation of…	deregulated nutrient sensing	Homo sapiens	Molecular cloning of a second form of rac protein kinase	10.1091/mbc.2.12.1001	hsa04211	Longevity regulating pathway	208
AKT3	RAC-PK-Gamma	RAC-gamma serine/threonine-protein kinase	AKT3 is one of 3 closely related serine/threonine-protein kinases (AKT1, AKT2 and AKT3) called the AKT kinase, and which regulate many processes including metabolism, proliferation, cell survival, growth and angiogenesis. This is mediated through serine and/or threonine phosphorylation of a range of downstream substrates. AKT3 is the least studied AKT isoform. It plays an important role in brain …	mitochondrial dysfunction	Homo sapiens	VEGF stimulation of mitochondrial biogenesis: requirement of AKT3 kinase	10.1096/fj.08-106468	hsa04211	Longevity regulating pathway	10000
ALDH2	ALDM; ALDHI	aldehyde dehydrogenase 2 family member	Reaction=an aldehyde + H2O + NAD(+) = a carboxylate + 2 H(+) + NADH.	others	Homo sapiens	Targeting Aldehyde Dehydrogenase 2: New Therapeutic Opportunities	10.1152/physrev.00017.2013	unknown	Unknown	217
ALDH9A1	ALDH4; ALDH7	aldehyde dehydrogenase 9 family member A1	Converts gamma-trimethylaminobutyraldehyde into gamma-butyrobetaine with high efficiency (in vitro). Can catalyze the irreversible oxidation of a broad range of aldehydes to the corresponding acids in an NAD-dependent reaction, but with low efficiency.	others	Homo sapiens	Impact of maternal aging on the molecular signature of human cumulus cells	10.1016/j.fertnstert.2012.08.012	unknown	Unknown	223
APEX1	REF1; HAP1; APX	APEX nuclease (multifunctional DNA repair enzyme) 1	APEX1 repairs oxidative DNA damage.	genomic instability	Homo sapiens	Alternative excision repair pathways	10.1101/cshperspect.a012617	unknown	Unknown	328
APOC3	Apolipoprotein C3; Apolipoprotein C-III	apolipoprotein C-III	Polymorphisms in the human APOC3 gene and promoter have been associated with lipoprotein profile, cardiovascular health, insulin (INS) sensitivity, and longevity.	deregulated nutrient sensing	Homo sapiens	Lipoprotein Genotype and Conserved Pathway for Exceptional Longevity in Humans	10.1371/journal.pbio.0040113	unknown	Unknown	345
APOE	AD2	apolipoprotein E	APOE activates a non-canonical MAP kinase cascade that enhances APP transcription and amyloid-β synthesis. Several polymorphisms in the APOE gene have been associated with Alzheimer’s disease.	others	Homo sapiens	ApoE2, ApoE3, and ApoE4 Differentially Stimulate APP Transcription and Aβ Secretion	10.1016/j.cell.2016.12.044	hsa05010	Alzheimer disease	348
APP	AD1	amyloid beta (A4) precursor protein	APP is an important player in Alzheimer's disease.	others	Homo sapiens	A Mutation in the Amyloid Precursor Protein Associated With Hereditary Alzheimer's Disease	10.1126/science.1925564	hsa05010	Alzheimer disease	351
APPL1	DIP13A	DCC-interacting protein 13-alpha	Multifunctional adapter protein that binds to various membrane receptors, nuclear factors and signaling proteins to regulate many processes, such as cell proliferation, immune response, endosomal trafficking and cell metabolism. Regulates signaling pathway leading to cell proliferation through interaction with RAB5A and subunits of the NuRD/MeCP1 complex. Functions as a positive regulator of inna…	altered intercellular communication	Homo sapiens	Identification of a chromosome 3p14.3-21.1 gene, APPL, encoding an adaptor molecule that interacts with the oncoprotein-serine/threonine kinase AKT2	10.1038/sj.onc.1203080	hsa04211	Longevity regulating pathway	26060
APTX	FLJ20157; AOA; EAOH	aprataxin	The APTX protein is involved in DNA repair, and it interacts with DNA repair pathways as well as with ageing-related genes.	genomic instability	Homo sapiens	Aprataxin, the Causative Protein for EAOH Is a Nuclear Protein With a Potential Role as a DNA Repair Protein	10.1002/ana.10808	unknown	Unknown	54840
AR	AIS; NR3C4; SMAX1	androgen receptor	Androgen-AR plays key roles in the development of insulin and leptin resistance, which suggests that AR may contribute to certain age-related diseases such as type 2 diabetes and cardiovascular disease.	deregulated nutrient sensing	Homo sapiens	Tissue control of androgen action: The ups and downs of androgen receptor expression	10.1016/j.mce.2017.08.002	hsa04010	MAPK signaling pathway	367
AREG	AREGB; CRDGF	amphiregulin	Ligand of the EGF receptor/EGFR. Autocrine growth factor as well as a mitogen for a broad range of target cells including astrocytes, Schwann cells and fibroblasts.	senescence-associated secretory phenotype	Homo sapiens	The gene expression program of prostate fibroblast senescence modulates neoplastic epithelial cell proliferation through paracrine mechanisms	10.1158/0008-5472.CAN-05-1716	hsa04010	MAPK signaling pathway	374
ARHGAP1	Rho-Related Small GTPase Protein Activator	Rho GTPase activating protein 1	GTPase activator for the Rho, Rac and Cdc42 proteins, converting them to the putatively inactive GDP-bound state. Cdc42?seems to be the preferred substrate.	others	Homo sapiens	Characterization of rhoGAP. A GTPase-activating protein for rho-related small GTPases	PMID: 8288572	unknown	Unknown	392
ARID5A	MRF1	AT-Rich Interactive Domain-Containing Protein 5A	Members of the ARID protein family, including ARID5A, have diverse functions but all appear to play important roles in development, tissue-specific gene expression, and regulation of cell growth.	others	Homo sapiens	Differentially regulated gene expression in quiescence versus senescence and identification of ARID5A as a quiescence associated marker	10.1002/jcp.26227	unknown	Unknown	10865
ARNTL	Brain And Muscle ARNT-Like 1	aryl hydrocarbon receptor nuclear translocator-like	Transcriptional activator which forms a core component of the circadian clock. The circadian clock, an internal time-keeping system, regulates various physiological processes through the generation of approximately 24 hour circadian rhythms in gene expression, which are translated into rhythms in metabolism and behavior.	others	Homo sapiens	Intermolecular Recognition Revealed by the Complex Structure of Human CLOCK-BMAL1 Basic Helix-Loop-Helix Domains With E-box DNA	10.1038/cr.2012.170	unknown	Unknown	406
ATF2	TREB7; CRE-BP1; HB16	activating transcription factor 2	TF2 is an important transcription factor involved in a variety of functions that may also be involved in oxidative stress response and cellular growth arrest and senescence.	cellular senescence	Homo sapiens	Signal transduction in H2O2-induced senescence-like phenotype in human diploid fibroblasts	10.1016/s0891-5849(02)01044-4	hsa04211	Longevity regulating pathway	1386
ATF4	Tax-Responsive Enhancer Element-Binding Protein 67	Cyclic AMP-dependent transcription factor ATF-4	Transcription factor that binds the cAMP response element (CRE) (consensus: 5'-GTGACGT[AC][AG]-3') and acts both as a regulator of normal metabolic and redox processes, and as a master transcription factor during the integrated stress response (ISR). Binds to asymmetric CRE's as a heterodimer and to palindromic CRE's as a homodimer. Core effector of the ISR, which is required for adaptation to va…	others	Homo sapiens	Isolation of cDNAs for DNA-binding proteins which specifically bind to a tax-responsive enhancer element in the long terminal repeat of human T-cell leukemia virus type I	PMCID: PMC239921	hsa04211	Longevity regulating pathway	468
ATF6B	Cyclic AMP-Dependent Transcription Factor ATF-6 Beta	Cyclic AMP-dependent transcription factor ATF-6 beta	Transcriptional factor that acts in the unfolded protein response (UPR) pathway by activating UPR target genes induced during ER stress. Binds DNA on the 5'-CCAC[GA]-3' half of the ER stress response element (ERSE) (5'-CCAATN9CCAC[GA]-3') when NF-Y is bound to ERSE.	loss of proteostasis	Homo sapiens	A novel Creb family gene telomeric of HLA-DRA in the HLA complex	10.1006/geno.1995.9891	hsa04211	Longevity regulating pathway	1388
ATG101	Chromosome 12 Open Reading Frame 44	Autophagy-related protein 101	Autophagy factor required for autophagosome formation. Stabilizes ATG13, protecting it from proteasomal degradation.	others	Homo sapiens	A novel, human Atg13 binding protein, Atg101, interacts with ULK1 and is essential for macroautophagy	10.4161/auto.5.5.8249	hsa04211	Longevity regulating pathway	60673
ATG13	KIAA0652	Autophagy-related protein 13	Autophagy factor required for autophagosome formation and mitophagy. Target of the TOR kinase signaling pathway that regulates autophagy through the control of the phosphorylation status of ATG13 and ULK1, and the regulation of the ATG13-ULK1-RB1CC1 complex. Through its regulation of ULK1 activity, plays a role in the regulation of the kinase activity of mTORC1 and cell proliferation.	others	Homo sapiens	A novel, human Atg13 binding protein, Atg101, interacts with ULK1 and is essential for macroautophagy	10.4161/auto.5.5.8249	hsa04211	Longevity regulating pathway	9776
ATG5	Apoptosis-Specific Protein	Autophagy protein 5	Involved in autophagic vesicle formation. Conjugation with ATG12, through a ubiquitin-like conjugating system involving ATG7 as an E1-like activating enzyme and ATG10 as an E2-like conjugating enzyme, is essential for its function. The ATG12-ATG5 conjugate acts as an E3-like enzyme which is required for lipidation of ATG8 family proteins and their association to the vesicle membranes. Involved in…	others	Homo sapiens	Autophagy protein ATG5 interacts transiently with the hepatitis C virus RNA polymerase (NS5B) early during infection	10.1016/j.virol.2010.05.032	hsa04211	Longevity regulating pathway	9474
ATM	AT1; ATE	ATM serine/threonine kinase	Serine/threonine protein kinase which activates checkpoint signaling upon double strand breaks (DSBs), apoptosis and genotoxic stresses such as ionizing ultraviolet A light (UVA), thereby acting as a DNA damage sensor.	genomic instability	Homo sapiens	ATM Kinase Is Required for Telomere Elongation in Mouse and Human Cells	10.1016/j.celrep.2015.10.035	hsa04115	p53 signaling pathway	472
ATP5O	OSCP; ATPO	ATP synthase, H+ transporting, mitochondrial F1 complex, O subunit	ATP5O is a mitochondrial protein.	mitochondrial dysfunction	Homo sapiens	Identification of Mitochondrial Dysfunction in Hutchinson-Gilford Progeria Syndrome Through Use of Stable Isotope Labeling With Amino Acids in Cell Culture	10.1016/j.jprot.2013.08.008	unknown	Unknown	539
ATR	FRP1; SCKL; SCKL1	ATR serine/threonine kinase	ATR is involved in DNA repair by activating checkpoint signalling during genotoxic stresses including the phosphorylation of ageing-related proteins such as?BRCA1?and?TP53.	stem cell exhaustion	Homo sapiens	Deletion of the Developmentally Essential Gene ATR in Adult Mice Leads to Age-Related Phenotypes and Stem Cell Loss	10.1016/j.stem.2007.03.002	hsa04115	p53 signaling pathway	545
AXL	ARK; JTK11	AXL receptor tyrosine kinase	Receptor tyrosine kinase that transduces signals from the extracellular matrix into the cytoplasm by binding growth factor GAS6 and which is thus regulating many physiological processes including cell survival, cell proliferation, migration and differentiation. Ligand binding at the cell surface induces dimerization and autophosphorylation of AXL.	senescence-associated secretory phenotype	Homo sapiens	miR-34a Promotes Vascular Smooth Muscle Cell Calcification by Downregulating SIRT1 (Sirtuin 1) and Axl (AXL Receptor Tyrosine Kinase)	10.1161/ATVBAHA.118.311298	unknown	Unknown	558
BAK1	BAK; BAK-LIKE; BCL2L7	BCL2-antagonist/killer 1	Plays a role in the mitochondrial apoptosic process. Upon arrival of cell death signals, promotes mitochondrial outer membrane (MOM) permeabilization by oligomerizing to form pores within the MOM. This releases apoptogenic factors into the cytosol, including cytochrome c, promoting the activation of caspase 9 which in turn processes and activates the effector caspases.	mitochondrial dysfunction	Homo sapiens	A conserved domain in Bak, distinct from BH1 and BH2, mediates cell death and protein binding functions	https://doi.org/10.1002/j.1460-2075.1995.tb00246.x	hsa04210	Apoptosis	578
BAX	BCL2L4	BCL2-associated X protein	BAX is an important player in apoptosis.	others	Homo sapiens	Mitochondrial inner membrane permeabilisation enables mtDNA release during apoptosis	10.15252/embj.201899238	hsa04211	Longevity regulating pathway	581
BCL10	CARMEN; CIPER; CLAP	BCL10 immune signaling adaptor	Involved in adaptive immune response (PubMed:25365219). Promotes apoptosis, pro-caspase-9 maturation and activation of NF-kappa-B via NIK and IKK. May be an adapter protein between upstream TNFR1-TRADD-RIP complex and the downstream NIK-IKK-IKAP complex.	NF-κB related gene	Homo sapiens	Antagonistic crosstalk between NF-κB and SIRT1 in the regulation of inflammation and metabolic disorders	10.1016/j.cellsig.2013.06.007	hsa04064	NF-kappa B signaling pathway	8915
BCL2	Bcl-2	B-cell CLL/lymphoma 2	Suppresses apoptosis in a variety of cell systems including factor-dependent lymphohematopoietic and neural cells. Regulates cell death by controlling the mitochondrial membrane permeability.	others	Homo sapiens	Regulation of apoptosis resistance and ontogeny of age-dependent diseases	10.1016/s0531-5565(96)00156-8	hsa04115	p53 signaling pathway	596
BCL2A1	BFL1; GRS	BCL2 related protein A1	Retards apoptosis induced by IL-3 deprivation. May function in the response of hemopoietic cells to external signals and in maintaining endothelial survival during infection.	NF-κB related gene	Homo sapiens	Inhibition of mitochondrial cytochrome c release and suppression of caspases by gamma-tocotrienol prevent apoptosis and delay aging in stress-induced premature senescence of skin fibroblasts	10.1155/2012/785743	hsa04064	NF-kappa B signaling pathway	597
BCL2L1	Bcl-XL; Bcl-XS	BCL2 like 1	Potent inhibitor of cell death. Inhibits activation of caspases. Appears to regulate cell death by blocking the voltage-dependent anion channel (VDAC) by binding to it and preventing the release of the caspase activator, CYC1, from the mitochondrial membrane.	NF-κB related gene	Homo sapiens	Human exceptional longevity: transcriptome from centenarians is distinct from septuagenarians and reveals a role of Bcl-xL in successful aging	10.18632/aging.101078	hsa04064	NF-kappa B signaling pathway	598
BDNF	ANON2; BULN2	brain-derived neurotrophic factor	BDNF is a growth factor that promotes neuronal survival and is involved in numerous neuronal responses.	cellular senescence	Homo sapiens	The BDNF val66met polymorphism affects activity-dependent secretion of BDNF and human memory and hippocampal function	10.1016/s0092-8674(03)00035-7	hsa04010	MAPK signaling pathway	627
BIRC2	CIAP1; API1	baculoviral IAP repeat containing 2	Multi-functional protein which regulates not only caspases and apoptosis, but also modulates inflammatory signaling and immunity, mitogenic kinase signaling, and cell proliferation, as well as cell invasion and metastasis.	NF-κB related gene	Homo sapiens	A serum protein signature of APOE genotypes in centenarians	10.1111/acel.13023	hsa04064	NF-kappa B signaling pathway	329
BIRC3	C-IAP2; RNF49	Baculoviral IAP Repeat Containing 3	Multi-functional protein which regulates not only caspases and apoptosis, but also modulates inflammatory signaling and immunity, mitogenic kinase signaling and cell proliferation, as well as cell invasion and metastasis.	NF-κB related gene	Homo sapiens	Differential regulation of inhibitors of apoptosis proteins in Alzheimer's disease brains	10.1016/j.nbd.2006.12.017	hsa04064	NF-kappa B signaling pathway	330
BLM	RECQL3	Bloom syndrome, RecQ helicase-like	ATP-dependent DNA helicase that unwinds single- and double-stranded DNA in a 3'-5' direction.	genomic instability	Homo sapiens	Bloom's Syndrome: Why Not Premature Aging?: A Comparison of the BLM and WRN Helicases	10.1016/j.arr.2016.05.010	unknown	Unknown	641
BMI1	RNF51; PCGF4	BMI1 proto-oncogene, polycomb ring finger	BMI1 is an oncogene involved in transcriptional regulation by remodelling chromatin. It may also be involved in development.	stem cell exhaustion	Homo sapiens	Bmi1 is down-regulated in the aging brain and displays antioxidant and protective activities in neurons	10.1371/journal.pone.0031870	hsa04550	Signaling pathways regulating pluripotency of stem cells	648
BMP2	BDA2; BMP2	Bone Morphogenetic Protein 2	Induces cartilage and bone formation. Stimulates the differentiation of myoblasts into osteoblasts via the EIF2AK3-EIF2A- ATF4 pathway. BMP2 activation of EIF2AK3 stimulates phosphorylation of EIF2A which leads to increased expression of ATF4 which plays a central role in osteoblast differentiation.	senescence-associated secretory phenotype	Homo sapiens	Long noncoding RNA Bmncr regulates mesenchymal stem cell fate during skeletal aging	10.1172/JCI99044	hsa04350	TGF-beta signaling pathway	650
BMP6	VGR1; VGR	Bone Morphogenetic Protein 6	Induces cartilage and bone formation.	senescence-associated secretory phenotype	Homo sapiens	Increased BMP6 Levels in the Brains of Alzheimer's Disease Patients and APP Transgenic Mice Are Accompanied by Impaired Neurogenesis	10.1523/JNEUROSCI.1305-10.2010	hsa04350	TGF-beta signaling pathway	654
BRCA1	RNF53; BROVCA1	breast cancer 1, early onset	E3 ubiquitin-protein ligase that specifically mediates the formation of 'Lys-6'-linked polyubiquitin chains and plays a central role in DNA repair by facilitating cellular responses to DNA damage.	genomic instability	Homo sapiens	Large-scale Genomic Analyses Link Reproductive Aging to Hypothalamic Signaling, Breast Cancer Susceptibility and BRCA1-mediated DNA Repair	10.1038/ng.3412	hsa04151	PI3K-Akt signaling pathway	672
BRCA2	FAD1; BRCC2; XRCC11	breast cancer 2, early onset	XRCC1 is a molecular scaffold protein that assembles multi-protein complexes involved in DNA single-strand break repair.Cells from Homo sapiens patients with mutations in BRCA2 exhibited reduced rates of DNA repair and elevated levels of protein ADP-ribosylation.	genomic instability	Homo sapiens	XRCC1 Mutation Is Associated With PARP1 Hyperactivation and Cerebellar Ataxia	10.1038/nature20790	unknown	Unknown	675
BSCL2	GNG3LG; SPG17	Berardinelli-Seip congenital lipodystrophy 2 (seipin)	It is a regulator of lipid catabolism essential for adipocyte differentiation. May also be involved in the central regulation of energy homeostasis. Necessary for correct lipid storage and lipid droplets maintenance; may play a tissue-autonomous role in controlling lipid storage in adipocytes and in preventing ectopic lipid droplet formation in non-adipose tissues.	deregulated nutrient sensing	Homo sapiens	Genetic Syndromes in Man With Potential Relevance to the Pathobiology of Aging	PMID:?147113	unknown	Unknown	26580
BTK	AGMX1; BPK	Bruton Tyrosine Kinase	Non-receptor tyrosine kinase indispensable for B lymphocyte development, differentiation and signaling. Binding of antigen to the B-cell antigen receptor (BCR) triggers signaling that ultimately leads to B-cell activation. After BCR engagement and activation at the plasma membrane, phosphorylates PLCG2 at several sites, igniting the downstream signaling pathway through calcium mobilization, follo…	NF-κB related gene	Homo sapiens	BTK Modulates p53 Activity to Enhance Apoptotic and Senescent Responses	10.1158/0008-5472.CAN-16-0690	hsa04064	NF-kappa B signaling pathway	695
BUB1B	BUBR1; MAD3L; Bub1A	BUB1 mitotic checkpoint serine/threonine kinase B	BUB1B is a mitotic checkpoint that controls chromosome segregation and maintains genetic stability. Inhibit aging.	genomic instability	Homo sapiens	Constitutional aneuploidy and cancer predisposition caused by biallelic mutations in BUB1B	10.1038/ng1449	hsa04110	Cell cycle	701
BUB3	Mitotic Checkpoint Protein BUB3	BUB3 mitotic checkpoint protein	It has a dual function in spindle-assembly checkpoint signaling and in promoting the establishment of correct kinetochore-microtubule (K-MT) attachments. Promotes the formation of stable end-on bipolar attachments. Necessary for kinetochore localization of BUB1. Regulates chromosome segregation during oocyte meiosis. The BUB1/BUB3 complex plays a role in the inhibition of anaphase-promoting compl…	others	Homo sapiens	The human homologue of Bub3 is required for kinetochore localization of Bub1 and a Mad3/Bub1-related protein kinase	10.1083/jcb.142.1.1	hsa04110	Cell cycle	9184
C1QA	Complement C1q Chain A	complement component 1, q subcomponent, A chain	C1q associates with the proenzymes C1r and C1s to yield C1, the first component of the serum complement system. The collagen-like regions of C1q interact with the Ca(2+)-dependent C1r(2)C1s(2) proenzyme complex, and efficient activation of C1 takes place on interaction of the globular heads of C1q with the Fc regions of IgG or IgM antibody present in immune complexes.	others	Homo sapiens	Homozygous single nucleotide polymorphism of the complement C1QA gene is associated with decreased levels of C1q in patients with subacute cutaneous lupus erythematosus	10.1191/0961203303lu329oa	unknown	Unknown	712
CACNA1A	Cav2.1; EA2; APCA	calcium channel, voltage-dependent, P/Q type, alpha 1A subunit	CACNA1A mediates calcium ions in a variety of processes such as cell division and gene expression.	others	Homo sapiens	Familial hemiplegic migraine and episodic ataxia type-2 are caused by mutations in the Ca2+ channel gene CACNL1A4	10.1016/s0092-8674(00)81373-2	hsa04010	MAPK signaling pathway	773
CALR	Sicca Syndrome Antigen A;CRP55	Calreticulin	Calcium-binding chaperone that promotes folding, oligomeric assembly and quality control in the endoplasmic reticulum (ER) via the calreticulin/calnexin cycle. This lectin interacts transiently with almost all of the monoglucosylated glycoproteins that are synthesized in the ER. Interacts with the DNA-binding domain of NR3C1 and mediates its nuclear export. Involved in maternal gene expression re…	loss of proteostasis	Homo sapiens	Calreticulin functions as a molecular chaperone in the biosynthesis of myeloperoxidase.	10.1074/jbc.270.9.4741	hsa04141	Protein processing in endoplasmic reticulum	811
CAMK4	CAM Kinase- GR	calcium/calmodulin-dependent protein kinase type IV	Calcium/calmodulin-dependent protein kinase that operates in the calcium-triggered CaMKK-CaMK4 signaling cascade and regulates, mainly by phosphorylation, the activity of several transcription activators, such as CREB1, MEF2D, JUN and RORA, which play pivotal roles in immune response, inflammation, and memory consolidation. In the thymus, regulates the CD4+/CD8+ double positive thymocytes selecti…	others	Homo sapiens	Activation mechanisms for Ca2+/calmodulin-dependent protein kinase IV. Identification of a brain CaM-kinase IV kinase	PMID: 7961813	hsa04211	Longevity regulating pathway	814
CAMKK2	CaM-Kinase Kinase Beta	Calcium/calmodulin-dependent protein kinase kinase 2	Calcium/calmodulin-dependent protein kinase belonging to a proposed calcium-triggered signaling cascade involved in a number of cellular processes. Isoform 1, isoform 2 and isoform 3 phosphorylate CAMK1 and CAMK4. Isoform 3 phosphorylates CAMK1D. Isoform 4, isoform 5 and isoform 6 lacking part of the calmodulin-binding domain are inactive. Efficiently phosphorylates 5'-AMP-activated protein kinas…	others	Homo sapiens	Human Ca2+/calmodulin-dependent protein kinase kinase beta gene encodes multiple isoforms that display distinct kinase activity	10.1074/jbc.M011720200	hsa04211	Longevity regulating pathway	10645
CARD10	BIMP1	Caspase Recruitment Domain Family Member 10	Activates NF-kappa-B via BCL10 and IKK.	NF-κB related gene	Homo sapiens	Whole-exome sequencing and imaging genetics identify functional variants for rate of change in hippocampal volume in mild cognitive impairment	10.1038/mp.2013.24	hsa04064	NF-kappa B signaling pathway	29775
CAT	Catalase; EC 1.11.1.6; Epididymis Secretory Sperm Binding Protein	catalase	Cardiac-specific overexpression prolongs lifespan in mice. Catalase protects cardiomyocytes from ageing-induced contractile defects and protein damage.	others	Homo sapiens	Role of Catalase in Oxidative Stress- and Age-Associated Degenerative Diseases	10.1155/2019/9613090	hsa04211	Longevity regulating pathway	847
CBX7	Chromobox Homolog 7	chromobox protein homolog 7	Component of a Polycomb group (PcG) multiprotein PRC1-like complex, a complex class required to maintain the transcriptionally repressive state of many genes, including Hox genes, throughout development. PcG PRC1 complex acts via chromatin remodeling and modification of histones; it mediates monoubiquitination of histone H2A 'Lys-119', rendering chromatin heritably changed in its expressibility. …	genomic instability	Homo sapiens	Several distinct polycomb complexes regulate and co-localize on the INK4a tumor suppressor locus	10.1371/journal.pone.0006380	unknown	Unknown	23492
CCL1	SISe; TCA3	C-C Motif Chemokine Ligand 1	Cytokine that is chemotactic for monocytes but not for neutrophils. Binds to CCR8.	senescence-associated secretory phenotype	Homo sapiens	Normal ageing is associated with an increase in Th2 cells, MCP-1 (CCL1) and RANTES (CCL5), with differences in sCD40L and PDGF-AA between sexes	10.1111/j.1365-2249.2012.04644.x	unknown	Unknown	6346
CCL13	SCYL1; NCC1	C-C Motif Chemokine Ligand 13	Chemotactic factor that attracts monocytes, lymphocytes, basophils and eosinophils, but not neutrophils. Signals through CCR2B and CCR3 receptors. Plays a role in the accumulation of leukocytes at both sides of allergic and non-allergic inflammation.	senescence-associated secretory phenotype	Homo sapiens	Increased cardiovascular and atherosclerosis markers in blood of older patients with atopic dermatitis	10.1016/j.anai.2019.10.013	hsa04064	NF-kappa B signaling pathway	6357
CCL19	SCYA19; CKb11	C-C Motif Chemokine Ligand 19	May play a role not only in inflammatory and immunological responses but also in normal lymphocyte recirculation and homing. May play an important role in trafficking of T-cells in thymus, and T-cell and B-cell migration to secondary lymphoid organs. Binds to chemokine receptor CCR7. Recombinant CCL19 shows potent chemotactic activity for T-cells and B-cells but not for granulocytes and monocytes…	NF-κB related gene	Homo sapiens	Mechanisms of aging in senescence-accelerated mice	10.1186/gb-2005-6-6-r48	hsa04064	NF-kappa B signaling pathway	6363
CCL20	MIP3A; CKb4	C-C Motif Chemokine Ligand 20	Acts as a ligand for C-C chemokine receptor CCR6. Signals through binding and activation of CCR6 and induces a strong chemotactic response and mobilization of intracellular calcium ions.	senescence-associated secretory phenotype	Homo sapiens	SIRT1/FoxO3 axis alteration leads to aberrant immune responses in bronchial epithelial cells	10.1111/jcmm.13509	unknown	Unknown	6364
CCL21	CKb9; TCA4	C-C Motif Chemokine Ligand 21	Inhibits hemopoiesis and stimulates chemotaxis. Chemotactic in vitro for thymocytes and activated T-cells, but not for B-cells, macrophages, or neutrophils. Shows preferential activity towards naive T-cells.	NF-κB related gene	Homo sapiens	Distinctive immunoregulatory effects of adenosine on T cells of older humans	10.1096/fj.11-197046	hsa04064	NF-kappa B signaling pathway	6366
CCL26	SCYA26; IMAC	C-C Motif Chemokine Ligand 26	Chemoattractant for eosinophils and basophils.	senescence-associated secretory phenotype	Homo sapiens	Age-specific changes in the molecular phenotype of patients with moderate-to-severe atopic dermatitis	10.1016/j.jaci.2019.01.015	unknown	Unknown	10344
CCL3	MIP1A; SCYA3	C-C Motif Chemokine Ligand 3	Monokine with inflammatory and chemokinetic properties. Binds to CCR1, CCR4 and CCR5. One of the major HIV-suppressive factors produced by CD8+ T-cells.	senescence-associated secretory phenotype	Homo sapiens	Age-related pro-inflammatory and pro-angiogenic changes in human aqueous humor	10.18240/ijo.2018.02.03	unknown	Unknown	6348
CCL4	MIP1B; SCYA4	C-C Motif Chemokine Ligand 4	Monokine with inflammatory and chemokinetic properties. Binds to CCR5. One of the major HIV-suppressive factors produced by CD8+ T-cells. Recombinant MIP-1-beta induces a dose-dependent inhibition of different strains of HIV-1, HIV-2, and simian immunodeficiency virus (SIV). The processed form MIP-1-beta(3-69) retains the abilities to induce down-modulation of surface expression of the chemokine …	NF-κB related gene	Homo sapiens	MicroRNA-125b modulates inflammatory chemokine CCL4 expression in immune cells and its reduction causes CCL4 increase with age	10.1111/acel.12294	hsa04064	NF-kappa B signaling pathway	6351
CCL7	SCYA6; SCYA7	C-C Motif Chemokine Ligand 7	Chemotactic factor that attracts monocytes and eosinophils, but not neutrophils. Augments monocyte anti-tumor activity.	senescence-associated secretory phenotype	Homo sapiens	Increased cardiovascular and atherosclerosis markers in blood of older patients with atopic dermatitis	10.1016/j.anai.2019.10.013	unknown	Unknown	6354
CCNA2	CCNA; CCN1	cyclin A2	Involved in cell cycle control， binds and activates CDK2 and promotes transition through G1/S and G2/M.	stem cell exhaustion	Homo sapiens	Structure and cell cycle-regulated transcription of the human cyclin A gene	10.1073/pnas.91.12.5490	hsa04218	Cellular senescence	890
CD14	CD14 Antigen	CD14 Molecule	Coreceptor for bacterial lipopolysaccharide (PubMed:1698311, PubMed:23264655). In concert with LBP, binds to monomeric lipopolysaccharide and delivers it to the LY96/TLR4 complex, thereby mediating the innate immune response to bacterial lipopolysaccharide (LPS).	NF-κB related gene	Homo sapiens	Association of CD14 with incident dementia and markers of brain aging and injury	10.1212/WNL.0000000000008682	hsa04064	NF-kappa B signaling pathway	929
CD40LG	CD154; Gp39	CD40 Ligand	Cytokine that acts as a ligand to CD40/TNFRSF5. Costimulates T-cell proliferation and cytokine production.	NF-κB related gene	Homo sapiens	Elderly dendritic cells respond to LPS/IFN-γ and CD40L stimulation despite incomplete maturation	10.1371/journal.pone.0195313	hsa04064	NF-kappa B signaling pathway	959
CD55	DAF; TC	CD55 Molecule (Cromer Blood Group)	This protein recognizes C4b and C3b fragments that condense with cell-surface hydroxyl or amino groups when nascent C4b and C3b are locally generated during C4 and c3 activation.	senescence-associated secretory phenotype	Homo sapiens	Early and extensive CD55 loss from red blood cells supports a causal role in malarial anaemia	10.1186/1475-2875-10-386	unknown	Unknown	1604
CD9	MIC3; P24	CD9 Molecule	Integral membrane protein associated with integrins, which regulates different processes, such as sperm-egg fusion, platelet activation and aggregation, and cell adhesion.	senescence-associated secretory phenotype	Homo sapiens	CD9 expression in vascular aging and atherosclerosis	10.14670/HH-18-268	unknown	Unknown	928
CDC42	Cell Division Control Protein 42 Homolog	cell division cycle 42	Probably involved in the organization of the actin cytoskeleton by acting downstream of CDC42, inducing actin filament assembly. Alters CDC42-induced cell shape changes. In activated T-cells, may play a role in CDC42-mediated F-actin accumulation at the immunological synapse. May play a role in early contractile events in phagocytosis in macrophages.	others	Homo sapiens	Cdc42: An Essential Rho-Type GTPase Controlling Eukaryotic Cell Polarity	10.1128/MMBR.63.1.54-105.1999	hsa04010	MAPK signaling pathway	998
CDK1	CDC28A; CDC2	cyclin-dependent kinase 1	An important regulator of the cell cycle, CDK1 also appears to be involved in apoptosis.	cellular senescence	Homo sapiens	TIAR marks nuclear G2/M transition granules and restricts CDK1 activity under replication stress	10.15252/embr.201846224	hsa04115	p53 signaling pathway	983
CDK7	CDK-Activating Kinase 1	cyclin-dependent kinase 7	Serine/threonine kinase involved in cell cycle control and in RNA polymerase II-mediated RNA transcription. Cyclin-dependent kinases (CDKs) are activated by the binding to a cyclin and mediate the progression through the cell cycle. Each different complex controls a specific transition between 2 subsequent phases in the cell cycle. Required for both activation and complex formation of CDK1/cyclin…	others	Homo sapiens	novel cyclin associates with MO15/CDK7 to form the CDK-activating kinase	10.1016/0092-8674(94)90535-5	hsa04110	Cell cycle	1022
CDKN1A	CAP20	cyclin-dependent kinase inhibitor 1A (p21, Cip1)	May be involved in p53/TP53 mediated inhibition of cellular proliferation in response to DNA damage. Binds to and inhibits cyclin-dependent kinase activity, preventing phosphorylation of critical cyclin-dependent kinase substrates and blocking cell cycle progression. Functions in the nuclear localization and assembly of cyclin D-CDK4 complex and promotes its kinase activity towards RB1. At higher…	genomic instability	Homo sapiens	The p21 Cdk-interacting protein Cip1 is a potent inhibitor of G1 cyclin-dependent kinases	10.1016/0092-8674(93)90499-g	hsa04115	p53 signaling pathway	1026
CDKN2A	CDK4I; p16; INK4a	cyclin-dependent kinase inhibitor 2A	The CDKN2A gene encodes different transcripts involved mostly in cell cycle regulation and cellular senescence, including the tumour suppressor proteins p16 and p19.	cellular senescence	Homo sapiens	Involvement of the INK4a/Arf Gene Locus in Senescence	10.1046/j.1474-9728.2003.00048.x	hsa04115	p53 signaling pathway	1029
CDKN2B	P14-INK4b	cyclin-dependent kinase inhibitor 2B (p15, inhibits CDK4)	Interacts strongly with CDK4 and CDK6. Potent inhibitor. Potential effector of TGF-beta induced cell cycle arrest.	others	Homo sapiens	MTAP and CDKN2B genes are associated with myocardial infarction in Chinese Hans	10.1016/j.clinbiochem.2009.02.021	hsa04218	Cellular senescence	1030
CEBPA	C/EBP-alpha; CEBP	CCAAT/enhancer binding protein (C/EBP), alpha	CEBPA is a transcription factor expressed in adipose tissues that modulates the expression of leptin (LEP). CEBPA-null die shortly after birth.	others	Homo sapiens	Aging and liver regeneration	10.1016/j.tem.2009.01.005	unknown	Unknown	1050
CEBPB	LAP; CRP2; NFIL6	CCAAT/enhancer binding protein (C/EBP), beta	Like CEBPA, CEBPB is a transcription factor involved in fat metabolism. CEBPB also appears to play a role in liver regeneration.	others	Homo sapiens	Epigenome-wide association studies identify DNA methylation associated with kidney function	10.1038/s41467-017-01297-7	hsa04657	IL-17 signaling pathway	1051
CETP	BPI Fold Containing Family F	cholesteryl ester transfer protein, plasma	Involved in the transfer of neutral lipids, including cholesteryl ester and triglyceride, among lipoprotein particles. Allows the net movement of cholesteryl ester from high density lipoproteins/HDL to triglyceride-rich very low density lipoproteins/VLDL, and the equimolar transport of triglyceride from VLDL to HDL. Regulates the reverse cholesterol transport, by which excess cholesterol is remov…	deregulated nutrient sensing	Homo sapiens	Cloning and Sequencing of Human Cholesteryl Ester Transfer Protein Cdna	10.1038/327632a0	unknown	Unknown	1071
CFLAR	FLAME; CFLIP	CASP8 And FADD Like Apoptosis Regulator	Apoptosis regulator protein which may function as a crucial link between cell survival and cell death pathways in mammalian cells. Acts as an inhibitor of TNFRSF6 mediated apoptosis.	NF-κB related gene	Homo sapiens	The apoptotic transcriptome of the human MII oocyte: characterization and age-related changes	10.1007/s10495-012-0783-5	hsa04064	NF-kappa B signaling pathway	8837
