# Supplementary material for: SenolyticSynergy: An Attention-Based Network for Discovering Novel Senolytic Combinations via Human Aging Genomics
Source: Int J Mol Sci. 2025 Sep 16;26(18):9004. doi: 10.3390/ijms26189004 (PMC12469854; doi:10.3390/ijms26189004)
Supplement: Supplementary file 1 [file ijms-26-09004-s001.zip › geneset_source_6_tableExport (2).csv]

Symbol	Alias	Description	Function	Gene_Set	Species	Literature_Name	Literature_Link	KEGG_ID	KEGG_Name	Gene_ID
CHCHD2	C7orf17; MIX17B; MNRR1	coiled-coil-helix-coiled-coil-helix domain containing 2	Mutations in the CHCHD2 gene have been linked to autosomal dominant forms of Parkinson's disease (PD).	others	Homo sapiens	CHCHD2 mutational screening in Brazilian patients with familial Parkinson's disease	10.1016/j.neurobiolaging.2018.09.026	unknown	Unknown	51142
CHEK2	Serine/Threonine-Protein Kinase Chk2	checkpoint kinase 2	Serine/threonine-protein kinase which is required for checkpoint-mediated cell cycle arrest, activation of DNA repair and apoptosis in response to the presence of DNA double-strand breaks. May also negatively regulate cell cycle progression during unperturbed cell cycles. May also phosphorylate NEK6 which is involved in G2/M cell cycle arrest. Regulates DNA repair through phosphorylation of BRCA2…	genomic instability	Homo sapiens	Chk2 and REGγ-dependent DBC1 Regulation in DNA Damage Induced Apoptosis	10.1093/nar/gku1065	hsa04115	p53 signaling pathway	11200
CISD2	CDGSH Iron Sulfur Domain 2	CDGSH iron sulfur domain 2	Regulator of autophagy that contributes to antagonize BECN1-mediated cellular autophagy at the endoplasmic reticulum. Participates in the interaction of BCL2 with BECN1 and is required for BCL2-mediated depression of endoplasmic reticulum Ca2+?stores during autophagy. Contributes to BIK-initiated autophagy, while it is not involved in BIK-dependent activation of caspases. Involved in life span co…	others	Homo sapiens	A homozygous mutation in a novel zinc-finger protein, ERIS, is responsible for Wolfram syndrome 2	10.1086/520961	unknown	Unknown	493856
CLOCK	Circadian Locomoter Output Cycles Protein Kaput	clock circadian regulator	Transcriptional activator which forms a core component of the circadian clock. The circadian clock, an internal time-keeping system, regulates various physiological processes through the generation of approximately 25 hour circadian rhythms in gene expression, which are translated into rhythms in metabolism and behavior.	others	Homo sapiens	Intermolecular Recognition Revealed by the Complex Structure of Human CLOCK-BMAL2 Basic Helix-Loop-Helix Domains With E-box DNA	10.1038/cr.2012.171	unknown	Unknown	9575
CLU	SGP-2; SP-40; TRPM-2	clusterin	It may be involved in apoptosis.	cellular senescence	Homo sapiens	Serum Levels of the Senescence Biomarker clusterin/apolipoprotein J Increase Significantly in Diabetes Type II and During Development of Coronary Heart Disease or at Myocardial Infarction	10.1016/s0531-5565(02)00139-0	unknown	Unknown	1191
CNR1	CANN6	cannabinoid receptor 1 (brain)	G-protein coupled receptor for endogenous cannabinoids (eCBs), including N-arachidonoylethanolamide (also called anandamide or AEA) and 2-arachidonoylglycerol (2-AG), as well as phytocannabinoids, such as delta9-tetrahydrocannabinol (THC). Mediates many cannabinoid-induced effects, acting, among others, on food intake, memory loss, gastrointestinal motility, catalepsy, ambulatory activity, anxiet…	deregulated nutrient sensing	Homo sapiens	CB1 cannabinoid receptor activity is modulated by the cannabinoid receptor interacting protein CRIP 1a	10.1124/mol.107.039263	unknown	Unknown	1268
COQ7	CLK-1; CAT5	coenzyme Q7 homolog, ubiquinone (yeast)	2-fold reduction of MCLK1 expression in mice affects mitochondrial function substantially, and also exhibit surprisingly high levels of oxidative damage and early mitochondrial dysfunction.	mitochondrial dysfunction	Homo sapiens	Conservation of the Caenorhabditis elegans timing gene clk-1 from yeast to human: a gene required for ubiquinone biosynthesis with potential implications for aging	10.1007/s003359901147	unknown	Unknown	10229
CREB1	Cyclic Adenosine 3',5'-Monophosphate Response Element Binding Protein	cAMP responsive element binding protein 1	This gene encodes a transcription factor that is a member of the leucine zipper family of DNA binding proteins. This protein binds as a homodimer to the cAMP-responsive element, an octameric palindrome.	genomic instability	Homo sapiens	Direct regulation of CREB transcriptional activity by ATM in response to genotoxic stress	10.1073/pnas.0307718101	hsa04211	Longevity regulating pathway	1385
CREB3	Transcription Factor LZIP-Alpha	cyclic AMP-responsive element-binding protein 3	Endoplasmic reticulum (ER)-bound sequence-specific transcription factor that directly binds DNA and activates transcription. Plays a role in the unfolded protein response (UPR), promoting cell survival versus ER stress-induced apoptotic cell death. Also involved in cell proliferation, migration and differentiation, tumor suppression and inflammatory gene expression. Acts as a positive regulator o…	loss of proteostasis	Homo sapiens	Luman is capable of binding and activating transcription from the unfolded protein response element	10.1016/j.bbrc.2005.03.141	hsa04211	Longevity regulating pathway	10488
CREB3L1	OASIS	cyclic AMP-responsive element-binding protein 3-like protein 1	Transcription factor involved in unfolded protein response (UPR). Binds the DNA consensus sequence 5'-GTGXGCXGC-3'. In the absence of endoplasmic reticulum (ER) stress, inserted into ER membranes, with N-terminal DNA-binding and transcription activation domains oriented toward the cytosolic face of the membrane. In response to ER stress, transported to the Golgi, where it is cleaved in a site-spe…	loss of proteostasis	Homo sapiens	OASIS is a transcriptional activator of CREB/ATF family with a transmembrane domain	10.1016/S0006-291X(02)00253-X	hsa04211	Longevity regulating pathway	90993
CREB3L2	B-ZIB Transcription Factor	cyclic AMP-responsive element-binding protein 3-like protein 2	Transcription factor involved in unfolded protein response (UPR). In the absence of endoplasmic reticulum (ER) stress, inserted into ER membranes, with N-terminal DNA-binding and transcription activation domains oriented toward the cytosolic face of the membrane. In response to ER stress, transported to the Golgi, where it is cleaved in a site-specific manner by resident proteases S1P/MBTPS1 and …	loss of proteostasis	Homo sapiens	BBF2H7, a novel transmembrane bZIP transcription factor, is a new type of endoplasmic reticulum stress transducer	10.1128/MCB.01552-06	hsa04211	Longevity regulating pathway	64764
CREB3L3	Transcription Factor CREB-H	cyclic AMP-responsive element-binding protein 3-like protein 3	Transcription factor that may act during endoplasmic reticulum stress by activating unfolded protein response target genes. Activated in response to cAMP stimulation. In vitro, binds to the cAMP response element (CRE) and box-B element. Activates transcription through box-B element. Activates transcription through CRE. Seems to function synergistically with ATF6. In acute inflammatory response, m…	loss of proteostasis	Homo sapiens	CREB-H: a novel mammalian transcription factor belonging to the CREB/ATF family and functioning via the box-B element with a liver-specific expression	10.1093/nar/29.10.2154	hsa04211	Longevity regulating pathway	84699
CREB3L4	Cyclic AMP-Responsive Element-Binding Protein 4	cyclic AMP-responsive element-binding protein 3-like protein 4	Transcriptional activator that may play a role in the unfolded protein response. Binds to the UPR element (UPRE) but not to CRE element. Preferentially binds DNA with to the consensus sequence 5'-T[GT]ACGT[GA][GT]-3' and has transcriptional activation activity from UPRE. Binds to NF-kappa-B site and has transcriptional activation activity from NF-kappa-B-containing regulatory elements.	loss of proteostasis	Homo sapiens	CREB4, a transmembrane bZip transcription factor and potential new substrate for regulation and cleavage by S1P	10.1091/mbc.e05-06-0500	hsa04211	Longevity regulating pathway	148327
CREB5	CREBPA	cyclic AMP-responsive element-binding protein 5	Binds to the cAMP response element and activates transcription.	others	Homo sapiens	Regulation of trans-activating capacity of CRE-BPa by phorbol ester tumor promoter TPA	PMID: 8378084	hsa04211	Longevity regulating pathway	9586
CREBBP	Histone Lysine Acetyltransferase CREBBP	CREB binding protein	Acetylates histones, giving a specific tag for transcriptional activation. Also acetylates non-histone proteins, like DDX21, FBL, IRF2, MAFG, NCOA3, POLR1E/PAF53 and FOXO1. Binds specifically to phosphorylated CREB and enhances its transcriptional activity toward cAMP-responsive genes. Acts as a coactivator of ALX1. Acts as a circadian transcriptional coactivator which enhances the activity of th…	others	Homo sapiens	Pokemon (FBI-1) interacts with Smad4 to repress TGF-β-induced transcriptional responses	10.1016/j.bbagrm.2014.12.008	hsa04066	HIF-1 signaling pathway	1387
CSF2RB	CD131; IL3RB	Colony Stimulating Factor 2 Receptor Subunit Beta	High affinity receptor for interleukin-3, interleukin-5 and granulocyte-macrophage colony-stimulating factor.	senescence-associated secretory phenotype	Homo sapiens	Senescence-associated-gene signature identifies genes linked to age, prognosis, and progression of human gliomas	10.1016/j.jgo.2014.08.003	unknown	Unknown	1439
CSNK1E	Casein Kinase I Isoform Epsilon	casein kinase 1, epsilon	Casein kinases are operationally defined by their preferential utilization of acidic proteins such as caseins as substrates. Can phosphorylate a large number of proteins. Participates in Wnt signaling. Phosphorylates DVL1 and DVL2. Central component of the circadian clock. In balance with PP1, determines the circadian period length, through the regulation of the speed and rhythmicity of PER1 and …	loss of proteostasis	Homo sapiens	Testing the circadian gene hypothesis in prostate cancer: a population-based case-control study	10.1158/0008-5472.CAN-09-0648	hsa04310	Wnt signaling pathway	1454
CTF1	Cardiotrophin-1	cardiotrophin 1	Induce cardiac myocyte hypertrophy in vitro. Binds to and activates the ILST/gp130 receptor.	others	Homo sapiens	Human cardiotrophin-1: protein and gene structure, biological and binding activities, and chromosomal localization	10.1006/cyto.1996.0026	hsa04630	JAK-STAT signaling pathway	1489
CTGF	IGFBP8; CCN2	connective tissue growth factor	The encoded protein plays a role in chondrocyte proliferation and differentiation, cell adhesion in many cell types, and is related to platelet-derived growth factor.	stem cell exhaustion	Homo sapiens	Expression of Connective Tissue Growth Factor, a Biomarker in Senescence of Human Diploid Fibroblasts, Is Up-Regulated by a Transforming Growth Factor-Beta-Mediated Signaling Pathway	10.1016/j.bbrc.2004.04.108	unknown	Unknown	1490
CTNNB1	beta-catenin; armadillo; CTNNB	catenin (cadherin-associated protein), beta 1, 88kDa	CTNNB1, also known as beta-catenin, is a member of the adherens junctions proteins, involved in epithelial layers that mediate adhesion between cells, cell communication, growth, embryogenesis, and wound healing.	altered intercellular communication	Homo sapiens	beta-Catenin Controls Hair Follicle Morphogenesis and Stem Cell Differentiation in the Skin	10.1016/s0092-8674(01)00336-1	hsa04310	Wnt signaling pathway	1499
CXCL1	GROa; MGSA	C-X-C Motif Chemokine Ligand 1	Has chemotactic activity for neutrophils. May play a role in inflammation and exerts its effects on endothelial cells in an autocrine fashion.	senescence-associated secretory phenotype	Homo sapiens	The Inflammatory Microenvironment of the Aging Prostate Facilitates Cellular Proliferation and Hypertrophy	10.1016/j.cyto.2008.05.012	hsa04064	NF-kappa B signaling pathway	2919
CXCL12	SDF-1a; SDF-1b	C-X-C Motif Chemokine Ligand 12	Chemoattractant active on T-lymphocytes and monocytes but not neutrophils. Activates the C-X-C chemokine receptor CXCR4 to induce a rapid and transient rise in the level of intracellular calcium ions and chemotaxis.	senescence-associated secretory phenotype	Homo sapiens	The Inflammatory Microenvironment of the Aging Prostate Facilitates Cellular Proliferation and Hypertrophy	10.1016/j.cyto.2008.05.012	hsa04064	NF-kappa B signaling pathway	6387
CXCL2	MIP-2a; MIP2A	C-X-C Motif Chemokine Ligand 2	Produced by activated monocytes and neutrophils and expressed at sites of inflammation.	senescence-associated secretory phenotype	Homo sapiens	The Inflammatory Microenvironment of the Aging Prostate Facilitates Cellular Proliferation and Hypertrophy	10.1016/j.cyto.2008.05.012	hsa04064	NF-kappa B signaling pathway	2920
CXCL5	ENA-78; SCYB5	C-X-C Motif Chemokine Ligand 5	Involved in neutrophil activation.	senescence-associated secretory phenotype	Homo sapiens	The Inflammatory Microenvironment of the Aging Prostate Facilitates Cellular Proliferation and Hypertrophy	10.1016/j.cyto.2008.05.012	unknown	Unknown	6374
CXCL6	SCYB6; GCP2	C-X-C Motif Chemokine Ligand 6	Chemotactic for neutrophil granulocytes. Signals through binding and activation of its receptors (CXCR1 and CXCR2).	senescence-associated secretory phenotype	Homo sapiens	The Inflammatory Microenvironment of the Aging Prostate Facilitates Cellular Proliferation and Hypertrophy	10.1016/j.cyto.2008.05.012	unknown	Unknown	6372
CXCL8	LYNAP; SCYB8	C-X-C Motif Chemokine Ligand 8	IL-8 is a chemotactic factor that attracts neutrophils, basophils, and T-cells, but not monocytes. It is also involved in neutrophil activation. It is released from several cell types in response to an inflammatory stimulus.	senescence-associated secretory phenotype	Homo sapiens	Activation profile of CXCL8-stimulated neutrophils and aging	10.1016/j.cyto.2013.01.016	hsa04218	Cellular senescence	3576
CYCS	THC4	Cytochrome C	Plays a role in apoptosis. Suppression of the anti-apoptotic members or activation of the pro-apoptotic members of the Bcl-2 family leads to altered mitochondrial membrane permeability resulting in release of cytochrome c into the cytosol. Binding of cytochrome c to Apaf-1 triggers the activation of caspase-9, which then accelerates apoptosis by activating other caspases.	cellular senescence	Homo sapiens	SQSTM1/p62 and PPARGC1A/PGC-1alpha at the interface of autophagy and vascular senescence	10.1080/15548627.2019.1659612	hsa04115	p53 signaling pathway	54205
DBN1	D0S117E	drebrin 1	DBN1 is thought to be involved in neuronal growth.	loss of proteostasis	Homo sapiens	Coordinated gene expression of neuroinflammatory and cell signaling markers in dorsolateral prefrontal cortex during human brain development and aging	10.1371/journal.pone.0110972	unknown	Unknown	1627
DCTN1	DAP-150	Dynactin Subunit 1	DCTN1 plays a key role in dynein-mediated retrograde transport of vesicles and organelles along microtubules by recruiting and tethering dynein to microtubules. Binds to both dynein and microtubules providing a link between specific cargos, microtubules and dynein. Essential for targeting dynein to microtubule plus ends, recruiting dynein to membranous cargos and enhancing dynein processivity (th…	others	Homo sapiens	Dynactin pathway-related gene expression is altered by aging, but not by vitrification	10.1016/j.reprotox.2019.06.011	H00058	Amyotrophic lateral sclerosis (ALS)	1639
DDIT3	CHOP10; GADD153; CHOP	DNA-damage-inducible transcript 3	DDIT3 prevents transcription in response to DNA damage. It also appears to be related to apoptosis.	genomic instability	Homo sapiens	Expression of the Pro-Apoptotic Gene gadd153/chop Is Elevated in Liver With Aging and Sensitizes Cells to Oxidant Injury	10.1074/jbc.M300677200	hsa04010	MAPK signaling pathway	1649
DDX58	RIG-I; RIG1; RIGI	DExD/H-box helicase 58	Aging compromises both the primary and secondary RIG-I signaling pathways that govern expression of type I IFN genes, thereby impairing antiviral resistance to IAV.	NF-κB related gene	Homo sapiens	Aging impairs both primary and secondary RIG-I signaling for interferon induction in human monocytes	10.1126/scisignal.aan2392	hsa04064	NF-kappa B signaling pathway	23586
DGAT1	Diglyceride Acyltransferase	diacylglycerol O-acyltransferase 1	Catalyzes the terminal and only committed step in triacylglycerol synthesis by using diacylglycerol and fatty acyl CoA as substrates. In contrast to DGAT2 it is not essential for survival. May be involved in VLDL (very low density lipoprotein) assembly. In liver, plays a role in esterifying exogenous fatty acids to glycerol. Functions as the major acyl-CoA retinol acyltransferase (ARAT) in the sk…	others	Homo sapiens	Acyl coenzyme A dependent retinol esterification by acyl coenzyme A: diacylglycerol acyltransferase 1.	10.1016/j.bbalip.2005.09.003	unknown	Unknown	8694
DLAT	PBC; E2	dihydrolipoamide S-acetyltransferase	The pyruvate dehydrogenase complex catalyzes the overall conversion of pyruvate to acetyl-CoA and CO(2), and thereby links the glycolytic pathway to the tricarboxylic cycle.	mitochondrial dysfunction	Homo sapiens	Proteomics and metabolomics identify molecular mechanisms of aging potentially predisposing for chronic lymphocytic leukemia	10.1074/mcp.RA117.000425	unknown	Unknown	1737
DLL3	SCDO1	delta-like 3 (Drosophila)	DLL3 has been linked to development and neurogenesis.	stem cell exhaustion	Homo sapiens	Novel Mutations in DLL3, a Somitogenesis Gene Encoding a Ligand for the Notch Signalling Pathway, Cause a Consistent Pattern of Abnormal Vertebral Segmentation in Spondylocostal Dysostosis	10.1136/jmg.40.5.333	hsa04330	Notch signaling pathway	10683
E2F1	RBP3	E2F transcription factor 1	Transcription activator that binds DNA cooperatively with DP proteins through the E2 recognition site, 5'-TTTC[CG]CGC-3' found in the promoter region of a number of genes whose products are involved in cell cycle regulation or in DNA replication.	genomic instability	Homo sapiens	E2F transcription factor action, regulation and possible role in human cancer	10.1046/j.1365-2184.1997.00085.x	hsa04218	Cellular senescence	1869
EDARADD	ECTD11B; ED3; EDA3	EDAR associated death domain	The methylation of site--in the promoters of the EDARADD genes--is linear with age over a range of five decades, which could be a model to estimate the age of a person, based on a biological sample alone.	NF-κB related gene	Homo sapiens	Epigenetic predictor of age	10.1371/journal.pone.0014821	hsa04064	NF-kappa B signaling pathway	128178
EEF1A1	EF1A; EEF1A; LENG7	eukaryotic translation elongation factor 1 alpha 1	EEF1A1 is involved in the binding of tRNA to ribosomes during protein synthesis. This protein promotes the GTP-dependent binding of aminoacyl-tRNA to the A-site of ribosomes during protein biosynthesis. With PARP1 and TXK, forms a complex that acts as a T helper 1 (Th1) cell-specific transcription factor and binds the promoter of IFN-gamma to directly regulate its transcription, and is thus invol…	genomic instability	Homo sapiens	Nerve growth factor specifically stimulates translation of eukaryotic elongation factor 1A-1 (eEF1A-1) mRNA by recruitment to polyribosomes in PC12 cells	10.1074/jbc.M111782200	unknown	Unknown	1915
EEF1E1	minoacyl TRNA Synthetase Complex-Interacting Multifunctional Protein 3	eukaryotic translation elongation factor 1 epsilon 1	Positive modulator of ATM response to DNA damage.	genomic instability	Homo sapiens	Dissection of the structural organization of the aminoacyl-tRNA synthetase complex	10.1074/jbc.M809636200	unknown	Unknown	9521
EEF2	EEF-2; EF2	eukaryotic translation elongation factor 2	Age-dependent changes to EEF2 in rats, which could account for the decline in protein synthesis in old animals.	loss of proteostasis	Homo sapiens	Elongation factor 2 diphthamide is critical for translation of two IRES-dependent protein targets, XIAP and FGF2, under oxidative stress conditions	10.1016/j.freeradbiomed.2013.10.015	unknown	Unknown	1938
EFEMP1	EGF Containing Fibulin Extracellular Matrix Protein 1	EGF containing fibulin-like extracellular matrix protein 1	Binds EGFR, the EGF receptor, inducing EGFR autophosphorylation and the activation of downstream signaling pathways. May play a role in cell adhesion and migration. May function as a negative regulator of chondrocyte differentiation. In the olfactory epithelium, it may regulate glial cell migration, differentiation and the ability of glial cells to support neuronal neurite outgrowth.	altered intercellular communication	Homo sapiens	EFEMP1 binds the EGF receptor and activates MAPK and Akt pathways in pancreatic carcinoma cells	https://doi.org/10.1515/BC.2009.140	unknown	Unknown	2202
EGF	HOMG4; URG	epidermal growth factor	EGF stimulates the growth of various epidermal and epithelial tissues in vivo and in vitro and of some fibroblasts in cell culture.	cellular senescence	Homo sapiens	EGF/EGFR Upregulates and Cooperates With Netrin-4 to Protect Glioblastoma Cells From DNA Damage-Induced Senescence	10.1186/s12885-018-5056-4	hsa04010	MAPK signaling pathway	1950
EGFR	ERBB1	epidermal growth factor receptor	Receptor tyrosine kinase binding ligands of the EGF family and activating several signaling cascades to convert extracellular cues into appropriate cellular responses.	cellular senescence	Homo sapiens	Mechanisms of Skin Aging Induced by EGFR Inhibitors	10.1007/s00520-016-3254-7	hsa04010	MAPK signaling pathway	1956
EGR1	ZNF225; AT225	early growth response 1	Transcriptional regulator. Recognizes and binds to the DNA sequence 5'-GCG(T/G)GGGCG-3'(EGR-site) in the promoter region of target genes.	cellular senescence	Homo sapiens	Early Life Stress and Epigenetics in Late-onset Alzheimer's Dementia: A Systematic Review	10.2174/1389202919666171229145156	hsa04912	GnRH signaling pathway	1958
EHMT1	Histone H3-K9 Methyltransferase 5	histone-lysine N-methyltransferase EHMT1	Histone methyltransferase that specifically mono- and dimethylates 'Lys-9' of histone H3 (H3K9me1 and H3K9me2, respectively) in euchromatin. H3K9me represents a specific tag for epigenetic transcriptional repression by recruiting HP1 proteins to methylated histones. Also weakly methylates 'Lys-27' of histone H3 (H3K27me). Also required for DNA methylation, the histone methyltransferase activity i…	epigenetic alterations	Homo sapiens	A complex with chromatin modifiers that occupies E2F- and Myc-responsive genes in G0 cells	10.1126/science.1069861	hsa04211	Longevity regulating pathway	79813
EHMT2	Histone-Lysine N-Methyltransferase EHMT2	euchromatic histone lysine methyltransferase 2	Histone methyltransferase that specifically mono- and dimethylates 'Lys-9' of histone H3 (H3K9me1 and H3K9me2, respectively) in euchromatin. H3K9me represents a specific tag for epigenetic transcriptional repression by recruiting HP1 proteins to methylated histones. Also mediates monomethylation of 'Lys-56' of histone H3 (H3K56me1) in G1 phase, leading to promote interaction between histone H3 an…	epigenetic alterations	Homo sapiens	The G9a gene in the human major histocompatibility complex encodes a novel protein containing ankyrin-like repeats	10.1042/bj2900811	hsa04211	Longevity regulating pathway	10919
EIF4E	MRNA Cap-Binding Protein	eukaryotic translation initiation factor 4E	Recognizes and binds the 7-methylguanosine-containing mRNA cap during an early step in the initiation of protein synthesis and facilitates ribosome binding by inducing the unwinding of the mRNAs secondary structures. Component of the CYFIP1-EIF4E-FMR1 complex which binds to the mRNA cap and mediates translational repression. In the CYFIP1-EIF4E-FMR1 complex this subunit mediates the binding to th…	others	Homo sapiens	Translational homeostasis via the mRNA cap-binding protein, eIF4E	10.1016/j.molcel.2012.04.004	hsa04211	Longevity regulating pathway	1977
EIF4E1B	Eukaryotic Translation Initiation Factor 4E Family Member 1B	eukaryotic translation initiation factor 4E type 1B	Recognizes and binds the 7-methylguanosine-containing mRNA cap during an early step in the initiation of protein synthesis and facilitates ribosome binding by inducing the unwinding of the mRNAs secondary structure.	others	Homo sapiens	Phylogenetic analysis of eIF4E-family members	10.1186/1471-2148-5-48	hsa04211	Longevity regulating pathway	253314
EIF4E2	MRNA Cap-Binding Protein Type 3	eukaryotic translation initiation factor 4E type 2	Recognizes and binds the 7-methylguanosine-containing mRNA cap during an early step in the initiation. Acts as a repressor of translation initiation. In contrast to EIF4E, it is unable to bind eIF4G (EIF4G1, EIF4G2 or EIF4G3), suggesting that it acts by competing with EIF4E and block assembly of eIF4F at the cap.	others	Homo sapiens	Cloning and characterization of 4EHP, a novel mammalian eIF4E-related cap-binding protein	10.1074/jbc.273.21.13104	hsa04211	Longevity regulating pathway	9470
EIF4EBP1	Eukaryotic Translation Initiation Factor 4E-Binding Protein 1	eukaryotic translation initiation factor 4E-binding protein 1	Repressor of translation initiation that regulates EIF4E activity by preventing its assembly into the eIF4F complex: hypophosphorylated form competes with EIF4G1/EIF4G3 and strongly binds to EIF4E, leading to repress translation. In contrast, hyperphosphorylated form dissociates from EIF4E, allowing interaction between EIF4G1/EIF4G3 and EIF4E, leading to initiation of translation. Mediates the re…	others	Homo sapiens	Insulin-dependent stimulation of protein synthesis by phosphorylation of a regulator of 5'-cap function	10.1038/371762a0	hsa04211	Longevity regulating pathway	1978
EIF5A2	Eukaryotic Initiation Factor 5A	eukaryotic translation initiation factor 5A2	mRNA-binding protein involved in translation elongation. Has an important function at the level of mRNA turnover, probably acting downstream of decapping. Involved in actin dynamics and cell cycle progression, mRNA decay and probably in a pathway involved in stress response and maintenance of cell wall integrity. Functions as a regulator of apoptosis. Mediates effects of polyamines on neuronal pr…	loss of proteostasis	Homo sapiens	Identification and characterization of eukaryotic initiation factor 5A-2	10.1046/j.1432-1033.2003.03806.x	unknown	Unknown	56648
ELN	WBS; WS; SVAS	elastin	ELN is structural protein that may be related to arterial morphogenesis.	altered intercellular communication	Homo sapiens	Multisystem Study of 20 Older Adults With Williams Syndrome	10.1002/ajmg.a.30400	hsa04151	PI3K-Akt signaling pathway	2006
EMD	STA; LEMD5	emerin	The functions of EMD in the nuclear lamina may indicate a role for EMD in ageing and have roles in chromatin organization, gene regulation and signal transduction.	others	Homo sapiens	The Nuclear Lamina Comes of Age	10.1038/nrm1550	unknown	Unknown	2010
ENO1	ENO1L1; HEL-S-17	enolase 1	Glycolytic enzyme the catalyzes the conversion of 2-phosphoglycerate to phosphoenolpyruvate. In addition to glycolysis, involved in various processes such as growth control, hypoxia tolerance and allergic responses.	others	Homo sapiens	Alcohol drinking exacerbates neural and behavioral pathology in the 3xTg-AD mouse model of Alzheimer's disease	10.1016/bs.irn.2019.10.017	hsa04066	HIF-1 signaling pathway	2023
ENO2	HEL-S-279; NSE	enolase 2	Has neurotrophic and neuroprotective properties on a broad spectrum of central nervous system (CNS) neurons.	others	Homo sapiens	Alcohol drinking exacerbates neural and behavioral pathology in the 3xTg-AD mouse model of Alzheimer's disease	10.1016/bs.irn.2019.10.017	hsa04066	HIF-1 signaling pathway	2026
EP300	p300; KAT3B	E1A binding protein p300	EP300 mediates many transcriptional events including DNA repair.EP300 has been associated with several other proteins that may be involved in ageing, such as WRN.	genomic instability	Homo sapiens	DNA Damage-Induced Translocation of the Werner Helicase Is Regulated by Acetylation	10.1074/jbc.M210479200	hsa04935	Growth hormone synthesis, secretion and action	2033
EPOR	EPO-R	erythropoietin receptor	Receptor for erythropoietin. Mediates erythropoietin-induced erythroblast proliferation and differentiation. Upon EPO stimulation, EPOR dimerizes triggering the JAK2/STAT5 signaling cascade.	cellular senescence	Homo sapiens	Erythropoietin Signaling Increases Choroidal Macrophages and Cytokine Expression, and Exacerbates Choroidal Neovascularization	10.1038/s41598-018-20520-z	hsa04630	JAK-STAT signaling pathway	2057
EPS8	Epidermal Growth Factor Receptor Kinase Substrate 8	epidermal growth factor receptor pathway substrate 8	Stimulates guanine exchange activity of SOS1. May play a role in membrane ruffling and remodeling of the actin cytoskeleton. In the cochlea, is required for stereocilia maintenance in adult hair cells.	others	Homo sapiens	The eps8 family of proteins links growth factor stimulation to actin reorganization generating functional redundancy in the Ras/Rac pathway	10.1091/mbc.E03-06-0427	unknown	Unknown	2059
ERBB2	HER2; NGL	erb-b2 receptor tyrosine kinase 2	Protein tyrosine kinase that is part of several cell surface receptor complexes, but that apparently needs a coreceptor for ligand binding. Essential component of a neuregulin-receptor complex, although neuregulins do not interact with it alone.	others	Homo sapiens	Premature Senescence Is a Primary Fail-Safe Mechanism of ERBB2-driven Tumorigenesis in Breast Carcinoma Cells	PMID: 15705882	hsa04010	MAPK signaling pathway	2064
ERCC1	RAD10	excision repair cross-complementation group 1	ERCC1 has a role in DNA repair in association with the other ERCC proteins.	genomic instability	Homo sapiens	Formation of a Ternary Complex by Human XPA, ERCC1, and ERCC4(XPF) Excision Repair Proteins	10.1073/pnas.91.11.5017	unknown	Unknown	2067
ERCC2	CXPD; XPD	excision repair cross-complementation group 2	ATP-dependent 5'-3' DNA helicase, component of the general transcription and DNA repair factor IIH (TFIIH) core complex, which is involved in general and transcription-coupled nucleotide excision repair (NER) of damaged DNA and, when complexed to CAK, in RNA transcription by RNA polymerase II.	genomic instability	Homo sapiens	The Involvement of ERCC2/XPD and ERCC6/CSB Wild Type Alleles in Protection Against Aging and Cancer	10.2174/1874609810666170707101548	unknown	Unknown	2068
ERCC3	XPB; BTF2; RAD25	excision repair cross-complementation group 3	ERCC3 is an ATP-dependent 3'-5' directed DNA helicase involved in basal RNA transcription and the nucleotide excision repair (NER) pathway.	genomic instability	Homo sapiens	Telomere Attrition and Genomic Instability in Xeroderma Pigmentosum Type-B Deficient Fibroblasts Under Oxidative Stress	10.1111/j.1582-4934.2009.00945.x	unknown	Unknown	2071
ERCC4	ERCC Excision Repair 4; Endonuclease Catalytic Subunit	excision repair cross-complementation group 4	Catalytic component of a structure-specific DNA repair endonuclease responsible for the 5-prime incision during DNA repair. Involved in homologous recombination that assists in removing interstrand cross-link.	genomic instability	Homo sapiens	Mammalian BTBD12/SLX4 assembles a Holliday junction resolvase and is required for DNA repair	10.1016/j.cell.2009.06.030	unknown	Unknown	2072
ERCC5	ERCM2; XPGC	excision repair cross-complementation group 5	ERCC5 may reduce endogenous DNA damage and attend therapy for human progeroid genome instability syndromes.	genomic instability	Homo sapiens	Human xeroderma pigmentosum group G gene encodes a DNA endonuclease	10.1093/nar/22.16.3312	unknown	Unknown	2073
ERCC6	CSB; RAD26; ARMD5	excision repair cross-complementation group 6	Mutant for ERCC6 and XPA die before weaning and display some signs of premature ageing included stunted growth, neurological dysfunction, retinal degeneration, cachexia, and kyphosis.	others	Homo sapiens	Cockayne syndrome group B cellular and biochemical functions	10.1086/380399	unknown	Unknown	2074
ERCC8	CKN1; CSA	excision repair cross-complementation group 8	Substrate-recognition component of the CSA complex, a DCX (DDB1-CUL4-X-box) E3 ubiquitin-protein ligase complex, involved in transcription-coupled nucleotide excision repair.	genomic instability	Homo sapiens	Two Novel Heterozygous Mutations in ERCC8 Cause Cockayne Syndrome in a Chinese Patient	10.1016/j.pediatrneurol.2015.06.006	unknown	Unknown	1161
ESR1	NR3A1; Era; ESR	estrogen receptor 1	ESR1 is a transcription factor that mediates the actions of estrogen. Mice without ESR1 were infertile and showed a variety of changes.	genomic instability	Homo sapiens	Age-dependent Methylation of ESR1 Gene in Prostate Cancer	10.1016/j.bbrc.2004.06.164	unknown	Unknown	2099
FADS1	D5D; FADS6; FADSD5	fatty acid desaturase 1	Long-chain polyunsaturated fatty acids (LCPUFAs) biosynthetic capacity is regulated by FADS1 polymorphisms and decreased by aging in FADS1 C allele carriers.	others	Homo sapiens	Aging and FADS1 polymorphisms decrease the biosynthetic capacity of long-chain PUFAs: A human trial using [U- 13 C]linoleic acid	10.1016/j.plefa.2019.07.003	unknown	Unknown	3992
FAS	CD95; APO-1; FAS1	fas cell surface death receptor	Fas-mediated apoptosis has a role in aging of human epidermis. Epidermal Fas expression and apoptosis are increased in aged human skin.	others	Homo sapiens	Aging of Human Epidermis: Reversal of Aging Changes Correlates With Reversal of Keratinocyte Fas Expression and Apoptosis	10.1093/gerona/59.5.b411	hsa04115	p53 signaling pathway	355
FBP1	FBP	fructose-bisphosphatase 1	Catalyzes the hydrolysis of fructose 1,6-bisphosphate to fructose 6-phosphate in the presence of divalent cations, acting as a rate-limiting enzyme in gluconeogenesis. Plays a role in regulating glucose sensing and insulin secretion of pancreatic beta-cells.	others	Homo sapiens	Common and cell type-specific responses of human cells to mitochondrial dysfunction	10.1016/j.yexcr.2004.09.006	hsa04910	Insulin signaling pathway	2203
FEN1	FEN-1; MF1; RAD2	flap structure-specific endonuclease 1	Involved in DNA processing, FEN-1 removes 5' overhanging flaps in DNA repair and processes the 5' ends of Okazaki fragments in lagging strand DNA synthesis.	genomic instability	Homo sapiens	Structure of the DNA Repair and Replication Endonuclease and Exonuclease FEN-1: Coupling DNA and PCNA Binding to FEN-1 Activity	10.1016/s0092-8674(00)81789-4	unknown	Unknown	2237
FGF21	FGF-21	fibroblast growth factor 21	Stimulates glucose uptake in differentiated adipocytes via the induction of glucose transporter SLC2A1/GLUT1 expression (but not SLC2A4/GLUT4 expression). Activity requires the presence of KLB.	deregulated nutrient sensing	Homo sapiens	FGF-21 as a novel metabolic regulator	10.1172/JCI23606	hsa04010	MAPK signaling pathway	26291
FGF23	Tumor-Derived Hypophosphatemia Inducing Factor	fibroblast growth factor 23	Regulator of phosphate homeostasis. Inhibits renal tubular phosphate transport by reducing SLC34A1 levels. Upregulates EGR1 expression in the presence of KL. Acts directly on the parathyroid to decrease PTH secretion. Regulator of vitamin-D metabolism. Negatively regulates osteoblast differentiation and matrix mineralization.	others	Homo sapiens	FGF-23 inhibits renal tubular phosphate transport and is a PHEX substrate	https://doi.org/10.1006/bbrc.2001.5084	hsa04010	MAPK signaling pathway	8074
FGF7	HBGF-7; KGF	fibroblast growth factor 7	Hominis Placenta (HP) treatment significantly increased the expression of FGF-7, which plays pivotal roles to maintain anagen phase both protein and mRNA levels.	senescence-associated secretory phenotype	Homo sapiens	Hominis Placenta facilitates hair re-growth by upregulating cellular proliferation and expression of fibroblast growth factor-7	10.1186/s12906-016-1180-3	hsa04010	MAPK signaling pathway	2252
FGFR1	CEK; FLG; N-SAM	fibroblast growth factor receptor 1	FGFR1 is the receptor of the fibroblast growth factor.	altered intercellular communication	Homo sapiens	Attenuation of FGF Signalling in Beta-Cells Leads to Diabetes	10.1038/35048589	hsa04010	MAPK signaling pathway	2260
FGFR3	JTK4	Fibroblast Growth Factor Receptor 3	Tyrosine-protein kinase that acts as cell-surface receptor for fibroblast growth factors and plays an essential role in the regulation of cell proliferation, differentiation and apoptosis. Plays an essential role in the regulation of chondrocyte differentiation, proliferation and apoptosis, and is required for normal skeleton development. Regulates both osteogenesis and postnatal bone mineralizat…	others	Homo sapiens	Hepatic gene body hypermethylation is a shared epigenetic signature of murine longevity	10.1371/journal.pgen.1007766	hsa04010	MAPK signaling pathway	2261
FLT1	VEGFR1; FLT	fms-related tyrosine kinase 1	It is involved in signalling cascade.	epigenetic alterations	Homo sapiens	Aging and Orchidectomy Modulate Expression of VEGF Receptors (Flt-1 and Flk-1) on Corpus Cavernosum of the Rat	10.1196/annals.1354.020	unknown	Unknown	2321
FOS	P55	FBJ murine osteosarcoma viral oncogene homolog	Nuclear phosphoprotein which forms a tight but non-covalently linked complex with the JUN/AP-1 transcription factor. In the heterodimer, FOS and JUN/AP-1 basic regions each seems to interact with symmetrical DNA half sites.	cellular senescence	Homo sapiens	An altered repertoire of fos/jun (AP-1) at the onset of replicative senescence	10.1016/0014-4827(92)90415-5	hsa04935	Growth hormone synthesis, secretion and action	2353
FOXL2	PINTO	Forkhead Box Protein L2	Transcriptional regulator. Critical factor essential for ovary differentiation and maintenance, and repression of the genetic program for somatic testis determination. Prevents trans-differentiation of ovary to testis through transcriptional repression of the Sertoli cell-promoting gene SOX9 (By similarity). Has apoptotic activity in ovarian cells. Suppresses ESR1-mediated transcription of PTGS2/…	others	Homo sapiens	Transcriptional factor FOXL2 interacts with DP103 and induces apoptosis.	10.1016/j.bbrc.2005.08.184	unknown	Unknown	668
FOXM1	HFH-11; HNF-3	forkhead box M1	Increased Foxm1b levels are essential for GH to stimulate hepatocyte proliferation. Increased expression of FOXM1 in old mice restored hepatocyte proliferation to levels found in young animals.	deregulated nutrient sensing	Homo sapiens	FoxM1 repression during human aging leads to mitotic decline and aneuploidy-driven full senescence	10.1038/s41467-018-05258-6	hsa04218	Cellular senescence	2305
FOXO1	FKH1; FKHR; FOXO1A	forkhead box O1	FOXO1 negatively regulates skeletal muscle mass and type I fiber gene expression and leads to impaired skeletal muscle function.	others	Homo sapiens	Fox's in development and disease	10.1016/S0168-9525(03)00111-2	hsa04211	Longevity regulating pathway	2308
FOXO3	AF6q21; FOXO2; FKHRL1	forkhead box O3	A transcription factor of the Fox family, FOXO3, is crucial in development.	others	Homo sapiens	Fox's in Development and Disease	10.1016/S0168-9525(03)00111-2	hsa04211	Longevity regulating pathway	2309
FOXO4	AFX1; MLLT7	forkhead box O4	FOXO4 plays a role in development and in insulin (INS) signalling.	deregulated nutrient sensing	Homo sapiens	Targeted Apoptosis of Senescent Cells Restores Tissue Homeostasis in Response to Chemotoxicity and Aging	10.1016/j.cell.2017.02.031	hsa04068	FoxO signaling pathway	4303
GAPDH	G3PD	glyceraldehyde-3-phosphate dehydrogenase	Has both glyceraldehyde-3-phosphate dehydrogenase and nitrosylase activities, thereby playing a role in glycolysis and nuclear functions, respectively. Participates in nuclear events including transcription, RNA transport, DNA replication and apoptosis.	others	Homo sapiens	Ishemia-reperfusion enhances GAPDH nitration in aging skeletal muscle	10.18632/aging.100394	hsa04066	HIF-1 signaling pathway	2597
GCK	HHF3; HKIV	glucokinase	Catalyzes the phosphorylation of hexose, such as D-glucose, D-fructose and D-mannose, to hexose 6-phosphate.	others	Homo sapiens	GCK gene-body hypomethylation is associated with the risk of coronary heart disease	10.1155/2014/151723	hsa04910	Insulin signaling pathway	2645
GCLC	Gamma-Glutamylcysteine Synthetase	glutamate-cysteine ligase, catalytic subunit	Glutamate-cysteine ligase, also known as gamma-glutamylcysteine synthetase is the first rate-limiting enzyme of glutathione synthesis. The enzyme consists of two subunits, a heavy catalytic subunit and a light regulatory subunit. This locus encodes the catalytic subunit, while the regulatory subunit is derived from a different gene located on chromosome 1p22-p21. Mutations at this locus have been…	loss of proteostasis	Homo sapiens	Association of polymorphisms of glutamate-cystein ligase and microsomal triglyceride transfer protein genes in non-alcoholic fatty liver disease	10.1111/j.1440-1746.2009.06001.x	unknown	Unknown	2729
GCLM	Gamma-Glutamylcysteine Synthetase Regulatory Subunit	glutamate-cysteine ligase, modifier subunit	Glutamate-cysteine ligase, also known as gamma-glutamylcysteine synthetase, is the first rate limiting enzyme of glutathione synthesis. The enzyme consists of two subunits, a heavy catalytic subunit and a light regulatory subunit. Gamma glutamylcysteine synthetase deficiency has been implicated in some forms of hemolytic anemia. Alternative splicing results in multiple transcript variants encodin…	loss of proteostasis	Homo sapiens	Structure, function, and post-translational regulation of the catalytic and modifier subunits of glutamate cysteine ligase	10.1016/j.mam.2008.08.009	unknown	Unknown	2730
GDF11	Bone Morphogenetic Protein 11	growth differentiation factor 11	Secreted signal that acts globally to specify positional identity along the anterior/posterior axis during development. May play critical roles in patterning both mesodermal and neural tissues and in establishing the skeletal pattern. Signals through activin receptors type-2, ACVR2A and ACVR2B, and activin receptors type-1, ACVR1B, ACVR1C and TGFBR1 leading to the phosphorylation of SMAD2 and SMA…	others	Homo sapiens	Structural Basis for Potency Differences Between GDF8 and GDF11	10.1186/s12915-017-0350-1	unknown	Unknown	10220
GDF15	MIC1; NAG-1; PDF	growth differentiation factor 15	Both the intracellular GDF15 and the circulating mature GDF15 are implicated in biological processes, such as energy homeostasis and body weight regulation.	senescence-associated secretory phenotype	Homo sapiens	Growth differentiation factor 15 (GDF15): A survival protein with therapeutic potential in metabolic diseases	10.1016/j.pharmthera.2019.02.008	unknown	Unknown	9518
GH1	GH; IGHD2	growth hormone 1	It plays an important role in growth control. Its major role in stimulating body growth is to stimulate the liver and other tissues to secrete IGF-1.	cellular senescence	Homo sapiens	Growth hormone secretion is diminished and tightly controlled in humans enriched for familial longevity	10.1111/acel.12519	hsa04935	Growth hormone synthesis, secretion and action	2688
GHR	GHBP; GHIP	growth hormone receptor	Receptor for pituitary gland growth hormone involved in regulating postnatal body growth. On ligand binding, couples to the JAK2/STAT5 pathway.	loss of proteostasis	Homo sapiens	Growth hormone receptor deficiency is associated with a major reduction in pro-aging signaling, cancer, and diabetes in humans	10.1126/scitranslmed.3001845	hsa04935	Growth hormone synthesis, secretion and action	2690
GHRH	GHRF; GRF	growth hormone releasing hormone	GRF is released by the hypothalamus and acts on the adenohypophyse to stimulate the secretion of growth hormone.	loss of proteostasis	Homo sapiens	In vivo semiquantification of hypothalamic growth hormone-releasing hormone (GHRH) output in humans: evidence for relative GHRH deficiency in aging	10.1210/jcem.84.10.6063	hsa04935	Growth hormone synthesis, secretion and action	2691
GHRHR	GRFR	growth hormone releasing hormone receptor	Receptor for GRF, coupled to G proteins which activate adenylyl cyclase. Stimulates somatotroph cell growth, growth hormone gene transcription and growth hormone secretion.	deregulated nutrient sensing	Homo sapiens	Familial Dwarfism Due to a Novel Mutation of the Growth Hormone-Releasing Hormone Receptor Gene	10.1210/jcem.84.3.5599	hsa04935	Growth hormone synthesis, secretion and action	2692
GPX1	Glutathione Peroxidase 1; GSHPX1; GPXD	glutathione peroxidase 1	Overexpression of GPX1 in mice results in insulin (INS) resistance and obesity.	deregulated nutrient sensing	Homo sapiens	Association of GPX1 and GPX4 polymorphisms with episodic memory and Alzheimer's disease	10.1016/j.neulet.2017.12.026	unknown	Unknown	2876
GPX4	Phospholipid Hydroperoxide Glutathione Peroxidase	glutathione peroxidase 4	Essential antioxidant peroxidase that directly reduces phospholipid hydroperoxide even if they are incorporated in membranes and lipoproteins. Can also reduce fatty acid hydroperoxide, cholesterol hydroperoxide and thymine hydroperoxide. Plays a key role in protecting cells from oxidative damage by preventing membrane lipid peroxidation. Required to prevent cells from ferroptosis, a non-apoptotic…	others	Homo sapiens	Regulation of Ferroptotic Cancer Cell Death by GPX4	10.1016/j.cell.2013.12.010	unknown	Unknown	2879
GRB2	NCKAP2	growth factor receptor-bound protein 2	GRB2 has a role as a signal transducer of many pathways, including pathways and genes previously related to ageing such as INS/IGF1 signalling and SHC1.	deregulated nutrient sensing	Homo sapiens	Feedback between p21 and reactive oxygen production is necessary for cell senescence	10.1038/msb.2010.5	hsa04910	Insulin signaling pathway	2885
GRIA2	GluA2	Glutamate Ionotropic Receptor AMPA Type Subunit 2	Receptor for glutamate that functions as ligand-gated ion channel in the central nervous system and plays an important role in excitatory synaptic transmission. L-glutamate acts as an excitatory neurotransmitter at many synapses in the central nervous system. Binding of the excitatory neurotransmitter L-glutamate induces a conformation change, leading to the opening of the cation channel, and the…	others	Homo sapiens	Epigenetic-aging-signature to determine age in different tissues	10.18632/aging.100395	hsa04024	cAMP signaling pathway	2891
GRN	PC Cell-Derived Growth Factor	granulin	Secreted protein that acts as a key regulator of lysosomal function and as a growth factor involved in inflammation, wound healing and cell proliferation. Regulates protein trafficking to lysosomes and, also the activity of lysosomal enzymes. Facilitates also the acidification of lysosomes, causing degradation of mature CTSD by CTSB. In addition, functions as wound-related growth factor that acts…	others	Homo sapiens	GRN variability contributes to sporadic frontotemporal lobar degeneration	10.3233/JAD-2010-1225	unknown	Unknown	2896
GSK3A	Glycogen Synthase Kinase-3 Alpha	glycogen synthase kinase 3 alpha	Constitutively active protein kinase that acts as a negative regulator in the hormonal control of glucose homeostasis, Wnt signaling and regulation of transcription factors and microtubules, by phosphorylating and inactivating glycogen synthase (GYS1 or GYS2), CTNNB1/beta-catenin, APC and AXIN1. Requires primed phosphorylation of the majority of its substrates. Contributes to insulin regulation o…	deregulated nutrient sensing	Homo sapiens	Glycogen synthase kinase-3: properties, functions, and regulation	10.1021/cr000110o	unknown	Unknown	2931
GSK3B	Glycogen Synthase Kinase 3 Beta; Serine/Threonine-Protein Kinase GSK3B	glycogen synthase kinase 3 beta	Adult overexpression of GSK3B in the brain of resulted in neurodegeneration. GSK-3beta has been postulated to mediate Alzheimer's disease tau hyperphosphorylation, beta-amyloid-induced neurotoxicity and presenilin-1 mutation pathogenic effects.	others	Homo sapiens	Early Life Stress and Epigenetics in Late-onset Alzheimer's Dementia: A Systematic Review	10.2174/1389202919666171229145156	hsa04910	Insulin signaling pathway	2932
GSR	Glutathione-Disulfide Reductase; GRase; GRD1	glutathione reductase	GSR is involved in redox regulation and oxidative defence.	others	Homo sapiens	Loss of glutathione redox homeostasis impairs proteostasis by inhibiting autophagy-dependent protein degradation	10.1038/s41418-018-0270-9	unknown	Unknown	2936
