# Supplementary material for: SenolyticSynergy: An Attention-Based Network for Discovering Novel Senolytic Combinations via Human Aging Genomics
Source: Int J Mol Sci. 2025 Sep 16;26(18):9004. doi: 10.3390/ijms26189004 (PMC12469854; doi:10.3390/ijms26189004)
Supplement: Supplementary file 1 [file ijms-26-09004-s001.zip › geneset_source_6_tableExport (3).csv]

Symbol	Alias	Description	Function	Gene_Set	Species	Literature_Name	Literature_Link	KEGG_ID	KEGG_Name	Gene_ID
GSS	GSHS; GSH-S; Glutathione Synthase	glutathione synthetase	Mutations in the human GSS gene cause 5-oxoprolinuria. GSS is involved in redox regulation.	others	Homo sapiens	Mutations in the Glutathione Synthetase Gene Cause 5-oxoprolinuria	10.1038/ng1196-361	unknown	Unknown	2937
GSTA4	GTA4	glutathione S-transferase alpha 4	It is involved in oxidative protection as well as the removal of toxins and harmful metabolic by-products.	altered intercellular communication	Homo sapiens	Glutathione S-transferase Isoenzymatic Response to Aging in Rat Cerebral Cortex and Cerebellum	10.1016/s0197-4580(02)00139-2	unknown	Unknown	2941
GSTP1	GSTP; FAEES3; GST3	glutathione S-transferase pi 1	It is involved in oxidative protection, extend lifespan.	epigenetic alterations	Homo sapiens	DNA methylation in repeat negative prostate biopsies as a marker of missed prostate cancer	10.1186/s13148-019-0746-6	unknown	Unknown	2950
GTF2H2	BTF2; TFIIH; BTF2P44	general transcription factor IIH, polypeptide 2, 44kDa	Transcription factor II H interacts with a variety of factors during transcription, suggesting that, in addition to its essential role in transcription initiation, it also participates as a regulatory factor.	epigenetic alterations	Homo sapiens	The Transcriptional Complexity of the TFIIH Complex	10.1016/j.tig.2003.08.005	unknown	Unknown	2966
H2AFX	H2AX; H2A.X	H2A histone family, member X	H2AFX has been involved in DNA repair.	genomic instability	Homo sapiens	Genomic Instability in Mice Lacking Histone H2AX	10.1126/science.1069398	unknown	Unknown	3014
HBP1	HMG Box-Containing Protein 1	HMG-box transcription factor 1	HBP1 has been related to DNA unwinding and stress response.	genomic instability	Homo sapiens	HBP1: a HMG box transcriptional repressor that is targeted by the retinoblastoma family	10.1101/gad.11.3.383	unknown	Unknown	26959
HDAC1	HD1; GON-10; RPD3L1	histone deacetylase 1	HDAC1 performs the deacetylation of histones and is an important player in may processes such as development, transcriptional regulation, and cell cycle progression.	epigenetic alterations	Homo sapiens	Histone Deacetylases (HDACs): Characterization of the Classical HDAC Family	10.1042/BJ20021321	hsa04110	Cell cycle	3065
HDAC2	RPD3; YAF1	histone deacetylase 2	HDAC2 performs the deacetylation of histones and is an important player in may processes such as development, transcriptional regulation, and cell cycle progression.	cellular senescence	Homo sapiens	Histone Deacetylases (HDACs): Characterization of the Classical HDAC Family	10.1042/BJ20021321	hsa04110	Cell cycle	3066
HDAC3	SMAP45; HD3	histone deacetylase 3	Responsible for the deacetylation of lysine residues on the N-terminal part of the core histones (H2A, H2B, H3 and H4), and some other non-histone substrates. Histone deacetylation gives a tag for epigenetic repression and plays an important role in transcriptional regulation, cell cycle progression and developmental events.	epigenetic alterations	Homo sapiens	Histone deacetylases (HDACs): characterization of the classical HDAC family	10.1042/BJ20021321	unknown	Unknown	8841
HELLS	PASG; SMARCA6; LSH	helicase, lymphoid-specific	The disruption of PASG (lsh), a SNF2-like factor that facilitates DNA methylation, causes global hypomethylation, developmental growth retardation and a premature aging phenotype.	epigenetic alterations	Homo sapiens	Characterization of gene expression, genomic structure, and chromosomal localization of Hells (Lsh)	10.1006/geno.1998.5557	unknown	Unknown	3070
HESX1	RPX; ANF	HESX homeobox 1	HESX1 is an important regulator of development and, particularly, of pituitary development.	others	Homo sapiens	Mutations in the homeobox gene HESX1/Hesx1 associated with septo-optic dysplasia in human and mouse	10.1038/477	hsa04550	Signaling pathways regulating pluripotency of stem cells	8820
HGF	F-TCF; HGFB; HPTA	hepatocyte growth factor	HGF and bFGF derived from hADSCs improved ovarian function during natural aging via reduction of oxidative stress by activating the SIRT1/FOXO1 signaling pathway.	senescence-associated secretory phenotype	Homo sapiens	HGF and BFGF Secretion by Human Adipose-Derived Stem Cells Improves Ovarian Function During Natural Aging via Activation of the SIRT1/FOXO1 Signaling Pathway	10.1159/000487559	hsa04151	PI3K-Akt signaling pathway	3082
HIC1	Zinc Finger And BTB Domain-Containing Protein 29	hypermethylated in cancer 1	Transcriptional repressor. Recognizes and binds to the consensus sequence '5-[CG]NG[CG]GGGCA[CA]CC-3'. May act as a tumor suppressor. May be involved in development of head, face, limbs and ventral body wall. Involved in down-regulation of SIRT1 and thereby is involved in regulation of p53/TP53-dependent apoptotic DNA-damage responses. The specific target gene promoter association seems to be dep…	genomic instability	Homo sapiens	Tumor suppressor HIC1 directly regulates SIRT1 to modulate p53-dependent DNA-damage responses	https://doi.org/10.1016/j.cell.2005.08.011	unknown	Unknown	3090
HIF1A	PASD8; MOP1	hypoxia inducible factor 1, alpha subunit (basic helix-loop-helix transcription factor)	Functions as a master transcriptional regulator of the adaptive response to hypoxia.	others	Homo sapiens	Pathobiological Pseudohypoxia as a Putative Mechanism Underlying Myelodysplastic Syndromes	10.1158/2159-8290.CD-17-1203	hsa04066	HIF-1 signaling pathway	3091
HK3	HKIII; HXK3	hexokinase 3	Catalyzes the phosphorylation of hexose, such as D-glucose and D-fructose, to hexose 6-phosphate (D-glucose 6-phosphate and D-fructose 6-phosphate.	others	Homo sapiens	ESR1, HK3 and BRSK1 gene variants are associated with both age at natural menopause and premature ovarian failure	10.1186/1750-1172-7-5	hsa04066	HIF-1 signaling pathway	3101
HMGB1	HMG3; SBP-1; DKFZp686A04236	high mobility group box 1	It is related to DNA unwinding, stress response, and maintenance of genome stability.	genomic instability	Homo sapiens	High Mobility Group Protein B1 Enhances DNA Repair and Chromatin Modification After DNA Damage	10.1073/pnas.0803181105	hsa04140	Autophagy - animal	3146
HMGB2	HMG2	high mobility group box 2	HMGB2 has been related to DNA unwinding and stress response.	genomic instability	Homo sapiens	HMGB2 expression is associated with transition from a quiescent to an activated state of adult neural stem cells	10.1002/dvdy.24559	unknown	Unknown	3148
HOXB7	HOX2; HOX2C	homeobox B7	It is crucial in morphogenesis and development. The expression of many HOX genes, including HOXB7, declines with age, even prior to adulthood.	genomic instability	Homo sapiens	Do Longevity Assurance Genes Containing Hox Domains Regulate Cell Development via Ceramide Synthesis?	10.1016/s0014-5793(02)03248-9	unknown	Unknown	3217
HOXC4	HOX3; HOX3E	homeobox C4	Sequence-specific transcription factor which is part of a developmental regulatory system that provides cells with specific positional identities on the anterior-posterior axis.	genomic instability	Homo sapiens	The Binding of Ku Antigen to Homeodomain Proteins Promotes Their Phosphorylation by DNA-dependent Protein Kinase	10.1074/jbc.M100768200	unknown	Unknown	3221
HRAS	P21ras	harvey rat sarcoma viral oncogene homolog	It is involved in the activation of Ras protein signal transduction.	cellular senescence	Homo sapiens	Bladder Cancer and Genetic Mutations	10.1007/s12013-015-0574-z	hsa04211	Longevity regulating pathway	3265
HSF1	HSTF1	heat shock transcription factor 1	It plays a critical role in regulating the transcription of hsp genes. HSF1 in aged rats exhibits a decreased ability to bind DNA.	epigenetic alterations	Homo sapiens	Rethinking HSF1 in Stress, Development, and Organismal Health	10.1016/j.tcb.2017.08.002	unknown	Unknown	3297
HSP90AA1	LAP2	heat shock protein 90kDa alpha (cytosolic), class A member 1	Molecular chaperone that promotes the maturation, structural maintenance and proper regulation of specific target proteins involved for instance in cell cycle control and signal transduction.	others	Homo sapiens	Heat shock response and ageing: mechanisms and applications	10.1006/cbir.2001.0789	hsa04151	PI3K-Akt signaling pathway	3320
HSPA1A	HSP72; HSP70	heat shock 70kDa protein 1A,tissue-specific	Ensuring the correct folding of proteins. Acts as a cellular defense mechanism,the aging-associated variation of the levels of Hsp70 followed a different pattern in post-mitotic and mitotic tissues, being lower or higher in old comparing to adults, respectively.	loss of proteostasis	Homo sapiens	Hsp70 Basal Levels, a Tissue Marker of the Rate of Aging and Longevity in	10.1016/j.exger.2016.08.013	hsa04010	MAPK signaling pathway	3303
HSPA1B	HSP70-2; HSP72	heat shock 70kDa protein 1B	Stress inducible, ATPase activity, tolerance of hyperthermia,ischemia/hypoxia, resistance to oxidative, UV and TNF stresses,protection against protein aggregation, regulation of HS response,protection of transcription/translation, tumorigenicity,antiapoptotic.	loss of proteostasis	Homo sapiens	Paradoxical Increase of Heat-Shock Response With Age in a Substrain of F344 Rats: Comparison Between F344/DuCrj and F344/Jcl	10.1016/s0047-6374(02)00096-9	hsa04010	MAPK signaling pathway	3304
HSPA8	HSC71; HSC70; HSP73	heat shock 70kDa protein 8	This gene encodes a member of the heat shock protein 70 family, which contains both heat-inducible and constitutively expressed members. This protein belongs to the latter group, which are also referred to as heat-shock cognate proteins. It functions as a chaperone, and binds to nascent polypeptides to facilitate correct folding. It also functions as an ATPase in the disassembly of clathrin-coate…	loss of proteostasis	Homo sapiens	Heat Shock Response and Ageing: Mechanisms and Applications	10.1006/cbir.2001.0789	hsa04010	MAPK signaling pathway	3312
HSPA9	GRP75; PBP74; HSPA9B	heat shock 70kDa protein 9 (mortalin)	HSPA9 influenced pre-messenger RNA splicing by modulating the inclusion of the exons.	epigenetic alterations	Homo sapiens	Parkinson's Disease-Related Gene Variants Influence pre-mRNA Splicing Processes	10.1016/j.neurobiolaging.2016.07.014	unknown	Unknown	3313
HSPD1	GroEL; HSP60; SPG13	heat shock 60kDa protein 1 (chaperonin)	It is involve in the aging-related apoptotic process, promote aging.	mitochondrial dysfunction	Homo sapiens	Age-related Alterations in Expression of Apoptosis Regulatory Proteins and Heat Shock Proteins in Rat Skeletal Muscle	10.1016/j.bbadis.2005.08.003	unknown	Unknown	3329
HTRA2	Serine Proteinase OMI	HtrA serine peptidase 2	Serine protease that shows proteolytic activity against a non-specific substrate beta-casein. Promotes or induces cell death either by direct binding to and inhibition of BIRC proteins (also called inhibitor of apoptosis proteins, IAPs), leading to an increase in caspase activity, or by a BIRC inhibition-independent, caspase-independent and serine protease activity-dependent mechanism. Cleaves TH…	loss of proteostasis	Homo sapiens	Characterization of a novel human serine protease that has extensive homology to bacterial heat shock endoprotease HtrA and is regulated by kidney ischemia	10.1074/jbc.275.4.2581	hsa04210	Apoptosis	27429
HTT	IT15; HD	huntingtin	DeltaQ-htt expression in vitro increases autophagosome synthesis and stimulates the Atg5-dependent clearance of truncated N-terminal htt aggregates.	loss of proteostasis	Homo sapiens	Loss of huntingtin-mediated BDNF gene transcription in Huntington's disease	10.1126/science.1059581	unknown	Unknown	3064
IFNB1	Fibroblast Interferon	interferon beta	It has antiviral, antibacterial and anticancer activities.	others	Homo sapiens	Variation at the NFATC2 locus increases the risk of thiazolidinedione-induced edema in the Diabetes REduction Assessment with ramipril and rosiglitazone Medication (DREAM) study	10.2337/dc10-0452	hsa04630	JAK-STAT signaling pathway	3456
IGF1	MGF	insulin-like growth factor 1 (somatomedin C)	The insulin-like growth factors, isolated from plasma, are structurally and functionally related to insulin but have a much higher growth-promoting activity.	cellular senescence	Homo sapiens	Insulin-like Growth factor-1 Signaling in Cardiac Aging	10.1016/j.bbadis.2017.08.029	hsa04211	Longevity regulating pathway	3479
IGF1R	CD221; JTK13	insulin-like growth factor 1 receptor	Receptor tyrosine kinase which mediates actions of insulin-like growth factor 1 (IGF1). Binds IGF1 with high affinity and IGF2 and insulin (INS) with a lower affinity.	others	Homo sapiens	β Cell Aging Markers Have Heterogeneous Distribution and Are Induced by Insulin Resistance	10.1016/j.cmet.2017.03.015	hsa04211	Longevity regulating pathway	3480
IGF2	C11orf43	insulin-like growth factor 2	The insulin-like growth factors possess growth-promoting activity. Major fetal growth hormone in mammals. Plays a key role in regulating fetoplacental development.	cellular senescence	Homo sapiens	Insulin-like growth factors: actions on the skeleton	10.1530/JME-17-0298	hsa04010	MAPK signaling pathway	3481
IGFBP1	AFBP; IBP1; IGF-BP25	insulin like growth factor binding protein 1	As a downstream protein of Jagged1, IGFBP1 was correlated with the severity of coronary atherosclerosis in aging patients, and the increase of circulating IGFBP1 levels with aging may be an adaptive response to counter HCAEC senescence through Akt signaling.	senescence-associated secretory phenotype	Homo sapiens	Role of IGFBP1 in the senescence of vascular endothelial cells and severity of aging?related coronary atherosclerosis	10.3892/ijmm.2019.4338	unknown	Unknown	3484
IGFBP2	IGF-Binding Protein 2	insulin-like growth factor binding protein 2, 36kDa	Inhibits IGF-mediated growth and developmental rates. IGF-binding proteins prolong the half-life of the IGFs and have been shown to either inhibit or stimulate the growth promoting effects of the IGFs on cell culture. They alter the interaction of IGFs with their cell surface receptors.	others	Homo sapiens	Duplication of the IGFBP-2 gene in teleost fish: protein structure and functionality conservation and gene expression divergence	10.1371/journal.pone.0003926	unknown	Unknown	3485
IGFBP3	IGFBP-3; BP-53	insulin-like growth factor binding protein 3	IGF-binding proteins prolong the half-life of the IGFs and have been shown to either inhibit or stimulate the growth promoting effects of the IGFs on cell culture.	cellular senescence	Homo sapiens	IGFBP-3 Plays an Important Role in Senescence as an Aging Marker	10.1016/j.etap.2018.03.014	hsa04115	p53 signaling pathway	3486
IKBKB	Inhibitor Of Nuclear Factor Kappa-B Kinase Subunit Beta	inhibitor of kappa light polypeptide gene enhancer in B-cells, kinase beta	Serine kinase that plays an essential role in the NF-kappa-B signaling pathway which is activated by multiple stimuli such as inflammatory cytokines, bacterial or viral products, DNA damages or other cellular stresses. Acts as part of the canonical IKK complex in the conventional pathway of NF-kappa-B activation. Phosphorylates inhibitors of NF-kappa-B on 2 critical serine residues.	altered intercellular communication	Homo sapiens	Ro52-mediated monoubiquitination of IKK{beta} down-regulates NF-{kappa}B signalling	10.1093/jb/mvp127	hsa04910	Insulin signaling pathway	3551
IKBKG	IKK-Gamma	Inhibitor Of Nuclear Factor Kappa B Kinase Regulatory Subunit	Regulatory subunit of the IKK core complex which phosphorylates inhibitors of NF-kappa-B thus leading to the dissociation of the inhibitor/NF-kappa-B complex and ultimately the degradation of the inhibitor. Its binding to scaffolding polyubiquitin seems to play a role in IKK activation by multiple signaling receptor pathways. However, the specific type of polyubiquitin recognized upon cell stimul…	NF-κB related gene	Homo sapiens	GSK-3β controls NF-kappaB activity via IKKγ/NEMO	10.1038/srep38553	hsa04064	NF-kappa B signaling pathway	8517
IL15	IL-15	interleukin 15	Endurance exercise attenuates age-associated changes to skin in humans and mice and exercise-induced IL-15 is a novel regulator of mitochondrial function in aging skin.	senescence-associated secretory phenotype	Homo sapiens	Exercise-stimulated interleukin-15 is controlled by AMPK and regulates skin metabolism and aging	10.1111/acel.12341	hsa04060	Cytokine-cytokine receptor interaction	3600
IL1A	IL-1A; IL1; IL1F1	interleukin 1 alpha	Reduced IL1A diminished NF-κB transcriptional activity, which controls much of the SASP; exogenous IL1A restored IL6 secretion to rapamycin-treated cells.	senescence-associated secretory phenotype	Homo sapiens	MTOR regulates the pro-tumorigenic senescence-associated secretory phenotype by promoting IL1A translation	10.1038/ncb3195	hsa05010	Alzheimer disease	3552
IL1B	IL-1; IL1-BETA; IL1F2	interleukin 1 beta	Aged adipose B cells (AABs) express IL-1R, and inhibition of IL-1 signaling reduces their proliferation and increases lipolysis in aging.	senescence-associated secretory phenotype	Homo sapiens	Aging Induces an Nlrp3 Inflammasome-Dependent Expansion of Adipose B Cells That Impairs Metabolic Homeostasis	10.1016/j.cmet.2019.10.006	hsa04010	MAPK signaling pathway	3553
IL1R1	IL1R; IL1RA; P80	interleukin 1 receptor type 1	IL-1β during the early stages following chronic cerebral hypoperfusion impedes OPC recruitment via IL-1R1, which inhibits white matter repair and functional recovery. IL-1R1 inhibitors may have potential uses in the treatment of SIVD.	NF-κB related gene	Homo sapiens	Interleukin-1β impedes oligodendrocyte progenitor cell recruitment and white matter repair following chronic cerebral hypoperfusion	10.1016/j.bbi.2016.09.024	hsa04064	NF-kappa B signaling pathway	3554
IL2	TCGF	interleukin 2	Produced by T-cells in response to antigenic or mitogenic stimulation, this protein is required for T-cell proliferation and other activities crucial to regulation of the immune response.	cellular senescence	Homo sapiens	Low-affinity TCR Engagement Drives IL-2-dependent Post-Thymic Maintenance of Naive CD4+ T Cells in Aged Humans	10.1111/acel.12353	hsa04630	JAK-STAT signaling pathway	3558
IL2RG	SCIDX1; P64	interleukin 2 receptor, gamma	Common subunit for the receptors for a variety of interleukins.	others	Homo sapiens	Profile of Inflammation-associated genes during Hepatic Differentiation of Human Pluripotent Stem Cells	10.1016/j.dib.2015.10.023	hsa04630	JAK-STAT signaling pathway	3561
IL6	IL-6; BSF2; HGF	interleukin 6	Transgenic mice expressing high levels of IL6 have a reduced growth rate and low levels of IGF1. IL-6-mediated decrease in IGF-I production represents a major mechanism by which chronic inflammation affects growth.	deregulated nutrient sensing	Homo sapiens	Interleukin 6 Causes Growth Impairment in Transgenic Mice Through a Decrease in Insulin-Like Growth factor-I. A Model for Stunted Growth in Children With Chronic Inflammation	10.1172/JCI119207	hsa04218	Cellular senescence	3569
IL6ST	GP130; HIES4; IL-6RB	interleukin 6 signal transducer	miR-126a-3p also modulates the expression of IRS1, IRS2, IL6ST and PIK3R2, all targets that enforce the hypothesis that senescent endothelial cells may reduce the proliferative ability and the stemness phenotype of bone marrow-derived mesenchymal stem cells.	senescence-associated secretory phenotype	Homo sapiens	The senescent status of endothelial cells affects proliferation, inflammatory profile and SOX2 expression in bone marrow-derived mesenchymal stem cells	10.1016/j.exger.2019.02.014	hsa04630	Cytokine-cytokine receptor interaction	3572
IL7	IL-7	interleukin 7	It stimulates the proliferation of lymphoid progenitors, inhibit aging.	cellular senescence	Homo sapiens	Age-associated Thymic Atrophy Is Linked to a Decline in IL-7 Production	10.1016/s0531-5565(01)00213-3	hsa04630	JAK-STAT signaling pathway	3574
IL7R	CDW127	interleukin 7 receptor	Receptor for interleukin-7. Also acts as a receptor for thymic stromal lymphopoietin (TSLP).	cellular senescence	Homo sapiens	IL7R Gene Expression Network Associates With Human Healthy Ageing	10.1186/s12979-015-0048-6	hsa04630	JAK-STAT signaling pathway	3575
INS	IDDM; ILPR	insulin	Insulin decreases blood glucose concentration. It increases cell permeability to monosaccharides, amino acids and fatty acids.	cellular senescence	Homo sapiens	Brain Insulin Signalling, Glucose Metabolism and Females' Reproductive Aging: A Dangerous Triad in Alzheimer's Disease	10.1016/j.neuropharm.2018.01.044	hsa04211	Longevity regulating pathway	3630
INSR	CD220; HHF5	insulin receptor	Receptor tyrosine kinase which mediates the pleiotropic actions of insulin. Binding of insulin leads to phosphorylation of several intracellular substrates, including, insulin receptor substrates (IRS1, 2, 3, 4), SHC, GAB1, CBL and other signaling intermediates.	cellular senescence	Homo sapiens	Cross-species Microarray Analysis With the OSCAR System Suggests an INSR->Pax6->NQO1 Neuro-Protective Pathway in Aging and Alzheimer's DiseaseThe Ubiquitin Ligase CHIP Integrates Proteostasis and Aging by Regulation of Insulin Receptor Turnover	10.1093/nar/gkm408	hsa04211	Longevity regulating pathway	3643
IRS1	HIRS-1	insulin receptor substrate 1	May mediate the control of various cellular processes by insulin.	cellular senescence	Homo sapiens	A novel T608R missense mutation in insulin receptor substrate-1 identified in a subject with type 2 diabetes impairs metabolic insulin signaling	10.1210/jc.2002-020933	hsa04211	Longevity regulating pathway	3667
IRS2	IRS-2	insulin receptor substrate 2	May mediate the control of various cellular processes by insulin.	cellular senescence	Homo sapiens	New amino acid substitutions in the IRS-2 gene in Finnish and Chinese subjects with late-onset type 2 diabetes	10.2337/diabetes.50.8.1949	hsa04211	Longevity regulating pathway	8660
IRS4	Pp160	insulin receptor substrate 4	It acts as an interface between multiple growth factor receptors possessing tyrosine kinase activity, such as insulin receptor, IGF1R and FGFR1, and a complex network of intracellular signaling molecules containing SH2 domains. It is involved in the IGF1R mitogenic signaling pathway. It promotes the AKT1 signaling pathway and BAD phosphorylation during insulin stimulation without activation of RP…	altered intercellular communication	Homo sapiens	Characterization of insulin receptor substrate 4 in human embryonic kidney 293 cells	10.1074/jbc.273.17.10726	hsa04211	Longevity regulating pathway	728340
ITGA2	BR; CD49B; GPIa	integrin subunit alpha 2	Overexpressed ITGA2 promoted the proliferation of ovarian cancer cells. ITGA2 regulated the phosphorylation of forkhead box O1 (FoxO1) by mediating AKT phosphorylation.	senescence-associated secretory phenotype	Homo sapiens	Overexpressed ITGA2 contributes to paclitaxel resistance by ovarian cancer cells through the activation of the AKT/FoxO1 pathway	10.18632/aging.102954	hsa04151	PI3K-Akt signaling pathway	3673
JAK2	JTK10	janus kinase 2	Knockdown or pharmacological inhibition of the JAK-STAT enhances satellite stem cell division potential, resulting in better muscle regeneration. Upon JAK inhibition there was a reduction in inflammatory cytokines and chemokines.	stem cell exhaustion	Homo sapiens	JAK Inhibition Alleviates the Cellular Senescence-Associated Secretory Phenotype and Frailty in Old Age	10.1073/pnas.1515386112	hsa04935	Growth hormone synthesis, secretion and action	3717
JUN	c-Jun; AP-1	jun proto-oncogene	AP-1's DNA-binding activity decreases with age.	genomic instability	Homo sapiens	Increased Constitutive c-Jun N-terminal Kinase Signaling in Lacking Glutathione S-transferase Pi	10.1074/jbc.M301211200	hsa04310	Wnt signaling pathway	3725
JUND	AP-1	jun D proto-oncogene	His protein has been proposed to protect cells from p53-dependent senescence and apoptosis. Alternative translation initiation site usage results in the production of different isoforms.	cellular senescence	Homo sapiens	Altered composition and DNA binding activity of the AP-1 transcription factor during the ageing of human fibroblasts	10.1016/s0047-6374(01)00319-0	hsa04010	MAPK signaling pathway	3727
KCNA3	Potassium Voltage-Gated Channel; Shaker-Related Subfamily; Member 3	potassium channel, voltage gated shaker related subfamily A, member 3	KCNA3 mediates the voltage-dependent potassium ion permeability of excitable membranes. Assuming opened or closed conformations in response to the voltage difference across the membrane, the protein forms a potassium-selective channel through which potassium ions may pass in accordance with their electrochemical gradient.	altered intercellular communication	Homo sapiens	Confirmation of the assignment of the gene encoding Kv1.3, a voltage-gated potassium channel (KCNA3) to the proximal short arm of human chromosome 1	10.1006/geno.1994.1500	unknown	Unknown	3738
KCNAB3	KCNA3B; Subunit 3; AKR6A9	potassium voltage-gated channel subfamily A regulatory beta subunit 3	KCNAB3 has potential as a highly informative and specific age biomarker for childhood and adolescence.	others	Homo sapiens	Tracking age-correlated DNA methylation markers in the young	10.1016/j.fsigen.2018.06.011	unknown	Unknown	9196
KL	HFTC3	klotho	KL may have weak glycosidase activity towards glucuronylated steroids.	others	Homo sapiens	The KL-VS Polymorphism of KLOTHO Gene Is Protective Against Retinopathy Incidence in Patients With Type 1 Diabetes	10.1016/j.bbadis.2017.12.015	hsa04211	Longevity regulating pathway	9365
KLF4	GKLF	Kruppel-Like Factor 4	This gene encodes a protein that belongs to the Kruppel family of transcription factors. The encoded zinc finger protein is required for normal development of the barrier function of skin. The encoded protein is thought to control the G1-to-S transition of the cell cycle following DNA damage by mediating the tumor suppressor gene p53. Mice lacking this gene have a normal appearance but lose weigh…	others	Homo sapiens	Downregulation of Krüppel-like factor 14 accelerated cellular senescence and aging	10.1111/acel.13950	hsa:9314	krueppel-like factor 4	6348
KRAS	C-Ki-Ras	GTPase Kras	Ras proteins bind GDP/GTP and possess intrinsic GTPase activity. It plays an important role in the regulation of cell proliferation.It plays a role in promoting oncogenic events by inducing transcriptional silencing of tumor suppressor genes (TSGs) in colorectal cancer (CRC) cells in a ZNF304-dependent manner.	others	Homo sapiens	Regulation of RAS oncogenicity by acetylation.	10.1073/pnas.1201487109	hsa04211	Longevity regulating pathway	8471
LEP	OBS; OB	leptin	LEP is secreted from adipose tissues and is involved in food intake and energy expenditure.	deregulated nutrient sensing	Homo sapiens	Early Onset of Reproductive Function in Normal Female Mice Treated With Leptin	10.1126/science.275.5296.88	hsa04630	JAK-STAT signaling pathway	3952
LEPR	OBR; CD295	leptin receptor	Deletion of LEPR in neurons of mice results in obesity.	deregulated nutrient sensing	Homo sapiens	A Single Nucleotide Polymorphism (SNP) in the Leptin Receptor Is Associated With BMI, Fat Mass and Leptin Levels in Postmenopausal Caucasian Women	10.1007/s004390100468	hsa04630	JAK-STAT signaling pathway	3953
LMNA	CMT2B1; CDCD1	lamin A/C	Lamins are components of the nuclear lamina, a fibrous layer on the nucleoplasmic side of the inner nuclear membrane, which is thought to provide a framework for the nuclear envelope and may also interact with chromatin.	genomic instability	Homo sapiens	Differential Stem Cell Aging Kinetics in Hutchinson-Gilford Progeria Syndrome and Werner Syndrome	10.1007/s13238-018-0517-8	hsa04210	Apoptosis	4000
LMNB1	LMN2; ADLD	lamin B1	Lamins are components of the nuclear lamina, a fibrous layer on the nucleoplasmic side of the inner nuclear membrane, which is thought to provide a framework for the nuclear envelope and may also interact with chromatin.	cellular senescence	Homo sapiens	The nuclear lamina comes of age	10.1038/nrm1550	hsa04210	Apoptosis	4001
LRP2	gp330; DBS	low density lipoprotein receptor-related protein 2	LRP2 may also help regulate the release of parathyroid hormone.	deregulated nutrient sensing	Homo sapiens	Cloning and Sequencing of Human gp330, a Ca(2+)-binding Receptor With Potential Intracellular Signaling Properties	10.1111/j.1432-1033.1996.0132u.x	unknown	Unknown	4036
MAP3K14	HS; HSNIK; NIK	mitogen-activated protein kinase kinase kinase 14	SNPs in MAP3K14 involved in the NF-κB signalling pathway influence bone mineral density, geometry and turnover in a population-based cohort of middle aged and elderly men.	NF-κB related gene	Homo sapiens	Polymorphisms in genes involved in the NF-κB signalling pathway are associated with bone mineral density, geometry and turnover in men	10.1371/journal.pone.0028031	hsa04064	NF-kappa B signaling pathway	9020
MAP3K5	MAPKKK5; ASK1; MEKK5	mitogen-activated protein kinase kinase kinase 5	It is involved in stress response and apoptosis.	cellular senescence	Homo sapiens	Induction of apoptosis by ASK1, a mammalian MAPKKK that activates SAPK/JNK and p38 signaling pathways	10.1126/science.275.5296.90	hsa04010	MAPK signaling pathway	4217
MAP3K7	CSCF; FMD2; MEKK7	mitogen-activated protein kinase kinase kinase 7	MAP3K7 is implicated in the cellular response to internal and external environmental changes, playing a crucial role in the inflammation processes that accompany aging.	NF-κB related gene	Homo sapiens	MAP3K7 and GSTZ1 are associated with human longevity: a two-stage case-control study using a multilocus genotyping	10.1007/s11357-012-9416-8	hsa04064	NF-kappa B signaling pathway	6885
MAPK14	PRKM14; p38; Mxi2	mitogen-activated protein kinase 14	It plays an important role in the cascades of cellular responses.	stem cell exhaustion	Homo sapiens	p38MAPK Controls Expression of Multiple Cell Cycle Inhibitors and Islet Proliferation With Advancing Age	10.1016/j.devcel.2009.05.009	hsa04218	Cellular senescence	1432
MAPK3	ERK1; p44mapk; p44erk1	mitogen-activated protein kinase 3	It is?involved in stress response signalling and maybe in cell cycle control.	stem cell exhaustion	Homo sapiens	Influence of Aging and Calorie Restriction on MAPKs Activity in Rat Kidney	10.1016/s0531-5565(02)00082-7	hsa04910	Insulin signaling pathway	5595
MAPK8	JNK; JNK1; SAPK1	mitogen-activated protein kinase 8	MAPK8, also known as JNK1, encodes many transcripts and is an important player in stress response. Overexpression of JNK in roundworms also increases lifespan.	deregulated nutrient sensing	Homo sapiens	JNK Extends Life Span and Limits Growth by Antagonizing Cellular and Organism-Wide Responses to Insulin Signaling	10.1016/j.cell.2005.02.030	hsa04910	Insulin signaling pathway	5599
MAPK9	JNK2; p54a; SAPK	mitogen-activated protein kinase 9	Also called JNK2, MAPK9 encodes many transcripts and is an important player in stress response. Mice without MAPK8 and MAPK9 die at embryonic stages.	stem cell exhaustion	Homo sapiens	JNK Regulates Lifespan in Caenorhabditis Elegans by Modulating Nuclear Translocation of Forkhead Transcription factor/DAF-16	10.1073/pnas.0500749102	hsa04910	Insulin signaling pathway	5601
MAPT	MTBT1; tau; PPND	microtubule-associated protein tau	Promotes microtubule assembly and stability, and might be involved in the establishment and maintenance of neuronal polarity.	loss of proteostasis	Homo sapiens	Role of Tau Protein in Both Physiological and Pathological Conditions	10.1152/physrev.00024.2003	hsa04010	MAPK signaling pathway	4137
MAX	bHLHd4; bHLHd5; bHLHd6	MYC associated factor X	A transcriptional regulator, MAX can act as pro- or anti-apoptotic.	cellular senescence	Homo sapiens	Role of Mxi1 in Ageing Organ Systems and the Regulation of Normal and Neoplastic Growth	10.1038/31008	hsa04010	MAPK signaling pathway	4149
MDM2	HDM2; MGC5370	MDM2 proto-oncogene, E3 ubiquitin protein ligase	MDM2 is an oncogene that inhibits?TP53. The MDM2 gene encodes multiple transcripts, many of which are tissue-specific. Disruption of MDM2 in mice resulted in increased?TP53-dependent apoptosis and defects in multiple haematopoietic lineages.	cellular senescence	Homo sapiens	mdm2 Is Critical for Inhibition of p53 During Lymphopoiesis and the Response to Ionizing Irradiation	10.1128/mcb.23.2.462-473.2003	hsa04115	p53 signaling pathway	4193
MED1	PBP; TRAP220; RB18A	mediator complex subunit 1	MED1 is involved in embryonic development and important for?SP1?activity.	stem cell exhaustion	Homo sapiens	Roles of PPARs in Health and Disease	10.1038/35013000	unknown	Unknown	5469
MIF	L-Dopachrome Tautomerase	macrophage migration inhibitory factor (glycosylation-inhibiting factor)	Pro-inflammatory cytokine. It is involved in the innate immune response to bacterial pathogens. The expression of MIF at sites of inflammation suggests a role as mediator in regulating the function of macrophages in host defense. It counteracts the anti-inflammatory activity of glucocorticoids. It has phenylpyruvate tautomerase and dopachrome tautomerase activity (in vitro), but the physiological…	others	Homo sapiens	A polymorphism in the macrophage migration inhibitory factor gene is involved in the genetic predisposition of Crohn's disease and associated with cumulative steroid doses	PMID: 17591062	unknown	Unknown	4282
MLH1	DNA Mismatch Repair Protein Mlh1	mutL homolog 1	Heterodimerizes with PMS2 to form MutL alpha, a component of the post-replicative DNA mismatch repair system (MMR). DNA repair is initiated by MutS alpha (MSH2-MSH6) or MutS beta (MSH2-MSH3) binding to a dsDNA mismatch, then MutL alpha is recruited to the heteroduplex. Assembly of the MutL-MutS-heteroduplex ternary complex in presence of RFC and PCNA is sufficient to activate endonuclease activit…	genomic instability	Homo sapiens	Human MutL homolog (MLH1) function in DNA mismatch repair: a prospective screen for missense mutations in the ATPase domain	https://doi.org/10.1093/nar/gkh855	unknown	Unknown	4292
MMP1	CLG; CLGN	matrix metallopeptidase 1	Its expression level in skin fibroblasts was altered in the process of aging, and the cell growth rate was reduced.	senescence-associated secretory phenotype	Homo sapiens	The effect of aging in primary human dermal fibroblasts	10.1371/journal.pone.0219165	hsa04657	IL-17 signaling pathway	4312
MMP10	STMY2	Matrix Metallopeptidase 10	Can degrade fibronectin, gelatins of type I, III, IV, and V; weakly collagens III, IV, and V. Activates procollagenase.	senescence-associated secretory phenotype	Homo sapiens	Exome-wide rare variant analysis in familial essential tremor	10.1016/j.parkreldis.2020.11.021	unknown	Unknown	4319
MMP12	HME	Matrix Metallopeptidase 12	May be involved in tissue injury and remodeling. Has significant elastolytic activity. Can accept large and small amino acids at the P1' site, but has a preference for leucine. Aromatic or hydrophobic residues are preferred at the P1 site, with small hydrophobic residues (preferably alanine) occupying P3.	senescence-associated secretory phenotype	Homo sapiens	A standardized Terminalia chebula fruit extract alters the expression of genes associated with skin architecture and barrier formation	10.1684/ejd.2020.3882	unknown	Unknown	4321
MMP13	Collagenase 3	Matrix Metallopeptidase 13	Plays a role in the degradation of extracellular matrix proteins including fibrillar collagen, fibronectin, TNC and ACAN. Cleaves triple helical collagens, including type I, type II and type III collagen, but has the highest activity with soluble type II collagen. Can also degrade collagen type IV, type XIV and type X. May also function by activating or degrading key regulatory proteins, such as …	senescence-associated secretory phenotype	Homo sapiens	Cosmeceutical potentials of Curcuma mangga Val. extract in human BJ fibroblasts against MMP1, MMP3, and MMP13	10.1016/j.heliyon.2020.e04921	hsa04657	IL-17 signaling pathway	4322
MMP14	MT1-MMP	Matrix Metallopeptidase 14	Endopeptidase that degrades various components of the extracellular matrix such as collagen. Activates progelatinase A. Essential for pericellular collagenolysis and modeling of skeletal and extraskeletal connective tissues during development (By similarity). May be involved in actin cytoskeleton reorganization by cleaving PTK7 (PubMed:20837484). Acts as a positive regulator of cell growth and mi…	senescence-associated secretory phenotype	Homo sapiens	Identification of a new pseudogenes/lncRNAs-hsa-miR-26b-5p-COL12A1 competing endogenous RNA network associated with prognosis of pancreatic cancer using bioinformatics analysis	10.18632/aging.103709	hsa04668	TNF signaling pathway	4323
MMP2	TBE-1	Matrix Metallopeptidase 2	Ubiquitinous metalloproteinase that is involved in diverse functions such as remodeling of the vasculature, angiogenesis, tissue repair, tumor invasion, inflammation, and atherosclerotic plaque rupture. As well as degrading extracellular matrix proteins, can also act on several nonmatrix proteins such as big endothelial 1 and beta-type CGRP promoting vasoconstriction. Also cleaves KISS at a Gly-|…	senescence-associated secretory phenotype	Homo sapiens	Galectin-1 promotes vasculogenic mimicry in gastric adenocarcinoma via the Hedgehog/GLI signaling pathway	10.18632/aging.104000	hsa01522	Endocrine resistance	4313
MMP3	Stromelysin-1	Matrix Metallopeptidase 3	Can degrade fibronectin, laminin, gelatins of type I, III, IV, and V; collagens III, IV, X, and IX, and cartilage proteoglycans. Activates procollagenase.	senescence-associated secretory phenotype	Homo sapiens	The effect of aging in primary human dermal fibroblasts	10.1371/journal.pone.0219165	hsa04657	IL-17 signaling pathway	4314
MMP7	Pump-1 Protease	Matrix Metallopeptidase 7	Degrades casein, gelatins of types I, III, IV, and V, and fibronectin. Activates procollagenase.	senescence-associated secretory phenotype	Homo sapiens	Interleukin-17 promotes prostate cancer via MMP7-induced epithelial-to-mesenchymal transition	10.1038/onc.2016.240	hsa04310	Wnt signaling pathway	4316
MSRA	Methionine Sulfoxide Reductase A; PMSR; Peptide Met(O) Reductase	methionine sulfoxide reductase A	A decline in MSRA activity could reduce the antioxidant defenses and increase the oxidation of critical proteins in neurons in the brain in AD.	others	Homo sapiens	Decrease in Peptide Methionine Sulfoxide Reductase in Alzheimer's Disease Brain	10.1046/j.1471-4159.1999.0731660.x	unknown	Unknown	4482
MT-CO1	COX1; COI; MTCO1	mitochondrially encoded cytochrome c oxidase I	MT-CO1 catalyses the reduction of oxygen to water, inactivation of it contributes to ""immortality"".	mitochondrial dysfunction	Homo sapiens	Mitochondrial Group II Introns, Cytochrome C Oxidase, and Senescence in Podospora Anserina	10.1128/mcb.19.6.4093	unknown	Unknown	4512
MT1E	MT-IE	metallothionein 1E	Metallothioneins have a high content of cysteine residues that bind various heavy metals; these proteins are transcriptionally regulated by both heavy metals and glucocorticoids.	others	Homo sapiens	Induction by zinc of specific metallothionein isoforms in human monocytes	10.1111/j.1432-1033.1994.tb18603.x	unknown	Unknown	4493
MTOR	RAPT1; FLJ44809; FRAP	mechanistic target of rapamycin (serine/threonine kinase)	The MTOR kinase belongs to the target of rapamycin group of enzymes which regulate cellular growth and proliferation. In human cell cultures MTOR inhibition supresses the senescence associated secretory phenotype (SASP), which can disrupt tissues and contribute to age-related pathologies, including cancer.	deregulated nutrient sensing	Homo sapiens	MTOR Regulates the Pro-Tumorigenic Senescence-Associated Secretory Phenotype by Promoting IL1A Translation	10.1038/ncb3195	hsa04211	Longevity regulating pathway	2475
MVK	MK	Mevalonate Kinase	Catalyzes the phosphorylation of mevalonate to mevalonate 5-phosphate, a key step in isoprenoid and cholesterol biosynthesis.	others	Homo sapiens	Allantoin, a Potential Metabolite That Promotes AMPK Phosphorylation and Suppresses Cholesterol Biosynthesis Via the Mevalonate Pathway and Bloch Pathway	10.1007/s12010-020-03265-2	hsa00900	Terpenoid backbone biosynthesis	4598
MXD1	MAD1; bHLHc58; MAD	MAX dimerization protein 1	MXD1 is involved in apoptosis. It forms with?MAX?a transcriptional repressor and might antagonize?MYC?function.	cellular senescence	Homo sapiens	X-ray structures of Myc-Max and Mad-Max recognizing DNA. Molecular bases of regulation by proto-oncogenic transcription factors	10.1016/s0092-8674(02)01284-9	unknown	Unknown	4084
MXI1	MXD2; MAD2; MXI	MAX interactor 1, dimerization protein	Mxi1 is involved in the homeostasis of differentiated organ systems, acts as a tumour suppressor in vivo, and engages the Myc network in a functionally relevant manner.	others	Homo sapiens	Mxi1, a protein that specifically interacts with Max to bind Myc-Max recognition sites	10.1016/0092-8674(93)90662-a	unknown	Unknown	4601
MYC	C-Myc	v-myc avian myelocytomatosis viral oncogene homolog	Transcription factor that binds DNA in a non-specific manner, yet also specifically recognizes the core sequence 5'-CAC[GA]TG-3'. Activates the transcription of growth-related genes.	cellular senescence	Homo sapiens	Reduced c-Myc signaling triggers telomere-independent senescence by regulating Bmi-1 and p16(INK4a)	10.1073/pnas.0600069103	hsa04218	Cellular senescence	4609
MYD88	MYD88 Innate Immune Signal Transduction Adaptor	Myeloid Differentiation Primary Response 88	Adapter protein involved in the Toll-like receptor and IL-1 receptor signaling pathway in the innate immune response (PubMed:15361868, PubMed:18292575). Acts via IRAK1, IRAK2, IRF7 and TRAF6, leading to NF-kappa-B activation, cytokine secretion and the inflammatory response (PubMed:15361868, PubMed:24316379, PubMed:19506249). Increases IL-8 transcription (PubMed:9013863). Involved in IL-18-mediat…	others	Homo sapiens	Aging leads to dysfunctional innate immune responses to TLR2 and TLR4 agonists	10.1007/s40520-018-1064-0	hsa04010	MAPK signaling pathway	4615
MYLK	MLCK1	Myosin Light Chain Kinase	Calcium/calmodulin-dependent myosin light chain kinase implicated in smooth muscle contraction via phosphorylation of myosin light chains (MLC). Also regulates actin-myosin interaction through a non-kinase activity. Phosphorylates PTK2B/PYK2 and myosin light-chains. Involved in the inflammatory response (e.g. apoptosis, vascular permeability, leukocyte diapedesis), cell motility and morphology, a…	others	Homo sapiens	Heterozygote genotypes at rs2222823 and rs2811712 SNP loci are associated with cerebral small vessel disease in Han Chinese population	10.1111/j.1755-5949.2012.00322.x	hsa04020	Calcium signaling pathway	4638
NBN	NBS1; P95	nibrin	Component of the MRE11-RAD50-NBN (MRN complex) which plays a critical role in the cellular response to DNA damage and the maintenance of chromosome integrity.	genomic instability	Homo sapiens	Nijmegen Breakage Syndrome Fibroblasts and iPSCs: Cellular Models for Uncovering Disease-Associated Signaling Pathways and Establishing a Screening Platform for Anti-Oxidants	10.1038/s41598-017-07905-2	hsa04218	Cellular senescence	4683
NCOR1	TRAC1	nuclear receptor corepressor 1	NCOR1 mediates transcriptional repression by certain nuclear receptors. It promotes histone deacetylation and the formation of repressive chromatin structures which may impede the access of basal transcription factors.	cellular senescence	Homo sapiens	Exchange of N-CoR corepressor and Tip60 coactivator complexes links gene expression by NF-kappaB and beta-amyloid precursor protein	10.1016/s0092-8674(02)00809-7	unknown	Unknown	9611
