# Supplementary material for: SenolyticSynergy: An Attention-Based Network for Discovering Novel Senolytic Combinations via Human Aging Genomics
Source: Int J Mol Sci. 2025 Sep 16;26(18):9004. doi: 10.3390/ijms26189004 (PMC12469854; doi:10.3390/ijms26189004)
Supplement: Supplementary file 1 [file ijms-26-09004-s001.zip › geneset_source_6_tableExport (4).csv]

Symbol	Alias	Description	Function	Gene_Set	Species	Literature_Name	Literature_Link	KEGG_ID	KEGG_Name	Gene_ID
NCOR2	Thyroid-, Retinoic-Acid-Receptor-Associated Corepressor	nuclear receptor corepressor 2	It mediates the transcriptional repression activity of some nuclear receptors by promoting chromatin condensation, thus preventing access of the basal transcription. Isoform 1 and isoform 4 have different affinities for different nuclear receptors. It is involved in the regulation BCL6-dependent of the germinal center (GC) reactions, mainly through the control of the GC B-cells proliferation and …	others	Homo sapiens	A hybrid mechanism of action for BCL6 in B cells defined by formation of functionally distinct complexes at enhancers and promoters	10.1016/j.celrep.2013.06.016	hsa04330	Notch signaling pathway	9612
NFE2L1	Locus Control Region-Factor 1	nuclear factor, erythroid 2-like 1	NFE2L1 constitutes a precursor of the transcription factor NRF1. It is able to detect various cellular stresses, such as cholesterol excess, oxidative stress or proteasome inhibition. In response to stress, it is released from the endoplasmic reticulum membrane following cleavage by the protease DDI2 and translocates into the nucleus to form the transcription factor NRF1.	deregulated nutrient sensing	Homo sapiens	Proteasomal Degradation Is Transcriptionally Controlled by TCF11 via an ERAD-dependent Feedback Loop	10.1016/j.molcel.2010.09.012	unknown	Unknown	4779
NFE2L2	NF-E2-Related Factor 2	nuclear factor, erythroid 2-like 2	NFE2L2 is a ranscription factor that plays a key role in the response to oxidative stress: binds to antioxidant response (ARE) elements present in the promoter region of many cytoprotective genes, such as phase 2 detoxifying enzymes, and promotes their expression, thereby neutralizing reactive electrophiles. In normal conditions, ubiquitinated and degraded in the cytoplasm by the BCR(KEAP1) compl…	genomic instability	Homo sapiens	p62/SQSTM1 Is a Target Gene for Transcription Factor NRF2 and Creates a Positive Feedback Loop by Inducing Antioxidant Response Element-Driven Gene Transcription	10.1074/jbc.M110.118976	unknown	Unknown	4780
NFKB1	KBF1; p105; NFKB-p50	nuclear factor of kappa light polypeptide gene enhancer in B-cells 1	Chronic, progressive low-grade inflammation induced by knockout of the nfkb1 subunit of the transcription factor NF-κB induces premature ageing.	altered intercellular communication	Homo sapiens	Growing old with nuclear factor-kappaB	10.1379/1466-1268(2002)007<0207:gownfb>2.0.co;2	hsa04211	Longevity regulating pathway	4790
NFKB2	P52; LYT10	nuclear factor of kappa light polypeptide gene enhancer in B-cells 2 (p49/p100)	NF-kappa-B is a pleiotropic transcription factor present in almost all cell types and is the endpoint of a series of signal transduction events that are initiated by a vast array of stimuli related to many biological processes such as inflammation, immunity, differentiation, cell growth, tumorigenesis and apoptosis.	others	Homo sapiens	NF-kB2 Induces Senescence Bypass in Melanoma via a Direct Transcriptional Activation of EZH2	10.1038/onc.2015.331	hsa04010	MAPK signaling pathway	4791
NFKBIA	IKBA; MAD-3; IkappaBalpha	nuclear factor of kappa light polypeptide gene enhancer in B-cells inhibitor, alpha	NFKBIA may be involved in inflammation, apoptosis, differentiation, and growth.	deregulated nutrient sensing	Homo sapiens	Integrated genomic approaches identify major pathways and upstream regulators in late onset Alzheimer's disease	10.1038/srep12393	hsa04064	NF-kappa B signaling pathway	4792
NGF	HSAN5	nerve growth factor (beta polypeptide)	Nerve growth factor is important for the development and maintenance of the sympathetic and sensory nervous systems.	cellular senescence	Homo sapiens	Innovative Therapy for Alzheimer's Disease-With Focus on Biodelivery of NGF	10.3389/fnins.2019.00038	hsa04010	MAPK signaling pathway	4803
NGFR	TNFRSF16; P75	nerve growth factor receptor	Low affinity receptor which can bind to NGF, BDNF, NTF3, and NTF4. Forms a heterodimeric receptor with SORCS2 that binds the precursor forms of NGF, BDNF and NTF3 with high affinity, and has much lower affinity for mature NGF and BDNF. Plays an important role in differentiation and survival of specific neuronal populations during development.	cellular senescence	Homo sapiens	Validation of a priori candidate Alzheimer's disease SNPs with brain amyloid-beta deposition	10.1038/s41598-019-53604-5	hsa04010	MAPK signaling pathway	4804
NLRP3	AGTAVPRL; AII; AVP	NLR family pyrin domain containing 3	Several AMPK-dependent pathways regulate NLRP3 inflammasome activation during aging, suggesting NLRP3 as a potential pharmacological target in age-related diseases.	deregulated nutrient sensing	Homo sapiens	AMP-Activated Protein Kinase Regulation of the NLRP3 Inflammasome during Aging	10.1016/j.tem.2017.10.009	unknown	Unknown	114548
NOG	SYNS1; SYM1	noggin	NOG may be a factor in bone ageing. Essential for cartilage morphogenesis and joint formation.	stem cell exhaustion	Homo sapiens	Impaired Osteoblastic Differentiation, Reduced Bone Formation, and Severe Osteoporosis in Noggin-Overexpressing Mice	10.1172/JCI15543	hsa04350	TGF-beta signaling pathway	9241
NR3C1	GCRST	nuclear receptor subfamily 3, group C, member 1 (glucocorticoid receptor)	Receptor for glucocorticoids. Has a dual mode of action: as a transcription factor that binds to glucocorticoid response elements (GRE), both for nuclear and mitochondrial DNA, and as a modulator of other transcription factors.	others	Homo sapiens	Glucocorticoid receptor (NR3C1) gene polymorphisms are associated with age and blood parameters in Polish Caucasian nonagenarians and centenarians	10.1016/j.exger.2018.12.006	unknown	Unknown	2908
NRAS	Transforming Protein N-Ras	GTPase Nras	Ras proteins bind GDP/GTP and possess intrinsic GTPase activity.	others	Homo sapiens	Pharmacological targeting of STK19 inhibits oncogenic NRAS-driven melanomagenesis	10.1016/j.cell.2019.01.002	hsa04211	Longevity regulating pathway	4893
NRG1	HRGA; SMDF	neuregulin 1	It is a direct ligand for ERBB3 and ERBB4 tyrosine kinase receptors. It concomitantly recruits ERBB1 and ERBB2 coreceptors, resulting in ligand-stimulated tyrosine phosphorylation and activation of the ERBB receptors.	cellular senescence	Homo sapiens	Therapeutic efficacy of neuregulin 1-expressing human adipose-derived mesenchymal stem cells for ischemic stroke	10.1371/journal.pone.0222587	unknown	Unknown	3084
NUDT1	8-Oxo-DGTPase	nudix (nucleoside diphosphate linked moiety X)-type motif 1	NUDT1 plays a redundant role in sanitizing oxidized nucleotide pools, such as 8-oxo-dGTP pools. It acts as a sanitizing enzyme for oxidized nucleotide pools, thus suppressing cell dysfunction and death induced by oxidative stress. It is able to hydrolyze also the corresponding ribonucleotides, 2-OH-ATP, 8-oxo-GTP and 8-oxo-ATP.	genomic instability	Homo sapiens	The Oxidized Forms of dATP Are Substrates for the Human MutT Homologue, the hMTH1 Protein	10.1074/jbc.274.26.18201	unknown	Unknown	4521
PAPPA	Placenta-Specific 3	pregnancy-associated plasma protein A, pappalysin 1	PAPPA is a metalloproteinase which specifically cleaves insulin-like growth factor binding protein (IGFBP)-5 at the '163-Ser-|-Lys-164' bond. It shows limited proteolysis toward IGFBP-3.	loss of proteostasis	Homo sapiens	Pregnancy-associated plasma protein-A2 (PAPP-A2), a novel insulin-like growth factor-binding protein-5 proteinase	https://doi.org/10.1210/en.2011-0036	unknown	Unknown	5069
PARP1	ADPRT	poly (ADP-ribose) polymerase 1	PARP1 is poly-ADP-ribosyltransferase that mediates poly-ADP-ribosylation of proteins and plays a key role in DNA repair.	genomic instability	Homo sapiens	Poly(ADP-ribose) polymerase-1, DNA repair and mammalian longevity	10.1016/s0531-5565(02)00144-4	hsa04064	NF-kappa B signaling pathway	142
PCK1	Phosphoenolpyruvate Carboxykinase; Cytosolic [GTP]	phosphoenolpyruvate carboxykinase 1 (soluble)	PCK1 regulates cataplerosis and anaplerosis, the processes that control the levels of metabolic intermediates in the citric acid cycle. At low glucose levels, it catalyzes the cataplerotic conversion of oxaloacetate (OAA) to phosphoenolpyruvate (PEP), the rate-limiting step in the metabolic pathway that produces glucose from lactate and other precursors derived from the citric acid cycle. At high…	others	Homo sapiens	Dynamic acetylation of phosphoenolpyruvate carboxykinase toggles enzyme activity between gluconeogenic and anaplerotic reactions	https://doi.org/10.1016/j.molcel.2018.07.031	hsa04910	Insulin signaling pathway	5105
PCMT1	PIMT; Epididymis Secretory Sperm Binding Protein	protein-L-isoaspartate (D-aspartate) O-methyltransferase	It plays a role in the repair and/or degradation of damaged proteins, promote aging.	loss of proteostasis	Homo sapiens	Improved Rotorod Performance and Hyperactivity in Deficient in a Protein Repair Methyltransferase	10.1016/j.bbr.2003.11.007	unknown	Unknown	5110
PCNA	Proliferating Cell Nuclear Antigen; Cyclin; ATLD2	proliferating cell nuclear antigen	PCNA is an important player in DNA replication and, probably, in DNA repair, and it interacts with WRN.	genomic instability	Homo sapiens	Hypomorphic PCNA mutation underlies a human DNA repair disorder	10.1172/JCI74593	hsa04110	Cell cycle	5111
PDGFB	PDGF2; SIS	platelet-derived growth factor beta polypeptide	It is a growth factor that plays an essential role in the regulation of embryonic development, cell proliferation, cell migration, survival and chemotaxis.	cellular senescence	Homo sapiens	Platelet-derived Growth Factor B Induces Senescence and Transformation in Normal Human Fibroblasts	10.18632/aging.100577	hsa04010	MAPK signaling pathway	5155
PDGFRA	Platelet-Derived Growth Factor Receptor Alpha	platelet-derived growth factor receptor, alpha polypeptide	Tyrosine-protein kinase that acts as a cell-surface receptor for PDGFA, PDGFB and PDGFC and plays an essential role in the regulation of embryonic development, cell proliferation, survival and chemotaxis. Depending on the context, promotes or inhibits cell proliferation and cell migration. It plays an important role in the differentiation of bone marrow-derived mesenchymal stem cells. It is requi…	altered intercellular communication	Homo sapiens	Independent expression of human alpha or beta platelet-derived growth factor receptor cDNAs in a naive hematopoietic cell leads to functional coupling with mitogenic and chemotactic signaling pathways	10.1073/pnas.86.21.8314	hsa04010	MAPK signaling pathway	5156
PDGFRB	CD140B	platelet-derived growth factor receptor, beta polypeptide	PDGFRB is a tyrosine-protein kinase that acts as cell-surface receptor for homodimeric PDGFB and PDGFD and for heterodimers formed by PDGFA and PDGFB, and plays an essential role in the regulation of embryonic development, cell proliferation, survival, differentiation, chemotaxis and migration.	others	Homo sapiens	Premature Aging Syndrome, Penttinen Type: Report of a Chinese Case With a PDGFRB Mutation	10.2340/00015555-2993	hsa04010	MAPK signaling pathway	5159
PDPK1	PDK1	3-phosphoinositide dependent protein kinase 1	PDK1 functions as a master kinase, phosphorylating and activating PKB/Akt, S6K and RSK. PDK1 is essential for embryonic development, and regulates cell size independently of cell number or proliferation, as well as insulin's ability to activate PKB, S6K and RSK.	others	Homo sapiens	PPARβ/δ promotes HRAS-induced senescence and tumor suppression by potentiating p-ERK and repressing p-AKT signaling	10.1038/onc.2013.477	hsa04910	Insulin signaling pathway	5170
PECAM1	CD31 Antigen	Platelet And Endothelial Cell Adhesion Molecule 1	Cell adhesion molecule which is required for leukocyte transendothelial migration (TEM) under most inflammatory conditions (PubMed:19342684, PubMed:17580308). Tyr-690 plays a critical role in TEM and is required for efficient trafficking of PECAM1 to and from the lateral border recycling compartment (LBRC) and is also essential for the LBRC membrane to be targeted around migrating leukocytes (Pub…	senescence-associated secretory phenotype	Homo sapiens	SIRT7 deficiency suppresses inflammation, induces EndoMT, and increases vascular permeability in primary pulmonary endothelial cells	10.1038/s41598-020-69236-z	hsa04514	Cell adhesion molecules	5175
PEX5	Peroxisomal Targeting Signal 1 Receptor	PEX5-related protein	PEX5 is an accessory subunit of hyperpolarization-activated cyclic nucleotide-gated (HCN) channels, regulating their cell-surface expression and cyclic nucleotide dependence.	others	Homo sapiens	Peroxisomal targeting signal-1 recognition by the TPR domains of human PEX5	10.1038/81930	unknown	Unknown	5830
PIAS4	PIASY	Protein Inhibitor Of Activated STAT 4	Functions as an E3-type small ubiquitin-like modifier (SUMO) ligase, stabilizing the interaction between UBE2I and the substrate, and as a SUMO-tethering factor. Plays a crucial role as a transcriptional coregulation in various cellular pathways, including the STAT pathway, the p53/TP53 pathway, the Wnt pathway and the steroid hormone signaling pathway. Involved in gene silencing. Mediates sumoyl…	NF-κB related gene	Homo sapiens	Regulation of Stress-Inducible Phosphoprotein 1 Nuclear Retention by Protein Inhibitor of Activated STAT PIAS1	10.1074/mcp.M113.031005	hsa04064	NF-kappa B signaling pathway	51588
PIDD1	LRDD	P53-Induced Death Domain Protein 1	Component of the DNA damage/stress response pathway that functions downstream of p53/TP53 and can either promote cell survival or apoptosis (PubMed:10973264, PubMed:15073321, PubMed:16360037, PubMed:17159900). Associated with CRADD and the CASP2 caspase, it forms the PIDDosome a complex that activates CASP2 and triggers apoptosis (PubMed:15073321, PubMed:17159900). Associated with IKBKG and RIPK1…	NF-κB related gene	Homo sapiens	The PIDDosome activates p53 in response to supernumerary centrosomes	10.1101/gad.289728.116	hsa04064	NF-kappa B signaling pathway	55367
PIGF	GPI11 Homolog	Phosphatidylinositol Glycan Anchor Biosynthesis Class F	Involved in GPI-anchor biosynthesis through the transfer of ethanolamine phosphate to the third mannose of GPI.	others	Homo sapiens	Hierarchical Clustering Analyses of Plasma Proteins in Subjects With Cardiovascular Risk Factors Identify Informative Subsets Based on Differential Levels of Angiogenic and Inflammatory Biomarkers	10.3389/fnins.2020.00084	hsa00563	Glycosylphosphatidylinositol (GPI)-anchor biosynthesis	5281
PIK3CA	Serine/Threonine Protein Kinase PIK3CA	phosphatidylinositol-4,5-bisphosphate 3-kinase, catalytic subunit alpha	Phosphoinositide-3-kinase (PI3K) that phosphorylates PtdIns (Phosphatidylinositol), PtdIns4P (Phosphatidylinositol 4-phosphate) and PtdIns(4,5)P2 (Phosphatidylinositol 4,5-bisphosphate) to generate phosphatidylinositol 3,4,5-trisphosphate (PIP3). PIP3 plays a key role by recruiting PH domain-containing proteins to the membrane, including AKT1 and PDPK1, activating signaling cascades involved in c…	altered intercellular communication	Homo sapiens	Phosphoinositide 3-kinase signaling pathway mediated by p110{alpha} regulates invadopodia formation	10.1083/jcb.201009126	hsa04211	Longevity regulating pathway	5290
PIK3CB	PIK3C1	phosphatidylinositol-4,5-bisphosphate 3-kinase, catalytic subunit beta	PIK3CB is a phosphoinositide-3-kinase (PI3K) that phosphorylates PtdIns (Phosphatidylinositol), PtdIns4P (Phosphatidylinositol 4-phosphate) and PtdIns(4,5)P2 (Phosphatidylinositol 4,5-bisphosphate) to generate phosphatidylinositol 3,4,5-trisphosphate (PIP3). PIP3 plays a key role by recruiting PH domain-containing proteins to the membrane, including AKT1 and PDPK1, activating signaling cascades i…	cellular senescence	Homo sapiens	Coordinated Expression of Phosphoinositide Metabolic Genes During Development and Aging of Human Dorsolateral Prefrontal Cortex	10.1371/journal.pone.0132675	hsa04211	Longevity regulating pathway	5291
PIK3CD	Phosphoinositide-3-Kinase C	Phosphatidylinositol 4,5-bisphosphate 3-kinase catalytic subunit delta isoform	Phosphoinositide-3-kinase (PI3K) that phosphorylates PtdIns(4,5)P2 (Phosphatidylinositol 4,5-bisphosphate) to generate phosphatidylinositol 3,4,5-trisphosphate (PIP3). PIP3 plays a key role by recruiting PH domain-containing proteins to the membrane, including AKT1 and PDPK1, activating signaling cascades involved in cell growth, survival, proliferation, motility and morphology. Mediates immune r…	altered intercellular communication	Homo sapiens	p37delta is a new isoform of PI3K p110delta that increases cell proliferation and is overexpressed in tumors	10.1038/onc.2011.492	hsa04211	Longevity regulating pathway	5293
PIK3R1	GRB1; p85-ALPHA; p85	phosphoinositide-3-kinase, regulatory subunit 1 (alpha)	Together with?PIK3CB, PIK3R1 is involved in insulin (INS) signalling and energy metabolism.	mitochondrial dysfunction	Homo sapiens	CircRNA AFF4 promotes osteoblast cells proliferation and inhibits apoptosis via the Mir-7223-5p/PIK3R1 axis	10.18632/aging.102524	hsa04211	Longevity regulating pathway	5295
PIK3R2	PtdIns-3-Kinase Regulatory Subunit P85-Beta	Phosphatidylinositol 3-kinase regulatory subunit beta	Regulatory subunit of phosphoinositide-3-kinase (PI3K), a kinase that phosphorylates PtdIns(4,5)P2 (Phosphatidylinositol 4,5-bisphosphate) to generate phosphatidylinositol 3,4,5-trisphosphate (PIP3). PIP3 plays a key role by recruiting PH domain-containing proteins to the membrane, including AKT1 and PDPK1, activating signaling cascades involved in cell growth, survival, proliferation, motility a…	altered intercellular communication	Homo sapiens	FBXL2- and PTPL1-mediated degradation of p110-free p85beta regulatory subunit controls the PI(3)K signalling cascade	10.1038/ncb2731	hsa04211	Longevity regulating pathway	5296
PIK3R3	PtdIns-3-Kinase Regulatory Subunit P55-Gamma	Phosphatidylinositol 3-kinase regulatory subunit gamma	PIK3R3 binds to activated (phosphorylated) protein-tyrosine kinases through its SH2 domain and regulates their kinase activity. During insulin stimulation, it also binds to IRS-1.	altered intercellular communication	Homo sapiens	Cloning of human p55 gamma, a regulatory subunit of phosphatidylinositol 3-kinase, by a yeast two-hybrid library screen with the insulin-like growth factor-I receptor	10.1016/s0378-1119(98)00045-6	hsa04211	Longevity regulating pathway	8503
PIN1	UBL5; DOD	peptidylprolyl cis/trans isomerase, NIMA-interacting 1	Peptidyl-prolyl cis/trans isomerase (PPIase) binds to and isomerizes specific phosphorylated Ser/Thr-Pro (pSer/Thr-Pro) motifs. By inducing conformational changes in a subset of phosphorylated proteins, it acts as a molecular switch in multiple cellular processes.	cellular senescence	Homo sapiens	The Role of Pin1 Protein in Aging of Human Tendon stem/progenitor Cells	10.1016/j.bbrc.2015.06.163	unknown	Unknown	5300
PLAU	UPA; ATF	plasminogen activator, urokinase	PLAU specifically cleaves the zymogen plasminogen to form the active enzyme plasmin.	others	Homo sapiens	Functional Networks of Aging Markers in the Glomeruli of IgA Nephropathy: A New Therapeutic Opportunity	10.18632/oncotarget.9033	hsa04064	NF-kappa B signaling pathway	5328
PLAUR	UPAR	Plasminogen Activator, Urokinase Receptor	Acts as a receptor for urokinase plasminogen activator. Plays a role in localizing and promoting plasmin formation. Mediates the proteolysis-independent signal transduction activation effects of U-PA. It is subject to negative-feedback regulation by U-PA which cleaves it into an inactive form.	others	Homo sapiens	Urokinase-type plasminogen activator receptor is associated with the development of adipose tissue	10.1160/TH10-02-0101	hsa04610	Complement and coagulation cascades	5329
PLCG1	PLC-Gamma-1	Phospholipase C Gamma 1	Mediates the production of the second messenger molecules diacylglycerol (DAG) and inositol 1,4,5-trisphosphate (IP3). Plays an important role in the regulation of intracellular signaling cascades. Becomes activated in response to ligand-mediated activation of receptor-type tyrosine kinases, such as PDGFRA, PDGFRB, FGFR1, FGFR2, FGFR3 and FGFR4. Plays a role in actin reorganization and cell migra…	NF-κB related gene	Homo sapiens	Forebrain-specific ablation of phospholipase Cγ1 causes manic-like behavior	10.1038/mp.2016.261	hsa04064	NF-kappa B signaling pathway	5335
PLCG2	APLAID; FCAS	phospholipase C, gamma 2 (phosphatidylinositol-specific)	The production of the second messenger molecules diacylglycerol (DAG) and inositol 1,4,5-trisphosphate (IP3) is mediated by activated phosphatidylinositol-specific phospholipase C enzymes. It is a crucial enzyme in transmembrane signaling.	others	Homo sapiens	Correction To: A Nonsynonymous Mutation in PLCG2 Reduces the Risk of Alzheimer's Disease, Dementia With Lewy Bodies and Frontotemporal Dementia, and Increases the Likelihood of Longevity	10.1007/s00401-019-02107-8	hsa04935	Growth hormone synthesis, secretion and action	5336
PMCH	Pro-MCH	pro-melanin-concentrating hormone	MCH may act as a neurotransmitter or neuromodulator in a broad array of neuronal functions directed toward the regulation of goal-directed behavior, such as food intake, and general arousal. May also have a role in spermatocyte differentiation.	others	Homo sapiens	Melanin-concentrating hormone functions in the nervous system: food intake and stress	https://doi.org/10.1517/14728222.7.4.495	unknown	Unknown	5367
PML	MYL; TRIM19; RNF71	promyelocytic leukemia	PML also appears to control cell proliferation and cellular senescence. PML IV-induced senescence involves stabilization and activation of p53.	cellular senescence	Homo sapiens	Deconstructing PML-induced Premature Senescence	10.1093/emboj/cdf341	unknown	Unknown	5371
POLA1	p180; POLA; NSX	polymerase (DNA directed), alpha 1, catalytic subunit	POLA1 is involved in DNA replication.	genomic instability	Homo sapiens	Age-related Changes in the Induction of DNA Polymerases in Rat Liver by Gamma-Ray Irradiation	10.1016/s0047-6374(02)00119-7	unknown	Unknown	5422
POLB	DNA Polymerase Beta Subunit; DNA Pol Beta	polymerase (DNA directed), beta	POLB is a repair polymerase that plays a key role in base-excision repair. Has 5'-deoxyribose-5-phosphate lyase (dRP lyase) activity that removes the 5' sugar phosphate and also acts as a DNA polymerase that adds one nucleotide to the 3' end of the arising single-nucleotide gap. Conducts 'gap-filling' DNA synthesis in a stepwise distributive fashion rather than in a processive fashion as for othe…	genomic instability	Homo sapiens	Structure and Mechanism of DNA Polymerase β	10.1021/bi500139h	unknown	Unknown	5423
POLD1	CDC2; POLD	polymerase (DNA directed), delta 1, catalytic subunit	POLD1 is mostly involved in DNA synthesis.	genomic instability	Homo sapiens	Interactions Between the Werner Syndrome Helicase and DNA Polymerase Delta Specifically Facilitate Copying of Tetraplex and Hairpin Structures of the d(CGG)n Trinucleotide Repeat Sequence	10.1074/jbc.M100253200	unknown	Unknown	5424
POLG	MDP1; PEO	polymerase (DNA directed), gamma	POLG is involved in the replication of mitochondrial DNA. It associates with mitochondrial DNA.	mitochondrial dysfunction	Homo sapiens	DNA polymerase gamma in mitochondrial DNA replication and repair	10.1100/tsw.2003.09	unknown	Unknown	5428
PON1	ESA; PON	paraoxonase 1	PON1 hydrolyzes toxic compounds and is associated with neurodegenerative diseases.	others	Homo sapiens	Genetic Polymorphism of Paraoxonase 1 (PON1) and Susceptibility to Parkinson's Disease	10.1016/s0006-8993(98)00586-1	unknown	Unknown	5444
POU1F1	PIT1; GHF1	POU class 1 homeobox 1	POU1F1 is a transcription factor involved in the specification of the lactotrope, somatotrope, and thyrotrope phenotypes in the developing anterior pituitary.	loss of proteostasis	Homo sapiens	PIT1 abnormality	10.1016/s1096-6374(99)80076-8	hsa04935	Growth hormone synthesis, secretion and action	5449
PPARA	NR1C1	peroxisome proliferator-activated receptor alpha	PPARA is a ligand-activated transcription factor and a key regulator of lipid metabolism.	others	Homo sapiens	Roles of PPARs in health and disease	10.1038/35013000	unknown	Unknown	5465
PPARG	Nuclear Receptor Subfamily 1 Group C Member 3	peroxisome proliferator-activated receptor gamma	Once activated by a ligand, the nuclear receptor binds to DNA specific PPAR response elements (PPRE) and modulates the transcription of its target genes, such as acyl-CoA oxidase. It therefore controls the peroxisomal beta-oxidation pathway of fatty acids. It is a key regulator of adipocyte differentiation and glucose homeostasis.	deregulated nutrient sensing	Homo sapiens	Mycobacterium tuberculosis 19-kDa lipoprotein induces Toll-like receptor 2-dependent peroxisome proliferator-activated receptor gamma expression and promotes inflammatory responses in human macrophages	10.3892/mmr.2014.3070	hsa04211	Longevity regulating pathway	5468
PPARGC1A	PPARG Coactivator 1 Alpha	peroxisome proliferator-activated receptor gamma, coactivator 1 alpha	Transcriptional coactivator for steroid receptors and nuclear receptors. It greatly increases the transcriptional activity of PPARG and thyroid hormone receptor on the uncoupling protein promoter. It can regulate key mitochondrial genes that contribute to the program of adaptive thermogenesis. It plays an essential role in metabolic reprogramming in response to dietary availability through coordi…	altered intercellular communication	Homo sapiens	A tissue-specific coactivator of steroid receptors, identified in a functional genetic screen	10.1128/mcb.20.7.2411-2422.2000	hsa04211	Longevity regulating pathway	10891
PPM1D	Protein Phosphatase 1D Magnesium-Dependent; Delta Isoform	protein phosphatase, Mg2+/Mn2+ dependent, 1D	It is required for the relief of p53-dependent checkpoint mediated cell cycle arrest. It binds to and dephosphorylates 'Ser-15' of TP53 and 'Ser-345' of CHEK1 which contributes to the functional inactivation of these proteins. It is also an important regulator of global heterochromatin silencing and critical in maintaining genome integrity.	genomic instability	Homo sapiens	PPM1D Dephosphorylates Chk1 and p53 and Abrogates Cell Cycle Checkpoints	10.1101/gad.1291305	hsa04115	p53 signaling pathway	8493
PPP1CA	PP1A; PP-1A; PP1alpha	protein phosphatase 1, catalytic subunit, alpha isozyme	It is involved in different cellular processes including cell division, protein synthesis, and synaptic plasticity.	loss of proteostasis	Homo sapiens	Protein Phosphatase 1 Is a Molecular Constraint on Learning and Memory	10.1038/nature00928	hsa04910	Insulin signaling pathway	5499
PRDX1	NKEFA; PAGA	peroxiredoxin 1	Prdx1 is an important defence against oxidants in ageing mice. Prdx1-deficient fibroblasts show decreased proliferation and increased sensitivity to oxidative DNA damage.	others	Homo sapiens	PRDX1 and MTH1 cooperate to prevent ROS-mediated inhibition of telomerase	10.1101/gad.313460.118	unknown	Unknown	5052
PRKAA1	AMPK Subunit Alpha-1	5'-AMP-activated protein kinase catalytic subunit alpha-1	Catalytic subunit of AMP-activated protein kinase (AMPK), an energy sensor protein kinase that plays a key role in regulating cellular energy metabolism. In response to reduction of intracellular ATP levels, AMPK activates energy-producing pathways and inhibits energy-consuming processes: inhibits protein, carbohydrate and lipid biosynthesis, as well as cell growth and proliferation. AMPK acts vi…	deregulated nutrient sensing	Homo sapiens	The energy sensor AMP-activated protein kinase directly regulates the mammalian FOXO3 transcription factor	10.1074/jbc.M705325200	hsa04211	Longevity regulating pathway	5562
PRKAA2	AMPK Subunit Alpha-2	5'-AMP-activated protein kinase catalytic subunit alpha-2	Catalytic subunit of AMP-activated protein kinase (AMPK), an energy sensor protein kinase that plays a key role in regulating cellular energy metabolism. In response to reduction of intracellular ATP levels, AMPK activates energy-producing pathways and inhibits energy-consuming processes: inhibits protein, carbohydrate and lipid biosynthesis, as well as cell growth and proliferation. AMPK acts vi…	deregulated nutrient sensing	Homo sapiens	The energy sensor AMP-activated protein kinase directly regulates the mammalian FOXO4 transcription factor	10.1074/jbc.M705325201	hsa04211	Longevity regulating pathway	5563
PRKAB1	AMPK Subunit Beta-1	5'-AMP-activated protein kinase subunit beta-1	Non-catalytic subunit of AMP-activated protein kinase (AMPK), an energy sensor protein kinase that plays a key role in regulating cellular energy metabolism. In response to reduction of intracellular ATP levels, AMPK activates energy-producing pathways and inhibits energy-consuming processes: inhibits protein, carbohydrate and lipid biosynthesis, as well as cell growth and proliferation. AMPK act…	others	Homo sapiens	Non-catalytic beta and gamma subunits isoforms of the AMP-activated protein kinase	10.1074/jbc.271.15.8675	hsa04211	Longevity regulating pathway	5564
PRKAB2	AMPK Subunit Beta-2	5'-AMP-activated protein kinase subunit beta-2	Non-catalytic subunit of AMP-activated protein kinase (AMPK), an energy sensor protein kinase that plays a key role in regulating cellular energy metabolism. In response to reduction of intracellular ATP levels, AMPK activates energy-producing pathways and inhibits energy-consuming processes: inhibits protein, carbohydrate and lipid biosynthesis, as well as cell growth and proliferation. AMPK act…	others	Homo sapiens	Non-catalytic beta and gamma subunits isoforms of the AMP-activated protein kinase	10.1074/jbc.271.15.8676	hsa04211	Longevity regulating pathway	5565
PRKACA	CAMP-Dependent Protein Kinase Catalytic Subunit Alpha	cAMP-dependent protein kinase catalytic subunit alpha	PRKACA phosphorylates a large number of substrates in the cytoplasm and the nucleus. It regulates the abundance of compartmentalized pools of its regulatory subunits through phosphorylation of PJA2 which binds and ubiquitinates these subunits, leading to their subsequent proteolysis. It is involved in the regulation of platelets in response to thrombin and collagen; maintains circulating platelet…	others	Homo sapiens	DNA binding of repressor nuclear factor-kappaB p50/p50 depends on phosphorylation of Ser337 by the protein kinase A catalytic subunit	10.1074/jbc.M412180200	hsa04211	Longevity regulating pathway	5566
PRKACB	CAMP-Dependent Protein Kinase Catalytic Subunit Beta	cAMP-dependent protein kinase catalytic subunit beta	PRKACB mediates cAMP-dependent signaling triggered by receptor binding to GPCRs. PKA activation regulates diverse cellular processes such as cell proliferation, the cell cycle, differentiation and regulation of microtubule dynamics, chromatin condensation and decondensation, nuclear envelope disassembly and reassembly, as well as regulation of intracellular transport mechanisms and ion flux. It r…	altered intercellular communication	Homo sapiens	c-MYC activates protein kinase A (PKA) by direct transcriptional activation of the PKA catalytic subunit beta (PKA-CB) gene	10.1038/sj.onc.1205986	hsa04211	Longevity regulating pathway	5567
PRKACG	PKA C-Gamma	cAMP-dependent protein kinase catalytic subunit gamma	PRKACG phosphorylates a large number of substrates in the cytoplasm and the nucleus.	others	Homo sapiens	Molecular cloning of a tissue-specific protein kinase (C gamma) from human testis -- representing a third isoform for the catalytic subunit of cAMP-dependent protein kinase	10.1210/mend-4-3-465	hsa04211	Longevity regulating pathway	5568
PRKAG1	AMPK Gamma1	5'-AMP-activated protein kinase subunit gamma-1	AMP/ATP-binding subunit of AMP-activated protein kinase (AMPK), an energy sensor protein kinase that plays a key role in regulating cellular energy metabolism. In response to reduction of intracellular ATP levels, AMPK activates energy-producing pathways and inhibits energy-consuming processes: inhibits protein, carbohydrate and lipid biosynthesis, as well as cell growth and proliferation. AMPK a…	others	Homo sapiens	AMPK is a direct adenylate charge-regulated protein kinase	10.1126/science.1200094	hsa04211	Longevity regulating pathway	5571
PRKAG2	AMPK Subunit Gamma-2	5'-AMP-activated protein kinase subunit gamma-2	AMP/ATP-binding subunit of AMP-activated protein kinase (AMPK), an energy sensor protein kinase that plays a key role in regulating cellular energy metabolism. In response to reduction of intracellular ATP levels, AMPK activates energy-producing pathways and inhibits energy-consuming processes: inhibits protein, carbohydrate and lipid biosynthesis, as well as cell growth and proliferation. AMPK a…	others	Homo sapiens	CBS domains form energy-sensing modules whose binding of adenosine ligands is disrupted by disease mutations	10.1172/JCI19874	hsa04211	Longevity regulating pathway	51422
PRKAG3	AMPK Gamma3	5'-AMP-activated protein kinase subunit gamma-3	AMP/ATP-binding subunit of AMP-activated protein kinase (AMPK), an energy sensor protein kinase that plays a key role in regulating cellular energy metabolism. In response to reduction of intracellular ATP levels, AMPK activates energy-producing pathways and inhibits energy-consuming processes: inhibits protein, carbohydrate and lipid biosynthesis, as well as cell growth and proliferation. AMPK a…	others	Homo sapiens	CBS domains form energy-sensing modules whose binding of adenosine ligands is disrupted by disease mutations	10.1172/JCI19874	hsa04211	Longevity regulating pathway	53632
PRKCA	PKCA	protein kinase C, alpha	PRKCA is a phorbol ester receptor involved in signal transduction. Gain-of-function mutations in Protein Kinase Cα (PKCα) may promote synaptic defects in Alzheimer's disease.	others	Homo sapiens	PRKCA polymorphism changes the neural basis of episodic remembering in healthy individuals	10.1371/journal.pone.0098018	hsa04150	mTOR signaling pathway	5578
PRKCB	PKCB	Protein Kinase C Beta	Calcium-activated, phospholipid- and diacylglycerol (DAG)-dependent serine/threonine-protein kinase involved in various cellular processes such as regulation of the B-cell receptor (BCR) signalosome, oxidative stress-induced apoptosis, androgen receptor-dependent transcription regulation, insulin signaling and endothelial cells proliferation. Plays a key role in B-cell activation by regulating BC…	NF-κB related gene	Homo sapiens	Molecular identification of protein kinase C beta in Alzheimer's disease	10.18632/aging.103994	hsa04064	NF-kappa B signaling pathway	5579
PRKCD	ALPS3	protein kinase C, delta	Calcium-independent, phospholipid- and diacylglycerol (DAG)-dependent serine/threonine-protein kinase that plays contrasting roles in cell death and cell survival by functioning as a pro-apoptotic protein during DNA damage-induced apoptosis, but acting as an anti-apoptotic protein during cytokine receptor-initiated cell death, is involved in tumor suppression as well as survival of several cancer…	cellular senescence	Homo sapiens	Dysregulated Fc Gamma Receptor-Mediated Phagocytosis Pathway in Alzheimer's Disease: Network-Based Gene Expression Analysis	10.1016/j.neurobiolaging.2019.12.001	hsa04140	Autophagy	5580
PRKCQ	PRKCT	Protein Kinase C Theta	Calcium-independent, phospholipid- and diacylglycerol (DAG)-dependent serine/threonine-protein kinase that mediates non-redundant functions in T-cell receptor (TCR) signaling, including T-cells activation, proliferation, differentiation and survival, by mediating activation of multiple transcription factors such as NF-kappa-B, JUN, NFATC1 and NFATC2. In TCR-CD3/CD28-co-stimulated T-cells, is requ…	NF-κB related gene	Homo sapiens	Differentially expressed autophagy-related genes are potential prognostic and diagnostic biomarkers in clear-cell renal cell carcinoma	10.18632/aging.102368	hsa04064	NF-kappa B signaling pathway	5588
PRKDC	DNPK1; p350; DNAPK	protein kinase, DNA-activated, catalytic polypeptide	DNA-PK phosphorylates threonines 5 and 7 of HSP90α, decreasing its chaperone function for clients such as AMP-activated protein kinase (AMPK), which is critical for mitochondrial biogenesis and energy metabolism.	mitochondrial dysfunction	Homo sapiens	DNA-PK Promotes the Mitochondrial, Metabolic, and Physical Decline That Occurs During Aging	10.1016/j.cmet.2017.04.008	hsa04110	Cell cycle	5591
PROP1	CPHD2	PROP paired-like homeobox 1	PROP1 is possibly involved in the ontogenesis of pituitary gonadotropes, as well as somatotropes, lactotropes and caudomedial thyrotropes.	others	Homo sapiens	Insulin/IGF-1 and ROS signaling pathway cross-talk in aging and longevity determination	10.1016/j.mce.2008.11.025	unknown	Unknown	5626
PSEN1	FAD; S182; PS1	presenilin 1	The PSEN1 gene has multiple transcriptional variants and its functions could include the cleavage of?APP?and notch receptor protein.	cellular senescence	Homo sapiens	APP Processing and Synaptic Plasticity in presenilin-1 Conditional Knockout Mice	10.1016/s0896-6273(01)00417-2	hsa04310	Wnt signaling pathway	5663
PTEN	MMAC1	phosphatase and tensin homolog	Tumor suppressor. Acts as a dual-specificity protein phosphatase, dephosphorylating tyrosine-, serine- and threonine-phosphorylated proteins.	cellular senescence	Homo sapiens	PTEN, Longevity and Age-Related Diseases	10.3390/biomedicines1010017	hsa04115	p53 signaling pathway	5728
PTGES	PIG12	Prostaglandin E Synthase	Terminal enzyme of the cyclooxygenase (COX)-2-mediated prostaglandin E2 (PGE2) biosynthetic pathway. Catalyzes the glutathione-dependent oxidoreduction of prostaglandin endoperoxide H2 (PGH2) to prostaglandin E2 (PGE2) in response to inflammatory stimuli (PubMed:18682561, PubMed:10377395, PubMed:12672824, PubMed:12460774, PubMed:10869354, PubMed:12244105). Plays a key role in inflammation respons…	senescence-associated secretory phenotype	Homo sapiens	Radiation promotes colorectal cancer initiation and progression by inducing senescence-associated inflammatory responses	10.1038/onc.2015.395	hsa01100	Metabolic pathways	9536
PTGS2	COX2	prostaglandin-endoperoxide synthase 2 (prostaglandin G/H synthase and cyclooxygenase)	PTGS2 is responsible for production of inflammatory prostaglandins. Up-regulation of PTGS2 is also associated with increased cell adhesion, phenotypic changes, resistance to apoptosis and tumor angiogenesis.	altered intercellular communication	Homo sapiens	Ceramide-induced and Age-Associated Increase in Macrophage COX-2 Expression Is Mediated Through Up-Regulation of NF-kappa B Activity	10.1074/jbc.M207470200	hsa04370	VEGF signaling pathway	5743
PTK2	STK2; FAK; FADK 1	protein tyrosine kinase 2	PTK2 is necessary for fitness, egulating cell migration, adhesion, spreading, reorganization of the actin cytoskeleton.	altered intercellular communication	Homo sapiens	PTK2 rs7460 and rs7843014 Polymorphisms and Exceptional Longevity: A Functional Replication Study	10.1089/rej.2014.1570	hsa04935	Growth hormone synthesis, secretion and action	5747
PTK2B	CAKB; PYK2; RAFTK	protein tyrosine kinase 2 beta	Involved in stress response and signal transduction, PTK2B is an important player in a variety of processes including the regulation of ion channels by calcium and MAPK signalling.	cellular senescence	Homo sapiens	Role of Src-specific Phosphorylation Site on Focal Adhesion Kinase for Senescence-Associated Apoptosis Resistance	10.1007/s10495-006-3978-9	hsa04912	GnRH signaling pathway	2185
PTPN1	PTP1B	protein tyrosine phosphatase, non-receptor type 1	PTPN1 is a tyrosine-protein phosphatase which acts as a regulator of endoplasmic reticulum unfolded protein response.	loss of proteostasis	Homo sapiens	miR-125a-5p inhibits tumorigenesis in hepatocellular carcinoma	10.18632/aging.102276	hsa04910	Insulin signaling pathway	5770
PTPN11	PTP2C; SHP2	protein tyrosine phosphatase, non-receptor type 11	PTPN11 acts downstream of various receptor and cytoplasmic protein tyrosine kinases to participate in the signal transduction from the cell surface to the nucleus.	others	Homo sapiens	PTPN11 mutations are associated with mild growth hormone resistance in individuals with Noonan syndrome	10.1210/jc.2005-0995	hsa04630	JAK-STAT signaling pathway	5781
PYCR1	P5C Reductase 1	pyrroline-5-carboxylate reductase 1	PYCR1 is a housekeeping enzyme that catalyzes the last step in proline biosynthesis. PYCR1 can utilize both NAD and NADP, but has higher affinity for NAD. PYCR1 is involved in the cellular response to oxidative stress.	others	Homo sapiens	Mutations in PYCR1 cause cutis laxa with progeroid features	10.1038/ng.413	unknown	Unknown	5831
RACK1	GNB2L1; Gnb2-rs1; H12.3	receptor for activated C kinase 1	The Receptor for Activated C Kinase 1 (RACK1) is a scaffold protein for different kinases and membrane receptors. It is a key mediator of various pathways and is involved in various biological events including development, immune response, brain activity and cancer.	others	Homo sapiens	Transcriptional regulation of RACK1 and modulation of its expression: Role of steroid hormones and significance in health and aging	10.1016/j.cellsig.2017.02.010	unknown	Unknown	10399
RAD27	ERC11; FEN1; RTH1	multifunctional nuclease RAD27	Its deletion led to significant changes of chronological lifespan in yeast, featuring both lifespan shortening and lifespan extension.	genomic instability	Homo sapiens	Identification of evolutionarily conserved genetic regulators of cellular aging	10.1111/j.1474-9726.2010.00637.x	unknown	Unknown	853747
RAD51	HsRad51; HsT16930; BRCC5; FANCR; RAD51A; RECA	RAD51 recombinase	RAD51 is involved in DNA unwinding and repair.	genomic instability	Homo sapiens	Insights Into DNA Recombination From the Structure of a RAD51-BRCA2 Complex	10.1038/nature01230	unknown	Unknown	5888
RAD52	DNA Repair Protein RAD52 Homolog; Recombination Protein RAD52; RAD52 Homolog, DNA Repair Protein	RAD52 homolog, DNA repair protein	Coordinated WRN and RAD52 activities are involved in replication fork rescue after DNA damage.	genomic instability	Homo sapiens	WRN Interacts Physically and Functionally With the Recombination Mediator Protein RAD52	10.1074/jbc.M303885200	unknown	Unknown	5893
RAE1	Rae1 Protein Homolog; MRNA Export Factor	ribonucleic acid export 1	RAE1 plays a role in mitotic bipolar spindle formation. Binds mRNA. RAE1 may function in nucleocytoplasmic transport and in directly or indirectly attaching cytoplasmic mRNPs to the cytoskeleton.	others	Homo sapiens	Rae1 Interaction With NuMA Is Required for Bipolar Spindle Formation	10.1073/pnas.0609582104	unknown	Unknown	8480
RB1	RB; PPP1R130; OSRC	retinoblastoma 1	Rb is essential for normal mouse development.	others	Homo sapiens	Cellular senescence and tumor suppressor gene p16	10.1002/ijc.27316	hsa04218	Cellular senescence	5925
RB1CC1	RB1-Inducible Coiled-Coil Protein 1	RB1-inducible coiled-coil protein 1	RB1CC1 is involved in autophagy. RB1CC1 regulates early events but also late events of autophagosome formation through direct interaction with Atg16L1. RB1CC1 is involved in repair of DNA damage caused by ionizing radiation, which subsequently improves cell survival by decreasing apoptosis.	others	Homo sapiens	Suppression of Pyk2 kinase and cellular activities by FIP200	10.1083/jcb.149.2.423	hsa04211	Longevity regulating pathway	9821
RECQL4	RecQ4	RecQ helicase-like 4	RECQL4 belongs to RECQ DNA helicase family which has been shown to participate in many aspects of DNA metabolism. RECQL4 participates in multiple DNA pathways.	genomic instability	Homo sapiens	Aging in Rothmund-Thomson Syndrome and Related RECQL4 Genetic Disorders	10.1016/j.arr.2016.06.002	unknown	Unknown	9401
RELA	p65; NFKB3	v-rel avian reticuloendotheliosis viral oncogene homolog A	NF-kappa B, which consists of two polypeptides, p50 (M(r) 50K) and p65/RelA (M(r) 65K), is thought to be a key regulator of genes involved in responses to infection, inflammation and stress. RelA controls inducible, but not basal, transcription in NF-kappa B-regulated pathways.	altered intercellular communication	Homo sapiens	Growing old with nuclear factor-kappaB	10.1379/1466-1268(2002)007<0207:gownfb>2.0.co;2	hsa04211	Longevity regulating pathway	5970
RELB	V-Rel Avian Reticuloendotheliosis Viral Oncogene Homolog B	RELB Proto-Oncogene, NF-KB Subunit	NF-kappa-B is a pleiotropic transcription factor which is present in almost all cell types and is involved in many biological processed such as inflammation, immunity, differentiation, cell growth, tumorigenesis and apoptosis. NF-kappa-B is a homo- or heterodimeric complex formed by the Rel-like domain-containing proteins RELA/p65, RELB, NFKB1/p105, NFKB1/p50, REL and NFKB2/p52. The dimers bind a…	NF-κB related gene	Homo sapiens	Nuclear Factor-κB Dysregulation and α-Synuclein Pathology: Critical Interplay in the Pathogenesis of Parkinson's Disease	10.3389/fnagi.2020.00068	hsa04064	NF-kappa B signaling pathway	5971
RET	CDHF12	Ret Proto-Oncogene	Receptor tyrosine-protein kinase involved in numerous cellular mechanisms including cell proliferation, neuronal navigation, cell migration, and cell differentiation upon binding with glial cell derived neurotrophic factor family ligands. Phosphorylates PTK2/FAK1. Regulates both cell death/survival balance and positional information. Required for the molecular mechanisms orchestration during inte…	others	Homo sapiens	Associations between Plasma Branched Chain Amino Acids and Health Biomarkers in Response to Resistance Exercise Training Across Age	0.3390/nu12103029	hsa05200	Pathways in cancer	5979
RFC4	A1 37 KDa Subunit	Replication factor C subunit 4	The elongation of primed DNA templates by DNA polymerase delta and epsilon requires the action of the accessory proteins proliferating cell nuclear antigen (PCNA) and activator 1. This subunit may be involved in the elongation of the multiprimed DNA template.	genomic instability	Homo sapiens	Studies of the cloned 37-kDa subunit of activator 1 (replication factor C) of HeLa cells	10.1073/pnas.89.12.5211	unknown	Unknown	5984
RGN	SMP30; RC	regucalcin	Senescence marker RGN is a calcium binding protein also called regucalcin. Its expression levels decline with age, and RGN has been linked to age-related changes in calcium signalling in the liver of rats.	others	Homo sapiens	The Emerging Role of Regucalcin as a Tumor Suppressor: Facts and Views	10.2174/1566524016666160714124550	unknown	Unknown	9104
RHEB	GTP-Binding Protein Rheb	GTP-binding protein Rheb	RHEB activates the protein kinase activity of mTORC1, and thereby plays a role in the regulation of apoptosis. RHEB stimulates the phosphorylation of S6K1 and EIF4EBP1 through activation of mTORC1 signaling. RHEB has low intrinsic GTPase activity.	others	Homo sapiens	Tuberous sclerosis complex-1 and -2 gene products function together to inhibit mammalian target of rapamycin (mTOR)-mediated downstream signaling	10.1073/pnas.202476899	hsa04211	Longevity regulating pathway	6009
RICTOR	Rapamycin-Insensitive Companion Of MTOR	RPTOR independent companion of MTOR, complex 2	Subunit of mTORC2, which regulates cell growth and survival in response to hormonal signals. mTORC2 is activated by growth factors, but, in contrast to mTORC1, seems to be nutrient-insensitive. mTORC2 seems to function upstream of Rho GTPases to regulate the actin cytoskeleton, probably by activating one or more Rho-type guanine nucleotide exchange factors.	deregulated nutrient sensing	Homo sapiens	mTORC1-activated S6K1 phosphorylates Rictor on threonine 1135 and regulates mTORC2 signaling	10.1128/MCB.00601-09	hsa04150	mTOR signaling pathway	253260
RIPK1	Cell Death Protein RIP	Receptor Interacting Serine/Threonine Kinase 1	Serine-threonine kinase which is a key regulator of TNF-mediated apoptosis, necroptosis and inflammatory pathways (PubMed:25459879, PubMed:31827281, PubMed:31827280). Exhibits kinase activity-dependent functions that trigger cell death and kinase-independent scaffold functions regulating inflammatory signaling and cell survival (PubMed:11101870, PubMed:25459879). Initiates ripoptocide which descr…	NF-κB related gene	Homo sapiens	TBK1 Suppresses RIPK1-Driven Apoptosis and Inflammation during Development and in Aging	10.1016/j.cell.2018.07.041	hsa04064	NF-kappa B signaling pathway	8737
RORA	NR1F1	RAR Related Orphan Receptor A	Nuclear receptor that binds DNA as a monomer to ROR response elements (RORE) containing a single core motif half-site 5'-AGGTCA-3' preceded by a short A-T-rich sequence. Key regulator of embryonic development, cellular differentiation, immunity, circadian rhythm as well as lipid, steroid, xenobiotics and glucose metabolism. Considered to have intrinsic transcriptional activity, have some natural …	others	Homo sapiens	Circadian clock associates with tumor microenvironment in thoracic cancers	10.18632/aging.102450	hsa04710	Circadian rhythm	6095
RPA1	HSSB	replication protein A1, 70kDa	As part of the heterotrimeric replication protein A complex (RPA/RP-A), RPA1 binds and stabilizes single-stranded DNA intermediates, that form during DNA replication or upon DNA stress.	others	Homo sapiens	RNA-Seq Analysis of Differentially Expressed Genes Relevant to Mismatch Repair in Aging Hematopoietic Stem-Progenitor Cells	0.1002/jcb.28417	unknown	Unknown	6117
RPS6KA5	S6K-Alpha-5	Ribosomal Protein S6 Kinase A5	Serine/threonine-protein kinase that is required for the mitogen or stress-induced phosphorylation of the transcription factors CREB1 and ATF1 and for the regulation of the transcription factors RELA, STAT3 and ETV1/ER81, and that contributes to gene activation by histone phosphorylation and functions in the regulation of inflammatory genes (PubMed:11909979, PubMed:12569367, PubMed:12763138, PubM…	senescence-associated secretory phenotype	Homo sapiens	A principal component meta-analysis on multiple anthropometric traits identifies novel loci for body shape	10.1038/ncomms13357	hsa04010	MAPK signaling pathway	9252
RPS6KB1	Ribosomal Protein S6 Kinase Beta-1	ribosomal protein S6 kinase beta-1	Serine/threonine-protein kinase that acts downstream of mTOR signaling in response to growth factors and nutrients to promote cell proliferation, cell growth and cell cycle progression. It regulates protein synthesis through phosphorylation of EIF4B, RPS6 and EEF2K, and contributes to cell survival by repressing the pro-apoptotic function of BAD. It also plays a role in feedback regulation of mTO…	others	Homo sapiens	Regulation of elongation factor 2 kinase by p90(RSK1) and p70 S6 kinase	10.1093/emboj/20.16.4370	hsa04211	Longevity regulating pathway	6198
RPS6KB2	S6 Kinase-Related Kinase	ribosomal protein S6 kinase beta-2	It phosphorylates specifically ribosomal protein S6. It seems to act downstream of mTOR signaling in response to growth factors and nutrients to promote cell proliferation, cell growth and cell cycle progression in an alternative pathway regulated by MEAK7.	others	Homo sapiens	Mammalian EAK-7 activates alternative mTOR signaling to regulate cell proliferation and migration	10.1126/sciadv.aao5838	hsa04211	Longevity regulating pathway	6199
RPTOR	P150 Target Of Rapamycin (TOR)-Scaffold Protein Containing WD-Repeats	regulatory-associated protein of mTOR	It involved in the control of the mammalian target of rapamycin complex 1 (mTORC1) activity which regulates cell growth and survival, and autophagy in response to nutrient and hormonal signals; functions as a scaffold for recruiting mTORC1 substrates. mTORC1 is activated in response to growth factors or amino acids. Growth factor-stimulated mTORC1 activation involves a AKT1-mediated phosphorylati…	deregulated nutrient sensing	Homo sapiens	mTOR interacts with raptor to form a nutrient-sensitive complex that signals to the growth machinery	10.1016/s0092-8674(02)00808-5	hsa04211	Longevity regulating pathway	57521
