# Supplementary material for: SenolyticSynergy: An Attention-Based Network for Discovering Novel Senolytic Combinations via Human Aging Genomics
Source: Int J Mol Sci. 2025 Sep 16;26(18):9004. doi: 10.3390/ijms26189004 (PMC12469854; doi:10.3390/ijms26189004)
Supplement: Supplementary file 1 [file ijms-26-09004-s001.zip › geneset_source_6_tableExport (5).csv]

Symbol	Alias	Description	Function	Gene_Set	Species	Literature_Name	Literature_Link	KEGG_ID	KEGG_Name	Gene_ID
S100B	S100; NEF	S100 calcium binding protein B	It weakly binds calcium but binds zinc very tightly-distinct binding sites with different affinities exist for both ions on each monomer. Physiological concentrations of potassium ion antagonize the binding of both divalent cations, especially affecting high-affinity calcium-binding sites.	others	Homo sapiens	Zinc Binding to S100B Affords Regulation of Trace Metal Homeostasis and Excitotoxicity in the Brain	10.3389/fnmol.2017.00456	unknown	Unknown	6285
SDHC	CYB560; PGL3	succinate dehydrogenase complex, subunit C, integral membrane protein, 15kDa	A member of the mitochondrial electron transport chain, SDHC homologues have been implicated in ageing of lower life forms. Mutations in the human SDHC gene have been associated with mitochondrial respiratory chain deficiency.	mitochondrial dysfunction	Homo sapiens	Mutation of a nuclear succinate dehydrogenase gene results in mitochondrial respiratory chain deficiency	10.1038/ng1095-144	hsa05010	Alzheimer disease	6391
SERPINB2	Serpin Family B Member 2	Monocyte Arg-Serpin	Inhibits urokinase-type plasminogen activator. The monocyte derived PAI-2 is distinct from the endothelial cell-derived PAI-1.	senescence-associated secretory phenotype	Homo sapiens	An Endogenous Anti-aging Factor, Sonic Hedgehog, Suppresses Endometrial Stem Cell Aging through SERPINB2	10.1016/j.ymthe.2019.04.019	hsa04610	Complement and coagulation cascades	5055
SERPINE1	Endothelial Plasminogen Activator Inhibitor	serpin peptidase inhibitor, clade E (nexin, plasminogen activator inhibitor type 1), member 1	Serine protease inhibitor. SERPINE1 inhibits TMPRSS7. It is a primary inhibitor of tissue-type plasminogen activator (PLAT) and urokinase-type plasminogen activator (PLAU). As PLAT inhibitor, it is required for fibrinolysis down-regulation and is responsible for the controlled degradation of blood clots. As PLAU inhibitor, it is involved in the regulation of cell adhesion and spreading.	cellular senescence	Homo sapiens	Plasminogen Activator inhibitor-1 Is a Critical Downstream Target of p53 in the Induction of Replicative Senescence	10.1038/ncb1448	hsa04115	p53 signaling pathway	5054
SESN1	P53 Regulated PA26 Nuclear Protein	Sestrin-1	SESN1 functions as an intracellular leucine sensor that negatively regulates the TORC1 signaling pathway through the GATOR complex. In absence of leucine, SESN1 binds the GATOR subcomplex GATOR2 and prevents TORC1 signaling. Binding of leucine to SESN2 disrupts its interaction with GATOR2 thereby activating the TORC1 signaling pathway. This stress-inducible metabolic regulator may also play a rol…	others	Homo sapiens	Regeneration of peroxiredoxins by p53-regulated sestrins, homologs of bacterial AhpD	10.1126/science.1095569	hsa04211	Longevity regulating pathway	27244
SESN2	SEST2	Sestrin-2	SESN2 functions as an intracellular leucine sensor that negatively regulates the TORC1 signaling pathway through the GATOR complex. In absence of leucine, SESN2 binds the GATOR subcomplex GATOR2 and prevents TORC1 signaling. This stress-inducible metabolic regulator also plays a role in protection against oxidative and genotoxic stresses. SESN2 may negatively regulate protein translation in respo…	others	Homo sapiens	Regeneration of peroxiredoxins by p53-regulated sestrins, homologs of bacterial AhpD	10.1126/science.1095569	hsa04211	Longevity regulating pathway	83667
SESN3	SEST3	Sestrin-3	SESN3 may function as an intracellular leucine sensor that negatively regulates the TORC1 signaling pathway. SESN3 may also regulate the insulin-receptor signaling pathway through activation of TORC2. This metabolic regulator may also play a role in protection against oxidative and genotoxic stresses.	altered intercellular communication	Homo sapiens	The Sestrins interact with GATOR2 to negatively regulate the amino-acid-sensing pathway upstream of mTORC1	10.1016/j.celrep.2014.09.014	hsa04211	Longevity regulating pathway	143686
SHC1	SHCA; SHC	SHC (Src homology 2 domain containing) transforming protein 1	Signaling adapter that couples activated growth factor receptors to signaling pathways. SHC1 participates in a signaling cascade initiated by activated KIT and KITLG/SCF.	others	Homo sapiens	Association Analysis of the SHC1 Gene Locus With Longevity in the Japanese Population	10.1007/s00109-003-0485-0	hsa04910	Insulin signaling pathway	6464
SIN3A	KIAA0700; DKFZP434K2235	SIN3 transcription regulator family member A	The protein encoded by this gene is a transcriptional regulatory protein. It contains paired amphipathic helix (PAH) domains, which are important for protein-protein interactions and may mediate repression by the Mad-Max complex.	cellular senescence	Homo sapiens	Expression of Transcriptional Repressor Protein mSin3A but Not mSin3B Is Induced During Neuronal Apoptosis	10.1006/bbrc.1998.9629	unknown	Unknown	25942
SIRT1	SIR2L1	sirtuin 1	SIRT1 is a NAD-dependent deacetylase, which can regulate a number of processes by deacetylating key proteins, such as TP53.	epigenetic alterations	Homo sapiens	Identification of serum sirtuins as novel noninvasive protein markers for frailty	10.1111/acel.12260	hsa04211	Longevity regulating pathway	23411
SIRT2	Sirtuin 2	Silent Mating Type Information Regulation 2 Homolog	This gene encodes a member of the sirtuin family of proteins, homologs to the yeast Sir2 protein. Members of the sirtuin family are characterized by a sirtuin core domain and grouped into four classes. The functions of human sirtuins have not yet been determined; however, yeast sirtuin proteins are known to regulate epigenetic gene silencing and suppress recombination of rDNA.	others	Homo sapiens	The human Sir2 ortholog SIRT2 is an NAD+-dependent tubulin deacetylase	10.1016/s1097-2765(03)00038-8	unknown	Unknown	22933
SIRT3	NAD-Dependent Protein Deacetylase Sirtuin-3	sirtuin 3	NAD-dependent protein deacetylase. SIRT3 activates or deactivates mitochondrial target proteins by deacetylating key lysine residues. SIRT3 contributes to the regulation of the cellular energy metabolism. SIRT3 is important for regulating tissue-specific ATP levels.	mitochondrial dysfunction	Homo sapiens	The human silent information regulator (Sir)2 homologue hSIRT3 is a mitochondrial nicotinamide adenine dinucleotide-dependent deacetylase	https://doi.org/10.1083/jcb.200205057	unknown	Unknown	23410
SIRT6	NAD-Dependent Protein Deacetylase Sirtuin-6; SIR2-Like Protein 6	sirtuin 6	NAD-dependent protein deacetylase. SIRT6 has deacetylase activity towards histone H3K9Ac and H3K56Ac. SIRT6 modulates acetylation of histone H3 in telomeric chromatin during the S-phase of the cell cycle. SIRT6 acts as a corepressor of the transcription factor HIF1A to control the expression of multiple glycolytic genes to regulate glucose homeostasis.	epigenetic alterations	Homo sapiens	Structure and Biochemical Functions of SIRT6	10.1074/jbc.M111.218990	unknown	Unknown	51548
SIRT7	Regulatory Protein SIR2 Homolog 7	sirtuin 7	NAD-dependent protein-lysine deacylase that can act both as a deacetylase or deacylase (desuccinylase, depropionylase and deglutarylase), depending on the context. It specifically mediates deacetylation of histone H3 at 'Lys-18' (H3K18Ac). In contrast to other histone deacetylases, it displays strong preference for a specific histone mark, H3K18Ac, directly linked to control of gene expression. H…	epigenetic alterations	Homo sapiens	SIRT7 Links H3K18 Deacetylation to Maintenance of Oncogenic Transformation	10.1038/nature11043	unknown	Unknown	51547
SLC13A1	Renal Sodium/Sulfate Cotransporter	solute carrier family 13 (sodium/sulfate symporter), member 1	Sodium/sulfate cotransporter that mediates sulfate reabsorption in the kidney.	others	Homo sapiens	The human renal sodium sulfate cotransporter (SLC13A1; hNaSi-1) cDNA and gene: organization, chromosomal localization, and functional characterization	10.1006/geno.2000.6404	unknown	Unknown	6561
SNCG	BCSG1; SR; persyn	synuclein, gamma (breast cancer-specific protein 1)	SNCG intracellularly associates with BubR1 together suggest that SNCG expression compromises the mitotic checkpoint control by inhibition of the normal function of BubR1, thereby promoting genetic instability.	genomic instability	Homo sapiens	Synuclein Gamma Inhibits the Mitotic Checkpoint Function and Promotes Chromosomal Instability of Breast Cancer Cells	10.1007/s10549-005-6938-0	unknown	Unknown	6623
SOCS2	Cytokine-Inducible SH2 Protein 2	suppressor of cytokine signaling 2	SOCS family proteins form part of a classical negative feedback system that regulates cytokine signal transduction. SOCS2 appears to be a negative regulator in the growth hormone/IGF1 signaling pathway. Probable substrate recognition component of a SCF-like ECS (Elongin BC-CUL2/5-SOCS-box protein) E3 ubiquitin-protein ligase complex which mediates the ubiquitination and subsequent proteasomal deg…	altered intercellular communication	Homo sapiens	Interaction of human suppressor of cytokine signaling (SOCS)-2 with the insulin-like growth factor-I receptor	10.1006/geno.2000.6404	hsa04910	Insulin signaling pathway	8835
SOD1	IPOA; ALS; ALS1	superoxide dismutase 1, soluble	In a more recent study the kidneys of SOD1-null mice exhibited increased DNA damage, increased senescent cells, and increased inflammation. Subjecting these mice to dietary restriction attenuated these effects.	cellular senescence	Homo sapiens	Amyotrophic lateral sclerosis: a proposed mechanism	10.1073/pnas.132260399	unknown	Unknown	6647
SOD2	Superoxide Dismutase 2; Mn-SOD; MNSOD	superoxide dismutase 2, mitochondrial	Overexpression of SOD2 in aging mouse hearts demonstrated a protective role against oxidative stress, fibrosis and apoptosis.	others	Homo sapiens	The polymorphism of manganese superoxide dismutase is associated with diabetic nephropathy in Japanese type 2 diabetic patients	10.1007/s100380300021	hsa04211	Longevity regulating pathway	6648
SP1	TSFP1	Sp1 transcription factor	SP1 regulates ageing-related genes such as?WRN or cellular senescence-related genes like?CDKN2A.	genomic instability	Homo sapiens	Sp1 Is Essential for p16 Expression in Homo sapiens Diploid Fibroblasts During Senescence	10.1371/journal.pone.0000164	hsa04350	TGF-beta signaling pathway	6667
SPRTN	DNA Damage-Targeting VCP (P97) Adaptor	SprT-like N-terminal domain	SPRTN is recruited to sites of UV damage and interacts with ubiquitinated PCNA and RAD18, the E3 ubiquitin ligase that monoubiquitinates PCNA. SPRTN facilitates chromatin association of RAD18 and is required for efficient PCNA monoubiquitination, promoting a feed-forward loop to enhance PCNA ubiquitination and translesion DNA synthesis. SPRTN acts as a regulator of TLS by recruiting VCP/p97 to si…	genomic instability	Homo sapiens	DNA-protein crosslink repair: proteases as DNA repair enzymes	10.1016/j.tibs.2014.10.012	unknown	Unknown	83932
SQSTM1	Autophagy Receptor P62	sequestosome 1	Autophagy receptor required for selective macroautophagy (aggrephagy). SQSTM1 functions as a bridge between polyubiquitinated cargo and autophagosomes. SQSTM1 interacts directly with both the cargo to become degraded and an autophagy modifier of the MAP1 LC3 family. Along with WDFY3, SQSTM1 is involved in the formation and autophagic degradation of cytoplasmic ubiquitin-containing inclusions (p62…	deregulated nutrient sensing	Homo sapiens	Sequestosome 1/p62 is a polyubiquitin chain binding protein involved in ubiquitin proteasome degradation	10.1128/MCB.24.18.8055-8068.2004	hsa04218	Cellular senescence	8878
SST	SMS	somatostatin	SST inhibits the secretion of pituitary hormones, including that of growth hormone/somatotropin (GH1), PRL, ACTH, luteinizing hormone (LH) and TSH.	others	Homo sapiens	Hypermethylation of BDNF and SST Genes in the Orbital Frontal Cortex of Older Individuals: A Putative Mechanism for Declining Gene Expression With Age	10.1038/npp.2015.107	hsa04935	Growth hormone synthesis, secretion and action	6750
SSTR3	Somatostatin Receptor 3; Somatostatin Receptor Type 3	somatostatin receptor 3	It have been associated with melanoma.	others	Homo sapiens	Expression of Somatostatin Receptors in Uveal Melanomas	10.1167/iovs.02-0481	hsa04935	Growth hormone synthesis, secretion and action	6753
STAT3	APRF; ADMIO1	signal transducer and activator of transcription 3 (acute-phase response factor)	Signal transducer and transcription activator that mediates cellular responses to interleukins, KITLG/SCF, LEP and other growth factors.	cellular senescence	Homo sapiens	Inhibition of JAK-STAT signaling stimulates adult satellite cell function	10.1038/nm.3655	hsa04935	Growth hormone synthesis, secretion and action	6774
STAT5A	STAT5; MGF	signal transducer and activator of transcription 5A	STAT5A carries out a dual function: signal transduction and activation of transcription. STAT5A mediates cellular responses to the cytokine KITLG/SCF and other growth factors.	cellular senescence	Homo sapiens	SOCS1 Regulates Senescence and Ferroptosis by Modulating the Expression of p53 Target Genes	10.18632/aging.101306	hsa04935	Growth hormone synthesis, secretion and action	6776
STAT5B	STAT5	signal transducer and activator of transcription 5B	STAT5B carries out a dual function: signal transduction and activation of transcription. STAT5B mediates cellular responses to the cytokine KITLG/SCF and other growth factors. STAT5B binds to the GAS element and activates PRL-induced transcription. STAT5B positively regulates hematopoietic/erythroid differentiation.	cellular senescence	Homo sapiens	Direct Targeting Options for STAT3 and STAT5 in Cancer	10.3390/cancers11121930	hsa04935	Growth hormone synthesis, secretion and action	6777
STK11	PJS; LKB1	serine/threonine kinase 11	STK11 appears to be involved in TP53-related apoptosis and regulates specific p53-dependent apoptosis pathways.	cellular senescence	Homo sapiens	The Peutz-Jegher Gene Product LKB1 Is a Mediator of p53-dependent Cell Death	10.1016/s1097-2765(01)00258-1	hsa04211	Longevity regulating pathway	6794
STUB1	Carboxy Terminus Of Hsp70-Interacting Protein	STIP1 homology and U-box containing protein 1, E3 ubiquitin protein ligase	E3 ubiquitin-protein ligase which targets misfolded chaperone substrates towards proteasomal degradation. STUB1 collaborates with ATXN3 in the degradation of misfolded chaperone substrates: ATXN3 restricting the length of ubiquitin chain attached to STUB1/CHIP substrates and preventing further chain extension. STUB1 may regulate myosin assembly in striated muscles together with UBE4B and VCP/p97 …	loss of proteostasis	Homo sapiens	CHIP/Stub1 functions as a tumor suppressor and represses NF-κB-mediated signaling in colorectal cancer	https://doi.org/10.1093/carcin/bgt393	unknown	Unknown	10273
SUMO1	PIC1; GMP1; SMT3C	small ubiquitin-like modifier 1	SUMO1 is a small protein that interacts with several partners and hence is related to many processes, including DNA repair and signal transduction.	genomic instability	Homo sapiens	SUMO suppresses and MYC amplifies transcription globally by regulating CDK9 sumoylation	10.1038/s41422-018-0023-9	unknown	Unknown	7341
SUN1	SUN Domain-Containing Protein 1	Sad1 and UNC84 domain containing 1	As a component of the LINC (LInker of Nucleoskeleton and Cytoskeleton) complex involved in the connection between the nuclear lamina and the cytoskeleton. SUN1 is involved in telomere attachment to nuclear envelope in the prophase of meiosis implicating a SUN1/2:KASH5 LINC complex in which SUN1 and SUN2 seem to act at least partial redundantly. SUN1 is required for gametogenesis and involved in s…	others	Homo sapiens	Telomere anchoring at the nuclear periphery requires the budding yeast Sad1-UNC-84 domain protein Mps3	10.1083/jcb.200706040	unknown	Unknown	23353
SYK	P72-Syk	Spleen Associated Tyrosine Kinase	Non-receptor tyrosine kinase which mediates signal transduction downstream of a variety of transmembrane receptors including classical immunoreceptors like the B-cell receptor (BCR). Regulates several biological processes including innate and adaptive immunity, cell adhesion, osteoclast maturation, platelet activation and vascular development. Assembles into signaling complexes with activated rec…	NF-κB related gene	Homo sapiens	Caffeoyl-Prolyl-Histidine Amide Inhibits Fyn and Alleviates Atopic Dermatitis-Like Phenotypes via Suppression of NF-κB Activation	10.3390/ijms21197160	hsa04064	NF-kappa B signaling pathway	6850
TAB1	MAP3K7IP1	TGF-Beta Activated Kinase 1 (MAP3K7) Binding Protein 1	May be an important signaling intermediate between TGFB receptors and MAP3K7/TAK1. May play an important role in mammalian embryogenesis.	NF-κB related gene	Homo sapiens	Genome-Wide Association Transethnic Meta-Analyses Identifies Novel Associations Regulating Coagulation Factor VIII and von Willebrand Factor Plasma Levels	10.1161/CIRCULATIONAHA.118.034532	hsa04064	NF-kappa B signaling pathway	10454
TAB2	MAP3K7IP2	TGF-Beta Activated Kinase 1 (MAP3K7) Binding Protein 2	Adapter linking MAP3K7/TAK1 and TRAF6. Promotes MAP3K7 activation in the IL1 signaling pathway. The binding of 'Lys-63'-linked polyubiquitin chains to TAB2 promotes autophosphorylation of MAP3K7 at 'Thr-187'. Involved in heart development.	NF-κB related gene	Homo sapiens	Activation mechanism of c-Jun amino-terminal kinase in the course of neural differentiation of P19 embryonic carcinoma cells	10.1074/jbc.M406610200	hsa04064	NF-kappa B signaling pathway	23118
TAF1	NSCL2; TAFII250; KAT4;	TAF1 RNA polymerase II, TATA box binding protein (TBP)-associated factor, 250kDa	TAF1 is essential in cell cycle progression and involved in transcription as part of the TFIID transcription factor together with TBP.	cellular senescence	Homo sapiens	The p250 subunit of native TATA box-binding factor TFIID is the cell-cycle regulatory protein CCG1	10.1038/362179a0	unknown	Unknown	6872
TBP	TFIID; GTF2D1; SCA17	TATA box binding protein	TBP is part of the TFIID general transcription factor. Because of its central role in the activation of eukaryotic genes, TBP is potentially involved in a large variety of processes.	genomic instability	Homo sapiens	RNA Polymerase II Transcription in Murine Cells Lacking the TATA Binding Protein	10.1126/science.1076327	unknown	Unknown	6908
TCF3	ITF1; E2A	transcription factor 3	Transcriptional regulator. TCF3 is involved in the initiation of neuronal differentiation. Heterodimers between TCF3 and tissue-specific basic helix-loop-helix (bHLH) proteins play major roles in determining tissue-specific cell fate during embryogenesis, like muscle or early B-cell differentiation.	cellular senescence	Homo sapiens	Hedgehog Signaling Maintains Hair Follicle Stem Cell Phenotype in Young and Aged Human Skin	10.1111/j.1474-9726.2009.00526.x	hsa04550	Signaling pathways regulating pluripotency of stem cells	6929
TERC	PFBMFT2; DKCA1	telomerase RNA component	Telomerase RNA component,involved in telomere maintenance as template in telomeric DNA synthesis,transcription up-regulated by endogeneous TERT.	telomere attrition	Homo sapiens	HuR Regulates Telomerase Activity Through TERC Methylation	10.1038/s41467-018-04617-7	unknown	Unknown	7012
TERF1	PIN2; TRF1; TRF	telomeric repeat binding factor (NIMA-interacting) 1	TRF1 is an essential component of shelterin, with important roles in telomere protection and telomere replication.	telomere attrition	Homo sapiens	Control of human telomere length by TRF1 and TRF2	10.1128/mcb.20.5.1659-1668.2000	unknown	Unknown	7013
TERF2	TRF2; TRBF2	telomeric repeat binding factor 2	TRF2 is essential for telomere capping owing to its roles in suppressing an ATM-dependent DNA damage response (DDR) at chromosome ends and inhibiting end-to-end chromosome fusions.	telomere attrition	Homo sapiens	TRF2 recruits the Werner syndrome (WRN) exonuclease for processing of telomeric DNA	10.1038/sj.onc.1206906	unknown	Unknown	7014
TERT	HEST2; TCS1	telomerase reverse transcriptase	Telomerase is a ribonucleoprotein enzyme essential for the replication of chromosome termini in most eukaryotes.	telomere attrition	Homo sapiens	GWAS of Epigenetic Aging Rates in Blood Reveals a Critical Role for TERT	10.1038/s41467-017-02697-5	unknown	Unknown	7015
TFAP2A	AP-2; TFAP2; AP2TF	transcription factor AP-2 alpha (activating enhancer binding protein 2 alpha)	Sequence-specific DNA-binding protein that interacts with inducible viral and cellular enhancer elements to regulate transcription of selected genes.	genomic instability	Homo sapiens	Age related expression of Werner's syndrome protein in selected tissues and coexpression of transcription factors	10.1136/jcp.55.3.195	unknown	Unknown	7020
TFDP1	Dp-1; DRTF1; DP1	transcription factor Dp-1	TFDP1 is a transcription factor that may play a role in cell cycle regulation and apoptosis.	cellular senescence	Homo sapiens	Reduction of Total E2F/DP Activity Induces Senescence-Like Cell Cycle Arrest in Cancer Cells Lacking Functional pRB and p53	10.1083/jcb.200411093	hsa04110	Cell cycle	7027
TGFB1	CED; TGFbeta; TGFB	transforming growth factor, beta 1	The variability of the TGF-beta1 gene may affect longevity by playing a role in inflamm-aging.	altered intercellular communication	Homo sapiens	The G/C915 Polymorphism of Transforming Growth Factor beta1 Is Associated With Homo sapiens Longevity: A Study in Italian Centenarians	10.1111/j.1474-9728.2004.00129.x	hsa04218	Cellular senescence	7040
TICAM1	TRIF	Toll Like Receptor Adaptor Molecule 1	Functions as sorting adapter in different signaling pathways to facilitate downstream signaling leading to type I interferon induction. In TLR4 signaling, physically bridges TLR4 and TICAM1 and functionally transmits signal to TICAM1 in early endosomes after endocytosis of TLR4. In TLR2 signaling, physically bridges TLR2 and MYD88 and is required for the TLR2-dependent movement of MYD88 to endoso…	NF-κB related gene	Homo sapiens	Impact of age, BMI and HbA1c levels on the genome-wide DNA methylation and mRNA expression patterns in human adipose tissue and identification of epigenetic biomarkers in blood	10.1093/hmg/ddv124	hsa04064	NF-kappa B signaling pathway	148022
TIMP1	CLGI	TIMP Metallopeptidase Inhibitor 1	Metalloproteinase inhibitor that functions by forming one to one complexes with target metalloproteinases, such as collagenases, and irreversibly inactivates them by binding to their catalytic zinc cofactor. Acts on MMP1, MMP2, MMP3, MMP7, MMP8, MMP9, MMP10, MMP11, MMP12, MMP13 and MMP16. Does not act on MMP14. Also functions as a growth factor that regulates cell differentiation, migration and c…	loss of proteostasis	Homo sapiens	Matrix Metalloproteinases and Tissue Inhibitors of Metalloproteinases in Extracellular Matrix Remodeling during Left Ventricular Diastolic Dysfunction and Heart Failure with Preserved Ejection Fraction: A Systematic Review and Meta-Analysis	10.3390/ijms21186742	hsa04066	HIF-1 signaling pathway	7076
TIMP2	CSC-21K	TIMP Metallopeptidase Inhibitor 2	Complexes with metalloproteinases (such as collagenases) and irreversibly inactivates them by binding to their catalytic zinc cofactor. Known to act on MMP-1, MMP-2, MMP-3, MMP-7, MMP-8, MMP-9, MMP-10, MMP-13, MMP-14, MMP-15, MMP-16 and MMP-19.	senescence-associated secretory phenotype	Homo sapiens	The effect of aging in primary human dermal fibroblasts	10.1371/journal.pone.0219165	unknown	Unknown	7077
TIRAP	MyD88-2	TIR Domain Containing Adaptor Protein	Adapter involved in TLR2 and TLR4 signaling pathways in the innate immune response. Acts via IRAK2 and TRAF-6, leading to the activation of NF-kappa-B, MAPK1, MAPK3 and JNK, and resulting in cytokine secretion and the inflammatory response. Positively regulates the production of TNF-alpha and interleukin-6.	NF-κB related gene	Homo sapiens	Bidirectional, Temporal Associations of Sleep with Positive Events, Affect, and Stressors in Daily Life Across a Week	10.1007/s12160-016-9864-y	hsa04064	NF-kappa B signaling pathway	114609
TLR4	ARMD10	Toll Like Receptor 4	Cooperates with LY96 and CD14 to mediate the innate immune response to bacterial lipopolysaccharide (LPS) . Acts via MYD88, TIRAP and TRAF6, leading to NF-kappa-B activation, cytokine secretion and the inflammatory response . Also involved in LPS-independent inflammatory responses triggered by free fatty acids, such as palmitate, and Ni(2+). Responses triggered by Ni(2+) require non-conserved his…	NF-κB related gene	Homo sapiens	DUSP facilitates RPMI8226 myeloma cell aging and inhibited TLR4 expression	10.26355/eurrev_201809_15939	hsa04064	NF-kappa B signaling pathway	7099
TMEM67	Meckelin	Transmembrane Protein 67	Required for ciliary structure and function. Part of the tectonic-like complex which is required for tissue-specific ciliogenesis and may regulate ciliary membrane composition (By similarity). Involved in centrosome migration to the apical cell surface during early ciliogenesis. Involved in the regulation of cilia length and appropriate number through the control of centrosome duplication. Requir…	others	Homo sapiens	Hydrocephalus in a rat model of Meckel Gruber syndrome with a TMEM67 mutation	10.1038/s41598-018-37620-5	unknown	Unknown	91147
TNF	TNFSF2; DIF; TNF-alpha	tumor necrosis factor	A cytokine involved in the immune response, TNF can induce cell death in some tumour cells. It can also induce cellular proliferation and differentiation.	altered intercellular communication	Homo sapiens	The tumor necrosis factor alpha -308G>A polymorphism is associated with dementia in the oldest old	10.1111/j.1532-5415.2004.52369.x	hsa04150	mTOR signaling pathway	7124
TNFAIP3	Zinc Finger Protein A20	TNF Alpha Induced Protein 3	Ubiquitin-editing enzyme that contains both ubiquitin ligase and deubiquitinase activities. Involved in immune and inflammatory responses signaled by cytokines, such as TNF-alpha and IL-1 beta, or pathogens via Toll-like receptors (TLRs) through terminating NF-kappa-B activity. Essential component of a ubiquitin-editing protein complex, comprising also RNF11, ITCH and TAX1BP1, that ensures the tr…	NF-κB related gene	Homo sapiens	TNFAIP3 Plays a Role in Aging of the Hematopoietic System	10.3389/fimmu.2020.536442	hsa04064	NF-kappa B signaling pathway	7128
TNFRSF10C	TRID	TNF Receptor Superfamily Member 10c	Receptor for the cytotoxic ligand TRAIL. Lacks a cytoplasmic death domain and hence is not capable of inducing apoptosis. May protect cells against TRAIL mediated apoptosis by competing with TRAIL-R1 and R2 for binding to the ligand.	senescence-associated secretory phenotype	Homo sapiens	CSF protein changes associated with hippocampal sclerosis risk gene variants highlight impact of GRN/PGRN	10.1016/j.exger.2017.01.025	hsa04060	Cytokine-cytokine receptor interaction	8794
TNFRSF11A	RANK	TNF Receptor Superfamily Member 11a	Receptor for TNFSF11/RANKL/TRANCE/OPGL; essential for RANKL-mediated osteoclastogenesis. Involved in the regulation of interactions between T-cells and dendritic cells.	NF-κB related gene	Homo sapiens	A genome-wide association study of myasthenia gravis	10.1001/jamaneurol.2014.4103	hsa04064	NF-kappa B signaling pathway	8792
TNFRSF11B	Osteoprotegerin	TNF Receptor Superfamily Member 11b	Acts as decoy receptor for TNFSF11/RANKL and thereby neutralizes its function in osteoclastogenesis. Inhibits the activation of osteoclasts and promotes osteoclast apoptosis in vitro. Bone homeostasis seems to depend on the local ratio between TNFSF11 and TNFRSF11B. May also play a role in preventing arterial calcification. May act as decoy receptor for TNFSF10/TRAIL and protect against apoptosis…	others	Homo sapiens	Melatonin-micronutrients Osteopenia Treatment Study (MOTS): a translational study assessing melatonin, strontium (citrate), vitamin D3 and vitamin K2 (MK7) on bone density, bone marker turnover and health related quality of life in postmenopausal osteopen	10.18632/aging.101158	hsa04060	Cytokine-cytokine receptor interaction	4982
TNFRSF13C	CD268	TNF Receptor Superfamily Member 13C	B-cell receptor specific for TNFSF13B/TALL1/BAFF/BLyS. Promotes the survival of mature B-cells and the B-cell response.	NF-κB related gene	Homo sapiens	Recurrent respiratory tract infections (RRTI) in the elderly: A late onset mild immunodeficiency?	10.1016/j.clim.2017.05.008	hsa04064	NF-kappa B signaling pathway	115650
TNFRSF1A	TNF-R-I	TNF Receptor Superfamily Member 1A	Receptor for TNFSF2/TNF-alpha and homotrimeric TNFSF1/lymphotoxin-alpha. The adapter molecule FADD recruits caspase-8 to the activated receptor. The resulting death-inducing signaling complex (DISC) performs caspase-8 proteolytic activation which initiates the subsequent cascade of caspases (aspartate-specific cysteine proteases) mediating apoptosis. Contributes to the induction of non-cytocidal …	senescence-associated secretory phenotype	Homo sapiens	Sulforaphane alleviates cadmium-induced toxicity in human mesenchymal stem cells through POR and TNFSF10 genes expression	10.1016/j.biopha.2019.108896	hsa04010	MAPK signaling pathway	7132
TNFRSF1B	TNFBR	TNF Receptor Superfamily Member 1B	Receptor with high affinity for TNFSF2/TNF-alpha and approximately 5-fold lower affinity for homotrimeric TNFSF1/lymphotoxin-alpha. The TRAF1/TRAF2 complex recruits the apoptotic suppressors BIRC2 and BIRC3 to TNFRSF1B/TNFR2. This receptor mediates most of the metabolic effects of TNF-alpha. Isoform 2 blocks TNF-alpha-induced apoptosis, which suggests that it regulates TNF-alpha function by antag…	senescence-associated secretory phenotype	Homo sapiens	Association of TNF Receptor 2 and CRP with GFR Decline in the General Nondiabetic Population	10.2215/CJN.09280916	hsa04060	Cytokine-cytokine receptor interaction	7133
TNFSF11	RANKL	TNF Superfamily Member 11	Cytokine that binds to TNFRSF11B/OPG and to TNFRSF11A/RANK. Osteoclast differentiation and activation factor. Augments the ability of dendritic cells to stimulate naive T-cell proliferation. May be an important regulator of interactions between T-cells and dendritic cells and may play a role in the regulation of the T-cell-dependent immune response. May also play an important role in enhanced bon…	NF-κB related gene	Homo sapiens	Melatonin-micronutrients Osteopenia Treatment Study (MOTS): a translational study assessing melatonin, strontium (citrate), vitamin D3 and vitamin K2 (MK7) on bone density, bone marker turnover and health related quality of life in postmenopausal osteopen	10.18632/aging.101158	hsa04064	NF-kappa B signaling pathway	8600
TNFSF13B	BAFF	TNF Superfamily Member 13	Cytokine that binds to TNFRSF13B/TACI and TNFRSF17/BCMA. TNFSF13/APRIL binds to the same 2 receptors. Together, they form a 2 ligands -2 receptors pathway involved in the stimulation of B- and T-cell function and the regulation of humoral immunity. A third B-cell specific BAFF-receptor (BAFFR/BR3) promotes the survival of mature B-cells and the B-cell response.	NF-κB related gene	Homo sapiens	Overexpression of the Cytokine BAFF and Autoimmunity Risk	10.1056/NEJMoa1610528	hsa04064	NF-kappa B signaling pathway	10673
TNFSF14	HVEM-L	TNF Superfamily Member 14	Cytokine that binds to TNFRSF3/LTBR. Binding to the decoy receptor TNFRSF6B modulates its effects. Acts as a ligand for TNFRSF14/HVEM . Upon binding to TNFRSF14/HVEM, delivers costimulatory signals to T cells, leading to T cell proliferation and IFNG production .	NF-κB related gene	Homo sapiens	LIGHT/TNFSF14 is increased in patients with type 2 diabetes mellitus and promotes islet cell dysfunction and endothelial cell inflammation in vitro	10.1007/s00125-016-4036-y	hsa04064	NF-kappa B signaling pathway	8740
TOP1	DNA Topoisomerase I; Topoisomerase (DNA) I; DNA Topoisomerase 1	topoisomerase (DNA) I	TOP1 may also be important in the regulation of various brain functions and its activity is age-dependent.	others	Homo sapiens	Telomeric DNA damage by topoisomerase I. A possible mechanism for cell killing by camptothecin	10.1074/jbc.M309779200	unknown	Unknown	7150
TOP2A	DNA Topoisomerase II Alpha; Topoisomerase (DNA) II Alpha 170kDa; TP2A	topoisomerase (DNA) II alpha	RECQL5 co-localizes with Topoisomerase IIα during S-phase of the cell cycle. Cells with stable depletions of RECQL5 display a slow proliferation rate, a G2/M cell cycle arrest and late S-phase cycling defects.	cellular senescence	Homo sapiens	RECQL5 Cooperates With Topoisomerase II Alpha in DNA Decatenation and Cell Cycle Progression	10.1093/nar/gkr844	unknown	Unknown	7153
TOP2B	DNA Topoisomerase II Beta; Topoisomerase (DNA) II Beta 180kDa; TOPIIB	topoisomerase (DNA) II beta	Enzymatically it catalyzes ATP-dependent topological changes of double stranded DNA, while as a protein it was reported to be associated with several factors in promoting cell growth, migration, DNA repair and transcription regulation.	others	Homo sapiens	Topoisomerase IIβ and Its Role in Different Biological Contexts	10.1016/j.abb.2017.06.021	unknown	Unknown	7155
TOP3B	DNA Topoisomerase III Beta; TOP3B1; Topoisomerase (DNA) III Beta	topoisomerase (DNA) III beta	Mice lacking DNA topoisomerase 3beta are predisposed to a shortened lifespan, infertility, and lesions in multiple organs resulting from inflammatory responses.	altered intercellular communication	Homo sapiens	Topoisomerase 3β is the major topoisomerase for mRNAs and linked to neurodevelopment and mental dysfunction	10.1093/nar/gkw1293	unknown	Unknown	8940
TOPORS	Topoisomerase I-Binding RING Finger Protein	E3 ubiquitin-protein ligase Topors	TOPORS functions as an E3 ubiquitin-protein ligase and as an E3 SUMO1-protein ligase. TOPORS may regulate chromatin modification through sumoylation of several chromatin modification-associated proteins. TOPORS may be involved in DNA damage-induced cell death through IKBKE sumoylation.	loss of proteostasis	Homo sapiens	Topors functions as an E3 ubiquitin ligase with specific E2 enzymes and ubiquitinates p53	10.1074/jbc.C400300200	unknown	Unknown	10210
TP53	BMFS5; TRP53	tumor protein p53	TP53 acts as a tumor suppressor in many tumor types; induces growth arrest or apoptosis depending on the physiological circumstances and cell type. TP53 is involved in cell cycle regulation as a trans-activator that acts to negatively regulate cell division by controlling a set of genes required for this process.	others	Homo sapiens	Variation in the human TP53 gene affects old age survival and cancer mortality	10.1016/j.exger.2004.10.001	hsa04211	Longevity regulating pathway	7157
TP53BP1	TP53-Binding Protein 1	tumor protein p53 binding protein 1	Double-strand break (DSB) repair protein involved in response to DNA damage, telomere dynamics and class-switch recombination (CSR) during antibody genesis. TP53BP1 plays a key role in the repair of double-strand DNA breaks (DSBs) in response to DNA damage by promoting non-homologous end joining (NHEJ)-mediated repair of DSBs and specifically counteracting the function of the homologous recombina…	genomic instability	Homo sapiens	53BP1, a Mediator of the DNA Damage Checkpoint	10.1126/science.1076182	unknown	Unknown	7158
TP63	P73L; P63	tumor protein p63	TP63 acts as a sequence specific DNA binding transcriptional activator or repressor. TP63 may be required in conjunction with TP73/p73 for initiation of p53/TP53 dependent apoptosis in response to genotoxic insults and the presence of activated oncogenes. TP63 is involved in Notch signaling by probably inducing JAG1 and JAG2. TP63 plays a role in the regulation of epithelial morphogenesis.	genomic instability	Homo sapiens	p63, a p53 Homolog at 3q27-29, Encodes Multiple Products With Transactivating, Death-Inducing, and Dominant-Negative Activities	10.1016/s1097-2765(00)80275-0	unknown	Unknown	8626
TP73	P53-Like Transcription Factor	tumor protein p73	TP73 participates in the apoptotic response to DNA damage. TP73 isoforms containing the transactivation domain are pro-apoptotic, isoforms lacking the domain are anti-apoptotic and block the function of p53 and transactivating p73 isoforms. TP73 may be a tumor suppressor protein.	genomic instability	Homo sapiens	Human DeltaNp73 regulates a dominant negative feedback loop for TAp73 and p53	10.1189/jlb.1A0317-132R	hsa04115	p53 signaling pathway	7161
TPP2	Tripeptidyl Aminopeptidase	tripeptidyl peptidase II	Component of the proteolytic cascade acting downstream of the 26S proteasome in the ubiquitin-proteasome pathway. TRAP1 may be able to complement the 26S proteasome function to some extent under conditions in which the latter is inhibited.	loss of proteostasis	Homo sapiens	Generation of major histocompatibility complex class I antigens: functional interplay between proteasomes and TPPII	10.1038/ni1090	unknown	Unknown	7174
TRADD	Tumor Necrosis Factor Receptor Type 1 Associated Death Domain Protein	TNFRSF1A Associated Via Death Domain	The nuclear form acts as a tumor suppressor by preventing ubiquitination and degradation of isoform p19ARF/ARF of CDKN2A by TRIP12: acts by interacting with TRIP12, leading to disrupt interaction between TRIP12 and isoform p19ARF/ARF of CDKN2A (By similarity). Adapter molecule for TNFRSF1A/TNFR1 that specifically associates with the cytoplasmic domain of activated TNFRSF1A/TNFR1 mediating its int…	NF-κB related gene	Homo sapiens	Modulating TRADD to restore cellular homeostasis and inhibit apoptosis	10.1038/s41586-020-2757-z	hsa04064	NF-kappa B signaling pathway	8717
TRAF1	EBI6	TNF Receptor Associated Factor 1	Adapter molecule that regulates the activation of NF-kappa-B and JNK. Plays a role in the regulation of cell survival and apoptosis. The heterotrimer formed by TRAF1 and TRAF2 is part of a E3 ubiquitin-protein ligase complex that promotes ubiquitination of target proteins, such as MAP3K14. The TRAF1/TRAF2 complex recruits the antiapoptotic E3 protein-ubiquitin ligases BIRC2 and BIRC3 to TNFRSF1B/…	NF-κB related gene	Homo sapiens	Traf1 induction and protection from tumor necrosis factor by nuclear factor-kappaB p65 is independent of serine 536 phosphorylation	10.1158/0008-5472.CAN-07-0922	hsa04064	NF-kappa B signaling pathway	7185
TRAF2	TRAP3	TNF Receptor Associated Factor 2	Regulates activation of NF-kappa-B and JNK and plays a central role in the regulation of cell survival and apoptosis. Required for normal antibody isotype switching from IgM to IgG. Has E3 ubiquitin-protein ligase activity and promotes 'Lys-63'-linked ubiquitination of target proteins, such as BIRC3, RIPK1 and TICAM1. Is an essential constituent of several E3 ubiquitin-protein ligase complexes, w…	NF-κB related gene	Homo sapiens	Bone Remodeling and the Role of TRAF3 in Osteoclastic Bone Resorption	10.3389/fimmu.2018.02263	hsa04064	NF-kappa B signaling pathway	7186
TRAF3	LAP1	TNF Receptor Associated Factor 3	Regulates pathways leading to the activation of NF-kappa-B and MAP kinases, and plays a central role in the regulation of B-cell survival. Part of signaling pathways leading to the production of cytokines and interferon. Required for normal antibody isotype switching from IgM to IgG. Plays a role T-cell dependent immune responses. Plays a role in the regulation of antiviral responses. Is an essen…	NF-κB related gene	Homo sapiens	Bone Remodeling and the Role of TRAF3 in Osteoclastic Bone Resorption	10.3389/fimmu.2018.02263	hsa04064	NF-kappa B signaling pathway	7187
TRAF6	RNF85	TNF Receptor Associated Factor 6	E3 ubiquitin ligase that, together with UBE2N and UBE2V1, mediates the synthesis of 'Lys-63'-linked-polyubiquitin chains conjugated to proteins, such as IKBKG, IRAK1, AKT1 and AKT2. Also mediates ubiquitination of free/unanchored polyubiquitin chain that leads to MAP3K7 activation. Leads to the activation of NF-kappa-B and JUN. May be essential for the formation of functional osteoclasts. Seems t…	NF-κB related gene	Homo sapiens	Gain-of-Function Mutation of Card14 Leads to Spontaneous Psoriasis-like Skin Inflammation through Enhanced Keratinocyte Response to IL-17A	10.1016/j.immuni.2018.05.012	hsa04064	NF-kappa B signaling pathway	7189
TRAP1	TNFR-Associated Protein 1	TNF receptor-associated protein 1	TRAP1 is a chaperone that expresses an ATPase activity. TRAP1 is involved in maintaining mitochondrial function and polarization, downstream of PINK1 and mitochondrial complex I. TRAP1 is a negative regulator of mitochondrial respiration able to modulate the balance between oxidative phosphorylation and aerobic glycolysis.	mitochondrial dysfunction	Homo sapiens	e mitochondrial chaperone TRAP1 promotes neoplastic growth by inhibiting succinate dehydrogenase	10.1016/j.cmet.2013.04.019	unknown	Unknown	10131
TRIM25	RNF147	Tripartite Motif Containing 25	unctions as a ubiquitin E3 ligase and as an ISG15 E3 ligase . Involved in innate immune defense against viruses by mediating ubiquitination of DDX58 and IFIH1. Mediates 'Lys-63'-linked polyubiquitination of the DDX58 N-terminal CARD-like region and may play a role in signal transduction that leads to the production of interferons in response to viral infection . Mediates 'Lys-63'-linked polyubiqu…	NF-κB related gene	Homo sapiens	TRIM25 has a dual function in the p53/Mdm2 circuit	10.1038/onc.2015.21	hsa04064	NF-kappa B signaling pathway	7706
TRPS1	GC79	Transcriptional Repressor GATA Binding 1	Transcriptional repressor. Binds specifically to GATA sequences and represses expression of GATA-regulated genes at selected sites and stages in vertebrate development. Regulates chondrocyte proliferation and differentiation. Executes multiple functions in proliferating chondrocytes, expanding the region of distal chondrocytes, activating proliferation in columnar cells and supporting the differe…	others	Homo sapiens	The RING finger protein RNF4, a co-regulator of transcription, interacts with the TRPS1 transcription factor.	10.1074/jbc.M306259200	unknown	Unknown	7227
TRPV1	Vanilloid Receptor Subtype 1	transient receptor potential cation channel subfamily V member 1	TRPV1 is involved in mediation of inflammatory pain and hyperalgesia. TRPV1 is sensitized by a phosphatidylinositol second messenger system activated by receptor tyrosine kinases, which involves PKC isozymes and PCL. TRPV1 can be activated by endogenous compounds, including 12-hydroperoxytetraenoic acid and bradykinin. TRPV1 acts as ionotropic endocannabinoid receptor with central neuromodulatory…	others	Homo sapiens	Molecular Determinants of Vanilloid Sensitivity in TRPV1	10.1074/jbc.M312577200	unknown	Unknown	7442
TSC1	Tuberous Sclerosis 1	Hamartin	In complex with TSC2, TSC1 inhibits the nutrient-mediated or growth factor-stimulated phosphorylation of S6K1 and EIF4EBP1 by negatively regulating mTORC1 signaling. TSC1 is involved in microtubule-mediated protein transport, but this seems to be due to unregulated mTOR signaling. TSC1 acts as a co-chaperone for HSP90AA1 facilitating HSP90AA1 chaperoning of protein clients such as kinases, TSC2 a…	deregulated nutrient sensing	Homo sapiens	Tuberous sclerosis complex-1 and -2 gene products function together to inhibit mammalian target of rapamycin (mTOR)-mediated downstream signaling	10.1073/pnas.202476899	hsa04211	Longevity regulating pathway	7248
TSC2	Tuberous Sclerosis 2	Tuberin	In complex with TSC1, this tumor suppressor inhibits the nutrient-mediated or growth factor-stimulated phosphorylation of S6K1 and EIF4EBP1 by negatively regulating mTORC1 signaling. TSC2 acts as a GTPase-activating protein (GAP) for the small GTPase RHEB, a direct activator of the protein kinase activity of mTORC1. TSC2 may also play a role in microtubule-mediated protein transport.	deregulated nutrient sensing	Homo sapiens	Tuberous sclerosis complex-1 and -3 gene products function together to inhibit mammalian target of rapamycin (mTOR)-mediated downstream signaling	10.1073/pnas.202476900	hsa04211	Longevity regulating pathway	7249
TXN	TRDX; ADF	thioredoxin	TXN participates in various redox reactions through the reversible oxidation of its active center dithiol to a disulfide and catalyzes dithiol-disulfide exchange reactions.	others	Homo sapiens	The role of thioredoxin in the aging process: involvement of oxidative stress	10.1089/152308603770310211	unknown	Unknown	7295
UBB	HEL-S-50	ubiquitin B	UBB exists either covalently attached to another protein, or free (unanchored).	loss of proteostasis	Homo sapiens	Long-term Proteasomal Inhibition in Transgenic Mice by UBB(+1) Expression Results in Dysfunction of Central Respiration Control Reminiscent of Brainstem Neuropathology in Alzheimer Patients	10.1007/s00401-012-1003-7	hsa04137	Mitophagy - animal	7314
UBE2I	UBC9	ubiquitin-conjugating enzyme E2I	UBE2I catalyzes the attachment of SUMO1 to other proteins. It is related to PCNA, suggesting it might play a role in DNA repair and perhaps even in aging.	genomic instability	Homo sapiens	RAD6-dependent DNA Repair Is Linked to Modification of PCNA by Ubiquitin and SUMO	10.1038/nature00991	unknown	Unknown	7329
UCHL1	PGP9.5; Uch-L1; PARK5	ubiquitin carboxyl-terminal esterase L1 (ubiquitin thiolesterase)	UCHL1 has both ligase and hydrolase activities, and it may be involved in protein degradation.	loss of proteostasis	Homo sapiens	The Neuron-Specific Protein PGP 9.5 Is a Ubiquitin Carboxyl-Terminal Hydrolase	10.1126/science.2530630	unknown	Unknown	7345
UCP1	Mitochondrial Brown Fat Uncoupling Protein 1	uncoupling protein 1 (mitochondrial, proton carrier)	UCP1 functions as a long-chain fatty acid/LCFA and proton symporter, simultaneously transporting one LCFA and one proton through the inner mitochondrial membrane. However, LCFAs remaining associated with the transporter via their hydrophobic tails, it results in an apparent transport of protons activated by LCFAs. UCP1 regulates the production of reactive oxygen species/ROS by mitochondria.	mitochondrial dysfunction	Homo sapiens	Expression, folding, and proton transport activity of human uncoupling protein-1 (UCP1) in lipid membranes: evidence for associated functional forms	10.1074/jbc.M113.509935	unknown	Unknown	7350
UCP2	Mitochondrial Uncoupling Protein 2; Solute Carrier Family 25 Member 8	uncoupling protein 2 (mitochondrial, proton carrier)	UCP are mitochondrial transporter proteins that create proton leaks across the inner mitochondrial membrane, thus uncoupling oxidative phosphorylation from ATP synthesis. As a result, energy is dissipated in the form of heat.	mitochondrial dysfunction	Homo sapiens	UCP2 transports C4 metabolites out of mitochondria, regulating glucose and glutamine oxidation	https://doi.org/10.1073/pnas.1317400111	unknown	Unknown	7351
UCP3	SLC25A9	uncoupling protein 3 (mitochondrial, proton carrier)	Mitochondrial uncoupling proteins create proton leaks across the inner mitochondrial membrane to uncouple oxidative phosphorylation from ATP synthesis resulting in energy being dissipated as heat.	mitochondrial dysfunction	Homo sapiens	Energy Metabolism in Uncoupling Protein 3 Gene Knockout Mice	10.1074/jbc.M910179199	unknown	Unknown	7352
ULK1	Serine/Threonine-Protein Kinase ULK1	Serine/threonine-protein kinase ULK1	ULK1 acts upstream of phosphatidylinositol 3-kinase PIK3C3 to regulate the formation of autophagophores, the precursors of autophagosomes. ULK1 is part of regulatory feedback loops in autophagy: acts both as a downstream effector and negative regulator of mammalian target of rapamycin complex 1 (mTORC1) via interaction with RPTOR. ULK1 is activated via phosphorylation by AMPK and also acts as a r…	others	Homo sapiens	Interaction of the Unc-51-like kinase and microtubule-associated protein light chain 3 related proteins in the brain: possible role of vesicular transport in axonal elongation	10.1016/s0169-328x(00)00218-7	hsa04211	Longevity regulating pathway	8408
VCAM1	CD106	Vascular Cell Adhesion Molecule 1	mportant in cell-cell recognition. Appears to function in leukocyte-endothelial cell adhesion. Interacts with integrin alpha-4/beta-1 (ITGA4/ITGB1) on leukocytes, and mediates both adhesion and signal transduction. The VCAM1/ITGA4/ITGB1 interaction may play a pathophysiologic role both in immune responses and in leukocyte emigration to sites of inflammation.	NF-κB related gene	Homo sapiens	Aged blood impairs hippocampal neural precursor activity and activates microglia via brain endothelial cell VCAM1	10.1038/s41591-019-0440-4	hsa04064	NF-kappa B signaling pathway	7412
VCP	TERA; P97	valosin containing protein	VCP is necessary for the fragmentation of Golgi stacks during mitosis and for their reassembly after mitosis. VCP is involved in the formation of the transitional endoplasmic reticulum (tER).	loss of proteostasis	Homo sapiens	VCP and PSMF1: Antagonistic Regulators of Proteasome Activity	10.1016/j.bbrc.2015.06.086	unknown	Unknown	7415
VEGFA	VEGF-A	vascular endothelial growth factor A	Growth factor active in angiogenesis, vasculogenesis and endothelial cell growth. VEGFA induces endothelial cell proliferation, promotes cell migration, inhibits apoptosis and induces permeabilization of blood vessels. VEGFA binds to the FLT1/VEGFR1 and KDR/VEGFR2 receptors, heparan sulfate and heparin.	others	Homo sapiens	Vascular endothelial growth factor induces cyclooxygenase-dependent proliferation of endothelial cells via the VEGF-2 receptor	10.1096/fj.00-0757fje	hsa04066	HIF-1 signaling pathway	7422
VEGFC	Flt4-L	Vascular Endothelial Growth Factor C	Growth factor active in angiogenesis, and endothelial cell growth, stimulating their proliferation and migration and also has effects on the permeability of blood vessels. May function in angiogenesis of the venous and lymphatic vascular systems during embryogenesis, and also in the maintenance of differentiated lymphatic endothelium in adults. Binds and activates KDR/VEGFR2 and FLT4/VEGFR3 recep…	senescence-associated secretory phenotype	Homo sapiens	Signatures of photo-aging and intrinsic aging in skin were revealed by transcriptome network analysis	10.18632/aging.101496	hsa04010	MAPK signaling pathway	7424
WNT2	IRP	Wnt Family Member	Ligand for members of the frizzled family of seven transmembrane receptors. Functions in the canonical Wnt signaling pathway that results in activation of transcription factors of the TCF/LEF family (PubMed:20018874). Functions as upstream regulator of FGF10 expression. Plays an important role in embryonic lung development. May contribute to embryonic brain development by regulating the prolifera…	senescence-associated secretory phenotype	Homo sapiens	SERPINH1 regulates EMT and gastric cancer metastasis via the Wnt/β-catenin signaling pathway	10.18632/aging.102831	hsa04150	mTOR signaling pathway	7472
WRN	RECQL2; RECQ3	Werner syndrome, RecQ helicase-like	Multifunctional enzyme that has both magnesium and ATP-dependent DNA-helicase activity and 3'->5' exonuclease activity towards double-stranded DNA with a 5'-overhang.	genomic instability	Homo sapiens	Aging Stem Cells. A Werner Syndrome Stem Cell Model Unveils Heterochromatin Alterations as a Driver of Homo sapiens Aging	10.1126/science.aaa1356	unknown	Unknown	7486
XIAP	IAP-Like Protein 1	X-Linked Inhibitor Of Apoptosis	Multi-functional protein which regulates not only caspases and apoptosis, but also modulates inflammatory signaling and immunity, copper homeostasis, mitogenic kinase signaling, cell proliferation, as well as cell invasion and metastasis. Acts as a direct caspase inhibitor. Directly bind to the active site pocket of CASP3 and CASP7 and obstructs substrate entry. Inactivates CASP9 by keeping it in…	NF-κB related gene	Homo sapiens	Elevated X-linked inhibitor of apoptosis protein (XIAP) expression uncovers detrimental prognosis in subgroups of neoadjuvant treated and T-cell rich esophageal adenocarcinoma	10.1186/s12885-019-5722-1	hsa04064	NF-kappa B signaling pathway	331
XPA	XPAC; XP1	xeroderma pigmentosum, complementation group A	XPA is primarily involved in DNA repair. The XPA protein functions in the recognition of DNA damage.	genomic instability	Homo sapiens	Xeroderma Pigmentosa Group A (XPA), Nucleotide Excision Repair and Regulation by ATR in Response to Ultraviolet Irradiation	10.1007/978-3-319-56017-5_4	unknown	Unknown	7507
XRCC5	KU80; KARP-1; Ku86	X-ray repair complementing defective repair in Chinese hamster cells 5 (double-strand-break rejoining)	The DNA repair protein Ku (a heterodimer of Ku70 and Ku80 subunits) associates with mammalian telomeres and contributes to telomere maintenance.	telomere attrition	Homo sapiens	Human Ku70/80 Associates Physically With Telomerase Through Interaction With hTERT	10.1074/jbc.M208542200	unknown	Unknown	7520
XRCC6	KU70; ML8; G22P1	X-ray repair complementing defective repair in Chinese hamster cells 6	Ku70 forms a heterodimer with Ku80, called Ku, that is critical for repairing DNA double-stand breaks by nonhomologous end joining and for maintaining telomeres. The Ku heterodimer is important for longevity assurance in mice.	others	Homo sapiens	Human Ku70/80 associates physically with telomerase through interaction with hTERT	10.1074/jbc.M208542200	unknown	Unknown	2547
