# Supplementary material for: SenolyticSynergy: An Attention-Based Network for Discovering Novel Senolytic Combinations via Human Aging Genomics
Source: Int J Mol Sci. 2025 Sep 16;26(18):9004. doi: 10.3390/ijms26189004 (PMC12469854; doi:10.3390/ijms26189004)
Supplement: Supplementary file 1 [file ijms-26-09004-s001.zip › geneset_source_6_tableExport (6).csv]

Symbol	Alias	Description	Function	Gene_Set	Species	Literature_Name	Literature_Link	KEGG_ID	KEGG_Name	Gene_ID
YWHAZ	KCIP-1; 14-3-3-zeta; YWHAD	tyrosine 3-monooxygenase/tryptophan 5-monooxygenase activation protein, zeta	YWHAZ interacts with so many proteins, including many associated with ageing such as the?INS/IGF1?pathway, may be involved in stem cell development.	stem cell exhaustion	Homo sapiens	Proteomic Analysis Identifies That 14-3-3zeta Interacts With Beta-Catenin and Facilitates Its Activation by Akt	10.1073/pnas.0406499101	hsa04110	Cell cycle	7534
ZAP70	SRK	Zeta Chain Of T Cell Receptor Associated Protein Kinase 70	Tyrosine kinase that plays an essential role in regulation of the adaptive immune response. Regulates motility, adhesion and cytokine expression of mature T-cells, as well as thymocyte development. Contributes also to the development and activation of primary B-lymphocytes. When antigen presenting cells (APC) activate T-cell receptor (TCR), a serie of phosphorylations lead to the recruitment of Z…	NF-κB related gene	Homo sapiens	Otud7b facilitates T cell activation and inflammatory responses by regulating Zap70 ubiquitination	10.1084/jem.20151426	hsa04064	NF-kappa B signaling pathway	7535
ZMPSTE24	FACE-1; Ste24p; STE24	zinc metallopeptidase STE24	ZMPSTE24 is a zinc metalloprotease involved in the post-translational processing of?LMNA?precursors. ZMPSTE24-null mice have a short lifespan and show some signs of accelerated ageing.	genomic instability	Homo sapiens	Loss of ZMPSTE24 (FACE-1) Causes Autosomal Recessive Restrictive Dermopathy and Accumulation of Lamin A Precursors	10.1093/hmg/ddi159	unknown	Unknown	10269
