# Supplementary material for: SenolyticSynergy: An Attention-Based Network for Discovering Novel Senolytic Combinations via Human Aging Genomics
Source: Int J Mol Sci. 2025 Sep 16;26(18):9004. doi: 10.3390/ijms26189004 (PMC12469854; doi:10.3390/ijms26189004)
Supplement: Supplementary file 1 [file ijms-26-09004-s001.zip › senolytics_combination_1953.csv]

Drug_A_Name	Drug_A_SMILES	Drug_B_Name	Drug_B_SMILES
Azacyclonol	C(c1ccccc1)(c1ccccc1)(C1CCNCC1)O	Cyclosporin A	N1(C([C@@H](N(C([C@@H](N(C([C@@H](N(C([C@H](NC([C@@H](NC([C@@H](N(C([C@@H](NC([C@@H](N(C(CN(C([C@@H](NC([C@@]1([C@@H]([C@@H](C/C=C/C)C)O)[H])=O)CC)=O)C)=O)C)CC(C)C)=O)C(C)C)=O)C)CC(C)C)=O)C)=O)C)=O)C)CC(C)C)=O)C)CC(C)C)=O)C)C(C)C)=O)C
Azacyclonol	C(c1ccccc1)(c1ccccc1)(C1CCNCC1)O	Digoxin	[C@]12([C@@]([C@@H](\C\3=C\C(OC3)=O)CC1)([C@@H](C[C@@]1([C@@]3([C@@](C[C@@H](O[C@@H]4O[C@@H]([C@H]([C@H](C4)O)O[C@@H]4O[C@@H]([C@H]([C@H](C4)O)O[C@@H]4O[C@@H]([C@H]([C@H](C4)O)O)C)C)C)CC3)(CC[C@@]21[H])[H])C)[H])O)C)O
Azacyclonol	C(c1ccccc1)(c1ccccc1)(C1CCNCC1)O	Nitrofural	c1([N+]([O-])=O)oc(cc1)\C=N\NC(=O)N
Azacyclonol	C(c1ccccc1)(c1ccccc1)(C1CCNCC1)O	Roxithromycin	[C@]1([C@@H]([C@H](C[C@H](O1)C)N(C)C)O)(O[C@@H]1[C@H]([C@@H]([C@H](C(O[C@@H]([C@]([C@@H]([C@H](\C(\[C@@H](C[C@]1(O)C)C)=N\OCOCCOC)C)O)(O)C)CC)=O)C)O[C@H]1C[C@]([C@H]([C@@H](O1)C)O)(OC)C)C)[H]
Azacyclonol	C(c1ccccc1)(c1ccccc1)(C1CCNCC1)O	Luteolin	c12C(\C=C(/Oc1cc(cc2O)O)\c1cc(c(cc1)O)O)=O
Azacyclonol	C(c1ccccc1)(c1ccccc1)(C1CCNCC1)O	Enoxacin	C=1(/C(c2c(nc(c(c2)F)N2CCNCC2)N(\C1)CC)=O)\C(=O)O
Azacyclonol	C(c1ccccc1)(c1ccccc1)(C1CCNCC1)O	Atorvastatin	c1(c(n(c(c1c1ccccc1)c1ccc(cc1)F)CC[C@H](C[C@H](CC(=O)O)O)O)C(C)C)C(Nc1ccccc1)=O
Azacyclonol	C(c1ccccc1)(c1ccccc1)(C1CCNCC1)O	Azithromycin	[C@@H]1([C@@H]([C@H](C[C@H](O1)C)N(C)C)O)O[C@@H]1[C@H]([C@@H]([C@H](C(O[C@@H]([C@]([C@@H]([C@H](N(C[C@@H](CC1(O)C)C)C)C)O)(O)C)CC)=O)C)O[C@H]1C[C@]([C@H]([C@@H](O1)C)O)(OC)C)C
Azacyclonol	C(c1ccccc1)(c1ccccc1)(C1CCNCC1)O	Nitazoxanide	c1(sc(NC(c2c(OC(=O)C)cccc2)=O)nc1)[N+]([O-])=O
Azacyclonol	C(c1ccccc1)(c1ccccc1)(C1CCNCC1)O	Adapalene	[C@@]12(c3cc(c4cc5c(cc(C(=O)O)cc5)cc4)ccc3OC)C[C@]3(C[C@@](C1)(C[C@@](C2)(C3)[H])[H])[H]
Azacyclonol	C(c1ccccc1)(c1ccccc1)(C1CCNCC1)O	Amiloride hydrochloride	Cl.NC(=N)NC(=O)C1=NC(Cl)=C(N)N=C1N
Azacyclonol	C(c1ccccc1)(c1ccccc1)(C1CCNCC1)O	Cantharidin	CC12C3CCC(O3)C1(C)C(=O)OC2=O
Azacyclonol	C(c1ccccc1)(c1ccccc1)(C1CCNCC1)O	Calmidazolium chloride	[Cl-].ClC1=CC=C(C=C1)C(C1=CC=C(Cl)C=C1)[N+]1=CN(CC(OCC2=C(Cl)C=C(Cl)C=C2)C2=C(Cl)C=C(Cl)C=C2)C=C1
Azacyclonol	C(c1ccccc1)(c1ccccc1)(C1CCNCC1)O	Dequalinium chloride hydrate	[Cl-].[Cl-].CC1=[N+](CCCCCCCCCC[N+]2=C(C)C=C(N)C3=C2C=CC=C3)C2=C(C=CC=C2)C(N)=C1
Azacyclonol	C(c1ccccc1)(c1ccccc1)(C1CCNCC1)O	Diphenyleneiodonium chloride	[Cl-].[I+]1C2=CC=CC=C2C2=C1C=CC=C2
Azacyclonol	C(c1ccccc1)(c1ccccc1)(C1CCNCC1)O	2,3-Dimethoxy-1,4-naphthoquinone	COC1=C(OC)C(=O)C2=C(C=CC=C2)C1=O
Azacyclonol	C(c1ccccc1)(c1ccccc1)(C1CCNCC1)O	Idarubicin	[H][C@@]1(C[C@@](O)(CC2=C(O)C3=C(C(O)=C12)C(=O)C1=C(C=CC=C1)C3=O)C(C)=O)O[C@H]1C[C@H](N)[C@H](O)[C@H](C)O1
Azacyclonol	C(c1ccccc1)(c1ccccc1)(C1CCNCC1)O	JFD00244	OC1=CC=C(CCNC2=CC=C(NCCC3=CC=C(O)C=C3)C3=C2C(=O)C2=CC=CC=C2C3=O)C=C1
Azacyclonol	C(c1ccccc1)(c1ccccc1)(C1CCNCC1)O	Mibefradil dihydrochloride	Cl.Cl.COCC(=O)O[C@]1(CCN(C)CCCC2=NC3=C(N2)C=CC=C3)CCC2=C(C=CC(F)=C2)[C@@H]1C(C)C
Azacyclonol	C(c1ccccc1)(c1ccccc1)(C1CCNCC1)O	Piperlongumine	COC1=CC(\\C=C\\C(=O)N2CCC=CC2=O)=CC(OC)=C1OC
Azacyclonol	C(c1ccccc1)(c1ccccc1)(C1CCNCC1)O	Ouabain	[H][C@@]12CC[C@]3(O)C[C@H](C[C@@H](O)[C@]3(CO)[C@@]1([H])[C@H](O)C[C@]1(C)[C@H](CC[C@]21O)C1=CC(=O)OC1)O[C@@H]1O[C@@H](C)[C@H](O)[C@@H](O)[C@H]1O
Azacyclonol	C(c1ccccc1)(c1ccccc1)(C1CCNCC1)O	Quercetin dihydrate	OC1=CC(O)=C2C(OC(=C(O)C2=O)C2=CC(O)=C(O)C=C2)=C1
Azacyclonol	C(c1ccccc1)(c1ccccc1)(C1CCNCC1)O	Rottlerin	CC(=O)C1=C(O)C(C)=C(O)C(CC2=C(O)C(C(=O)\\C=C\\C3=CC=CC=C3)=C3OC(C)(C)C=CC3=C2O)=C1O
Azacyclonol	C(c1ccccc1)(c1ccccc1)(C1CCNCC1)O	Rotenone	[H][C@@]12COC3=C(C=C(OC)C(OC)=C3)[C@]1([H])C(=O)C1=C(O2)C2=C(O[C@H](C2)C(C)=C)C=C1
Azacyclonol	C(c1ccccc1)(c1ccccc1)(C1CCNCC1)O	BIX 01294 trihydrochloride hydrate	Cl.Cl.Cl.COC1=C(OC)C=C2C(NC3CCN(CC4=CC=CC=C4)CC3)=NC(=NC2=C1)N1CCCN(C)CC1
Azacyclonol	C(c1ccccc1)(c1ccccc1)(C1CCNCC1)O	Tyrphostin AG 879	CC(C)(C)C1=CC(\\C=C(/C#N)C(N)=S)=CC(=C1O)C(C)(C)C
Azacyclonol	C(c1ccccc1)(c1ccccc1)(C1CCNCC1)O	Vincristine sulfate	OS(O)(=O)=O.[H][C@@]12N3CC[C@]11C(N(C=O)C4=CC(OC)=C(C=C14)[C@]1(CC4CN(CC(O)(CC)C4)CCC4=C1NC1=CC=CC=C41)C(=O)OC)[C@](O)([C@H](OC(C)=O)[C@]2(CC)C=CC3)C(=O)OC
Azacyclonol	C(c1ccccc1)(c1ccccc1)(C1CCNCC1)O	Tanespimycin	CC1CC(C(C(C=C(C(C(C=CC=C(C(=O)NC2=CC(=O)C(=C(C1)C2=O)NCC=C)C)OC)OC(=O)N)C)C)O)OC
Azacyclonol	C(c1ccccc1)(c1ccccc1)(C1CCNCC1)O	Geldanamycin	CC1CC(C(C(C=C(C(C(C=CC=C(C(=O)NC2=CC(=O)C(=C(C1)C2=O)OC)C)OC)OC(=O)N)C)C)O)OC
Azacyclonol	C(c1ccccc1)(c1ccccc1)(C1CCNCC1)O	Alvespimycin	CC1CC(C(C(C=C(C(C(C=CC=C(C(=O)NC2=CC(=O)C(=C(C1)C2=O)NCCN(C)C)C)OC)OC(=O)N)C)C)O)OC
Azacyclonol	C(c1ccccc1)(c1ccccc1)(C1CCNCC1)O	ProDrug A	ClC[C@@H]1CN(C(CCCC(N(C[C@H]2CCl)C3=C2C4=CC=CC=C4C(OC5O[C@@H](CO)C(O)C(O)[C@@H]5O)=C3)=O)=O)C6=C1C7=CC=CC=C7C(OC8O[C@H](CO)C(O)C(O)[C@H]8O)=C6
Azacyclonol	C(c1ccccc1)(c1ccccc1)(C1CCNCC1)O	JHB76B	ClC[C@@H]1CN(C(CCCCCC(N(C[C@H]2CCl)C3=C2C4=CC=CC=C4C(OC5O[C@@H](CO)C(O)C(O)[C@@H]5O)=C3)=O)=O)C6=C1C7=CC=CC=C7C(OC8O[C@H](CO)C(O)C(O)[C@H]8O)=C6
Azacyclonol	C(c1ccccc1)(c1ccccc1)(C1CCNCC1)O	CGP-74514A	Cl.CCn1cnc2c(Nc3cccc(Cl)c3)nc(N[C@@H]4CCCC[C@@H]4N)nc12
Azacyclonol	C(c1ccccc1)(c1ccccc1)(C1CCNCC1)O	Ouabagenin	C[C@]12C[C@H]([C@H]3[C@H]([C@]1(CC[C@@H]2C4=CC(=O)OC4)O)CC[C@]5([C@@]3([C@@H](C[C@@H](C5)O)O)CO)O)O
Azacyclonol	C(c1ccccc1)(c1ccccc1)(C1CCNCC1)O	K-Strophanthin	C[C@@H]1[C@H]([C@H](C[C@@H](O1)O[C@H]2CC[C@@]3([C@H]4CC[C@@]5([C@H](CC[C@@]5([C@@H]4CC[C@@]3(C2)O)O)C6=CC(=O)OC6)C)C=O)OC)O[C@H]7[C@@H]([C@H]([C@@H]([C@H](O7)CO)O)O)O
Azacyclonol	C(c1ccccc1)(c1ccccc1)(C1CCNCC1)O	Strophanthidin	C[C@]12CC[C@H]3[C@H]([C@]1(CC[C@@H]2C4=CC(=O)OC4)O)CC[C@]5([C@@]3(CC[C@@H](C5)O)C=O)O
Azacyclonol	C(c1ccccc1)(c1ccccc1)(C1CCNCC1)O	PF-573228	CS(=O)(=O)C1=CC=CC(=C1)CNC2=NC(=NC=C2C(F)(F)F)NC3=CC4=C(C=C3)NC(=O)CC4
Azacyclonol	C(c1ccccc1)(c1ccccc1)(C1CCNCC1)O	LY-367265	C1CC2=C3C(=CC=C2)N(S(=O)(=O)N3C1)CCN4CCC(=CC4)C5=CNC6=C5C=CC(=C6)F
Azacyclonol	C(c1ccccc1)(c1ccccc1)(C1CCNCC1)O	Temsirolimus	C[C@@H]1CC[C@H]2C[C@@H](/C(=C/C=C/C=C/[C@H](C[C@H](C(=O)[C@@H]([C@@H](/C(=C/[C@H](C(=O)C[C@H](OC(=O)[C@@H]3CCCCN3C(=O)C(=O)[C@@]1(O2)O)[C@H](C)C[C@@H]4CC[C@H]([C@@H](C4)OC)OC(=O)C(C)(CO)CO)C)/C)O)OC)C)C)/C)OC
Azacyclonol	C(c1ccccc1)(c1ccccc1)(C1CCNCC1)O	Eltrombopag	CC1=C(C=C(C=C1)N2C(=O)C(=C(N2)C)N=NC3=CC=CC(=C3O)C4=CC(=CC=C4)C(=O)O)C
Azacyclonol	C(c1ccccc1)(c1ccccc1)(C1CCNCC1)O	Raltegravir	CC1=NN=C(O1)C(=O)NC(C)(C)C2=NC(=C(C(=O)N2C)O)C(=O)NCC3=CC=C(C=C3)F
Azacyclonol	C(c1ccccc1)(c1ccccc1)(C1CCNCC1)O	Venetoclax	CC1(C)CCC(=C(C1)C2=CC=C(Cl)C=C2)CN3CCN(CC3)C4=CC(=C(C=C4)C(=O)N[S](=O)(=O)C5=CC=C(NCC6CCOCC6)C(=C5)[N+]([O-])=O)OC7=CN=C8[NH]C=CC8=C7
Azacyclonol	C(c1ccccc1)(c1ccccc1)(C1CCNCC1)O	EF24	C1C(=CC2=CC=CC=C2F)C(=O)C(=CC3=CC=CC=C3F)CN1.Cl
Azacyclonol	C(c1ccccc1)(c1ccccc1)(C1CCNCC1)O	Panobinostat	CC1=C(C2=CC=CC=C2N1)CCNCC3=CC=C(C=C3)/C=C/C(=O)NO
Azacyclonol	C(c1ccccc1)(c1ccccc1)(C1CCNCC1)O	Bufalin	C[C@]12CC[C@@H](C[C@H]1CC[C@@H]3[C@@H]2CC[C@]4([C@@]3(CC[C@@H]4C5=COC(=O)C=C5)O)C)O
Azacyclonol	C(c1ccccc1)(c1ccccc1)(C1CCNCC1)O	Proscillaridin A	C[C@H]1[C@@H]([C@H]([C@H]([C@@H](O1)O[C@H]2CC[C@@]3([C@H]4CC[C@@]5([C@H](CC[C@@]5([C@@H]4CCC3=C2)O)C6=COC(=O)C=C6)C)C)O)O)O
Azacyclonol	C(c1ccccc1)(c1ccccc1)(C1CCNCC1)O	Cinobufagin	CC(=O)O[C@@H]1[C@@H]([C@]2(CC[C@H]3[C@H]([C@@]24[C@@H]1O4)CC[C@H]5[C@@]3(CC[C@@H](C5)O)C)C)C6=COC(=O)C=C6
Azacyclonol	C(c1ccccc1)(c1ccccc1)(C1CCNCC1)O	Peruvoside	C[C@H]1[C@@H]([C@H]([C@@H]([C@@H](O1)O[C@H]2CC[C@]3([C@@H](C2)CC[C@@H]4[C@@H]3CC[C@]5([C@@]4(CC[C@@H]5C6=CC(=O)OC6)O)C)C=O)O)OC)O
Azacyclonol	C(c1ccccc1)(c1ccccc1)(C1CCNCC1)O	Digitoxin	C[C@@H]1[C@H]([C@H](C[C@@H](O1)O[C@@H]2[C@H](O[C@H](C[C@@H]2O)O[C@@H]3[C@H](O[C@H](C[C@@H]3O)O[C@H]4CC[C@]5([C@@H](C4)CC[C@@H]6[C@@H]5CC[C@]7([C@@]6(CC[C@@H]7C8=CC(=O)OC8)O)C)C)C)C)O)O
Azacyclonol	C(c1ccccc1)(c1ccccc1)(C1CCNCC1)O	Convallotoxin	C[C@H]1[C@@H]([C@H]([C@H]([C@@H](O1)O[C@H]2CC[C@@]3([C@H]4CC[C@@]5([C@H](CC[C@@]5([C@@H]4CC[C@@]3(C2)O)O)C6=CC(=O)OC6)C)C=O)O)O)O
Azacyclonol	C(c1ccccc1)(c1ccccc1)(C1CCNCC1)O	ABT-737	CN(C)CC[C@H](CSC1=CC=CC=C1)NC2=C(C=C(C=C2)S(=O)(=O)NC(=O)C3=CC=C(C=C3)N4CCN(CC4)CC5=CC=CC=C5C6=CC=C(C=C6)Cl)[N+](=O)[O-]
Azacyclonol	C(c1ccccc1)(c1ccccc1)(C1CCNCC1)O	Fisetin	C1=CC(=C(C=C1C2=C(C(=O)C3=C(O2)C=C(C=C3)O)O)O)O
Azacyclonol	C(c1ccccc1)(c1ccccc1)(C1CCNCC1)O	Curcumin	COC1=C(C=CC(=C1)/C=C/C(=O)CC(=O)/C=C/C2=CC(=C(C=C2)O)OC)O
Azacyclonol	C(c1ccccc1)(c1ccccc1)(C1CCNCC1)O	Dasatinib	CC1=C(C(=CC=C1)Cl)NC(=O)C2=CN=C(S2)NC3=CC(=NC(=N3)C)N4CCN(CC4)CCO
Azacyclonol	C(c1ccccc1)(c1ccccc1)(C1CCNCC1)O	Navitoclax	CC1(CCC(=C(C1)CN2CCN(CC2)C3=CC=C(C=C3)C(=O)NS(=O)(=O)C4=CC(=C(C=C4)N[C@H](CCN5CCOCC5)CSC6=CC=CC=C6)S(=O)(=O)C(F)(F)F)C7=CC=C(C=C7)Cl)C
Azacyclonol	C(c1ccccc1)(c1ccccc1)(C1CCNCC1)O	A1331852	O=C(NC1=NC(C=CC=C2)=C2S1)C3=C(CN(C4=CC=C(C5=C(C)N(CC6(C[C@@H](C7)C8)C[C@H]7C[C@H]8C6)N=C5)C(C(O)=O)=N4)CC9)C9=CC=C3
Azacyclonol	C(c1ccccc1)(c1ccccc1)(C1CCNCC1)O	A1155463	O=C(NC1=NC(C=CC=C2)=C2S1)C3=C(CN(C4=NC(C(O)=O)=C(CCCOC5=C(F)C=C(C#CCN(C)C)C=C5)S4)CC6)C6=CC=C3
Azacyclonol	C(c1ccccc1)(c1ccccc1)(C1CCNCC1)O	ginkgetin	COc1cc(O)c2C(=O)C=C(Oc2c1)c3ccc(OC)c(c3)c4c(O)cc(O)c5C(=O)C=C(Oc45)c6ccc(O)cc6
Azacyclonol	C(c1ccccc1)(c1ccccc1)(C1CCNCC1)O	oleandrin	COC1CC(OC(C)C1O)O[C@H]2CC[C@@]3(C)[C@H](CC[C@@H]4[C@@H]3CC[C@]5(C)[C@H]([C@H](C[C@]45O)OC(C)=O)C6=CC(=O)OC6)C2
Azacyclonol	C(c1ccccc1)(c1ccccc1)(C1CCNCC1)O	periplocin	COC1[C@H](O)C(CO[C@@H]2C(O)C[C@@H](O)OC2C)O[C@@H](O[C@H]3CC[C@]4(C)C5CC[C@]6(C)[C@H](CC[C@]6(O)C5CC[C@]4(O)C3)C7=CC(=O)OC7)C1O
Azacyclonol	C(c1ccccc1)(c1ccccc1)(C1CCNCC1)O	BRD-K56819078	COC1=C(C=C(C=C1)C(=O)NC2=CC3=C(C=C2)N=C(S3)SCC(=O)NC4=CC=CC=C4F)OC
Azacyclonol	C(c1ccccc1)(c1ccccc1)(C1CCNCC1)O	XL888	CC1=CC(C(N)=O)=C(N[C@H](C)CC)C=C1C(N[C@]2([H])C[C@H](CC3)N(C4=NC=C(C(C5CC5)=O)C=C4)[C@H]3C2)=O
Cyclosporin A	N1(C([C@@H](N(C([C@@H](N(C([C@@H](N(C([C@H](NC([C@@H](NC([C@@H](N(C([C@@H](NC([C@@H](N(C(CN(C([C@@H](NC([C@@]1([C@@H]([C@@H](C/C=C/C)C)O)[H])=O)CC)=O)C)=O)C)CC(C)C)=O)C(C)C)=O)C)CC(C)C)=O)C)=O)C)=O)C)CC(C)C)=O)C)CC(C)C)=O)C)C(C)C)=O)C	Digoxin	[C@]12([C@@]([C@@H](\C\3=C\C(OC3)=O)CC1)([C@@H](C[C@@]1([C@@]3([C@@](C[C@@H](O[C@@H]4O[C@@H]([C@H]([C@H](C4)O)O[C@@H]4O[C@@H]([C@H]([C@H](C4)O)O[C@@H]4O[C@@H]([C@H]([C@H](C4)O)O)C)C)C)CC3)(CC[C@@]21[H])[H])C)[H])O)C)O
Cyclosporin A	N1(C([C@@H](N(C([C@@H](N(C([C@@H](N(C([C@H](NC([C@@H](NC([C@@H](N(C([C@@H](NC([C@@H](N(C(CN(C([C@@H](NC([C@@]1([C@@H]([C@@H](C/C=C/C)C)O)[H])=O)CC)=O)C)=O)C)CC(C)C)=O)C(C)C)=O)C)CC(C)C)=O)C)=O)C)=O)C)CC(C)C)=O)C)CC(C)C)=O)C)C(C)C)=O)C	Nitrofural	c1([N+]([O-])=O)oc(cc1)\C=N\NC(=O)N
Cyclosporin A	N1(C([C@@H](N(C([C@@H](N(C([C@@H](N(C([C@H](NC([C@@H](NC([C@@H](N(C([C@@H](NC([C@@H](N(C(CN(C([C@@H](NC([C@@]1([C@@H]([C@@H](C/C=C/C)C)O)[H])=O)CC)=O)C)=O)C)CC(C)C)=O)C(C)C)=O)C)CC(C)C)=O)C)=O)C)=O)C)CC(C)C)=O)C)CC(C)C)=O)C)C(C)C)=O)C	Roxithromycin	[C@]1([C@@H]([C@H](C[C@H](O1)C)N(C)C)O)(O[C@@H]1[C@H]([C@@H]([C@H](C(O[C@@H]([C@]([C@@H]([C@H](\C(\[C@@H](C[C@]1(O)C)C)=N\OCOCCOC)C)O)(O)C)CC)=O)C)O[C@H]1C[C@]([C@H]([C@@H](O1)C)O)(OC)C)C)[H]
Cyclosporin A	N1(C([C@@H](N(C([C@@H](N(C([C@@H](N(C([C@H](NC([C@@H](NC([C@@H](N(C([C@@H](NC([C@@H](N(C(CN(C([C@@H](NC([C@@]1([C@@H]([C@@H](C/C=C/C)C)O)[H])=O)CC)=O)C)=O)C)CC(C)C)=O)C(C)C)=O)C)CC(C)C)=O)C)=O)C)=O)C)CC(C)C)=O)C)CC(C)C)=O)C)C(C)C)=O)C	Luteolin	c12C(\C=C(/Oc1cc(cc2O)O)\c1cc(c(cc1)O)O)=O
Cyclosporin A	N1(C([C@@H](N(C([C@@H](N(C([C@@H](N(C([C@H](NC([C@@H](NC([C@@H](N(C([C@@H](NC([C@@H](N(C(CN(C([C@@H](NC([C@@]1([C@@H]([C@@H](C/C=C/C)C)O)[H])=O)CC)=O)C)=O)C)CC(C)C)=O)C(C)C)=O)C)CC(C)C)=O)C)=O)C)=O)C)CC(C)C)=O)C)CC(C)C)=O)C)C(C)C)=O)C	Enoxacin	C=1(/C(c2c(nc(c(c2)F)N2CCNCC2)N(\C1)CC)=O)\C(=O)O
Cyclosporin A	N1(C([C@@H](N(C([C@@H](N(C([C@@H](N(C([C@H](NC([C@@H](NC([C@@H](N(C([C@@H](NC([C@@H](N(C(CN(C([C@@H](NC([C@@]1([C@@H]([C@@H](C/C=C/C)C)O)[H])=O)CC)=O)C)=O)C)CC(C)C)=O)C(C)C)=O)C)CC(C)C)=O)C)=O)C)=O)C)CC(C)C)=O)C)CC(C)C)=O)C)C(C)C)=O)C	Atorvastatin	c1(c(n(c(c1c1ccccc1)c1ccc(cc1)F)CC[C@H](C[C@H](CC(=O)O)O)O)C(C)C)C(Nc1ccccc1)=O
Cyclosporin A	N1(C([C@@H](N(C([C@@H](N(C([C@@H](N(C([C@H](NC([C@@H](NC([C@@H](N(C([C@@H](NC([C@@H](N(C(CN(C([C@@H](NC([C@@]1([C@@H]([C@@H](C/C=C/C)C)O)[H])=O)CC)=O)C)=O)C)CC(C)C)=O)C(C)C)=O)C)CC(C)C)=O)C)=O)C)=O)C)CC(C)C)=O)C)CC(C)C)=O)C)C(C)C)=O)C	Azithromycin	[C@@H]1([C@@H]([C@H](C[C@H](O1)C)N(C)C)O)O[C@@H]1[C@H]([C@@H]([C@H](C(O[C@@H]([C@]([C@@H]([C@H](N(C[C@@H](CC1(O)C)C)C)C)O)(O)C)CC)=O)C)O[C@H]1C[C@]([C@H]([C@@H](O1)C)O)(OC)C)C
Cyclosporin A	N1(C([C@@H](N(C([C@@H](N(C([C@@H](N(C([C@H](NC([C@@H](NC([C@@H](N(C([C@@H](NC([C@@H](N(C(CN(C([C@@H](NC([C@@]1([C@@H]([C@@H](C/C=C/C)C)O)[H])=O)CC)=O)C)=O)C)CC(C)C)=O)C(C)C)=O)C)CC(C)C)=O)C)=O)C)=O)C)CC(C)C)=O)C)CC(C)C)=O)C)C(C)C)=O)C	Nitazoxanide	c1(sc(NC(c2c(OC(=O)C)cccc2)=O)nc1)[N+]([O-])=O
Cyclosporin A	N1(C([C@@H](N(C([C@@H](N(C([C@@H](N(C([C@H](NC([C@@H](NC([C@@H](N(C([C@@H](NC([C@@H](N(C(CN(C([C@@H](NC([C@@]1([C@@H]([C@@H](C/C=C/C)C)O)[H])=O)CC)=O)C)=O)C)CC(C)C)=O)C(C)C)=O)C)CC(C)C)=O)C)=O)C)=O)C)CC(C)C)=O)C)CC(C)C)=O)C)C(C)C)=O)C	Adapalene	[C@@]12(c3cc(c4cc5c(cc(C(=O)O)cc5)cc4)ccc3OC)C[C@]3(C[C@@](C1)(C[C@@](C2)(C3)[H])[H])[H]
Cyclosporin A	N1(C([C@@H](N(C([C@@H](N(C([C@@H](N(C([C@H](NC([C@@H](NC([C@@H](N(C([C@@H](NC([C@@H](N(C(CN(C([C@@H](NC([C@@]1([C@@H]([C@@H](C/C=C/C)C)O)[H])=O)CC)=O)C)=O)C)CC(C)C)=O)C(C)C)=O)C)CC(C)C)=O)C)=O)C)=O)C)CC(C)C)=O)C)CC(C)C)=O)C)C(C)C)=O)C	Amiloride hydrochloride	Cl.NC(=N)NC(=O)C1=NC(Cl)=C(N)N=C1N
Cyclosporin A	N1(C([C@@H](N(C([C@@H](N(C([C@@H](N(C([C@H](NC([C@@H](NC([C@@H](N(C([C@@H](NC([C@@H](N(C(CN(C([C@@H](NC([C@@]1([C@@H]([C@@H](C/C=C/C)C)O)[H])=O)CC)=O)C)=O)C)CC(C)C)=O)C(C)C)=O)C)CC(C)C)=O)C)=O)C)=O)C)CC(C)C)=O)C)CC(C)C)=O)C)C(C)C)=O)C	Cantharidin	CC12C3CCC(O3)C1(C)C(=O)OC2=O
Cyclosporin A	N1(C([C@@H](N(C([C@@H](N(C([C@@H](N(C([C@H](NC([C@@H](NC([C@@H](N(C([C@@H](NC([C@@H](N(C(CN(C([C@@H](NC([C@@]1([C@@H]([C@@H](C/C=C/C)C)O)[H])=O)CC)=O)C)=O)C)CC(C)C)=O)C(C)C)=O)C)CC(C)C)=O)C)=O)C)=O)C)CC(C)C)=O)C)CC(C)C)=O)C)C(C)C)=O)C	Calmidazolium chloride	[Cl-].ClC1=CC=C(C=C1)C(C1=CC=C(Cl)C=C1)[N+]1=CN(CC(OCC2=C(Cl)C=C(Cl)C=C2)C2=C(Cl)C=C(Cl)C=C2)C=C1
Cyclosporin A	N1(C([C@@H](N(C([C@@H](N(C([C@@H](N(C([C@H](NC([C@@H](NC([C@@H](N(C([C@@H](NC([C@@H](N(C(CN(C([C@@H](NC([C@@]1([C@@H]([C@@H](C/C=C/C)C)O)[H])=O)CC)=O)C)=O)C)CC(C)C)=O)C(C)C)=O)C)CC(C)C)=O)C)=O)C)=O)C)CC(C)C)=O)C)CC(C)C)=O)C)C(C)C)=O)C	Dequalinium chloride hydrate	[Cl-].[Cl-].CC1=[N+](CCCCCCCCCC[N+]2=C(C)C=C(N)C3=C2C=CC=C3)C2=C(C=CC=C2)C(N)=C1
Cyclosporin A	N1(C([C@@H](N(C([C@@H](N(C([C@@H](N(C([C@H](NC([C@@H](NC([C@@H](N(C([C@@H](NC([C@@H](N(C(CN(C([C@@H](NC([C@@]1([C@@H]([C@@H](C/C=C/C)C)O)[H])=O)CC)=O)C)=O)C)CC(C)C)=O)C(C)C)=O)C)CC(C)C)=O)C)=O)C)=O)C)CC(C)C)=O)C)CC(C)C)=O)C)C(C)C)=O)C	Diphenyleneiodonium chloride	[Cl-].[I+]1C2=CC=CC=C2C2=C1C=CC=C2
Cyclosporin A	N1(C([C@@H](N(C([C@@H](N(C([C@@H](N(C([C@H](NC([C@@H](NC([C@@H](N(C([C@@H](NC([C@@H](N(C(CN(C([C@@H](NC([C@@]1([C@@H]([C@@H](C/C=C/C)C)O)[H])=O)CC)=O)C)=O)C)CC(C)C)=O)C(C)C)=O)C)CC(C)C)=O)C)=O)C)=O)C)CC(C)C)=O)C)CC(C)C)=O)C)C(C)C)=O)C	2,3-Dimethoxy-1,4-naphthoquinone	COC1=C(OC)C(=O)C2=C(C=CC=C2)C1=O
Cyclosporin A	N1(C([C@@H](N(C([C@@H](N(C([C@@H](N(C([C@H](NC([C@@H](NC([C@@H](N(C([C@@H](NC([C@@H](N(C(CN(C([C@@H](NC([C@@]1([C@@H]([C@@H](C/C=C/C)C)O)[H])=O)CC)=O)C)=O)C)CC(C)C)=O)C(C)C)=O)C)CC(C)C)=O)C)=O)C)=O)C)CC(C)C)=O)C)CC(C)C)=O)C)C(C)C)=O)C	Idarubicin	[H][C@@]1(C[C@@](O)(CC2=C(O)C3=C(C(O)=C12)C(=O)C1=C(C=CC=C1)C3=O)C(C)=O)O[C@H]1C[C@H](N)[C@H](O)[C@H](C)O1
Cyclosporin A	N1(C([C@@H](N(C([C@@H](N(C([C@@H](N(C([C@H](NC([C@@H](NC([C@@H](N(C([C@@H](NC([C@@H](N(C(CN(C([C@@H](NC([C@@]1([C@@H]([C@@H](C/C=C/C)C)O)[H])=O)CC)=O)C)=O)C)CC(C)C)=O)C(C)C)=O)C)CC(C)C)=O)C)=O)C)=O)C)CC(C)C)=O)C)CC(C)C)=O)C)C(C)C)=O)C	JFD00244	OC1=CC=C(CCNC2=CC=C(NCCC3=CC=C(O)C=C3)C3=C2C(=O)C2=CC=CC=C2C3=O)C=C1
Cyclosporin A	N1(C([C@@H](N(C([C@@H](N(C([C@@H](N(C([C@H](NC([C@@H](NC([C@@H](N(C([C@@H](NC([C@@H](N(C(CN(C([C@@H](NC([C@@]1([C@@H]([C@@H](C/C=C/C)C)O)[H])=O)CC)=O)C)=O)C)CC(C)C)=O)C(C)C)=O)C)CC(C)C)=O)C)=O)C)=O)C)CC(C)C)=O)C)CC(C)C)=O)C)C(C)C)=O)C	Mibefradil dihydrochloride	Cl.Cl.COCC(=O)O[C@]1(CCN(C)CCCC2=NC3=C(N2)C=CC=C3)CCC2=C(C=CC(F)=C2)[C@@H]1C(C)C
Cyclosporin A	N1(C([C@@H](N(C([C@@H](N(C([C@@H](N(C([C@H](NC([C@@H](NC([C@@H](N(C([C@@H](NC([C@@H](N(C(CN(C([C@@H](NC([C@@]1([C@@H]([C@@H](C/C=C/C)C)O)[H])=O)CC)=O)C)=O)C)CC(C)C)=O)C(C)C)=O)C)CC(C)C)=O)C)=O)C)=O)C)CC(C)C)=O)C)CC(C)C)=O)C)C(C)C)=O)C	Piperlongumine	COC1=CC(\\C=C\\C(=O)N2CCC=CC2=O)=CC(OC)=C1OC
Cyclosporin A	N1(C([C@@H](N(C([C@@H](N(C([C@@H](N(C([C@H](NC([C@@H](NC([C@@H](N(C([C@@H](NC([C@@H](N(C(CN(C([C@@H](NC([C@@]1([C@@H]([C@@H](C/C=C/C)C)O)[H])=O)CC)=O)C)=O)C)CC(C)C)=O)C(C)C)=O)C)CC(C)C)=O)C)=O)C)=O)C)CC(C)C)=O)C)CC(C)C)=O)C)C(C)C)=O)C	Ouabain	[H][C@@]12CC[C@]3(O)C[C@H](C[C@@H](O)[C@]3(CO)[C@@]1([H])[C@H](O)C[C@]1(C)[C@H](CC[C@]21O)C1=CC(=O)OC1)O[C@@H]1O[C@@H](C)[C@H](O)[C@@H](O)[C@H]1O
Cyclosporin A	N1(C([C@@H](N(C([C@@H](N(C([C@@H](N(C([C@H](NC([C@@H](NC([C@@H](N(C([C@@H](NC([C@@H](N(C(CN(C([C@@H](NC([C@@]1([C@@H]([C@@H](C/C=C/C)C)O)[H])=O)CC)=O)C)=O)C)CC(C)C)=O)C(C)C)=O)C)CC(C)C)=O)C)=O)C)=O)C)CC(C)C)=O)C)CC(C)C)=O)C)C(C)C)=O)C	Quercetin dihydrate	OC1=CC(O)=C2C(OC(=C(O)C2=O)C2=CC(O)=C(O)C=C2)=C1
Cyclosporin A	N1(C([C@@H](N(C([C@@H](N(C([C@@H](N(C([C@H](NC([C@@H](NC([C@@H](N(C([C@@H](NC([C@@H](N(C(CN(C([C@@H](NC([C@@]1([C@@H]([C@@H](C/C=C/C)C)O)[H])=O)CC)=O)C)=O)C)CC(C)C)=O)C(C)C)=O)C)CC(C)C)=O)C)=O)C)=O)C)CC(C)C)=O)C)CC(C)C)=O)C)C(C)C)=O)C	Rottlerin	CC(=O)C1=C(O)C(C)=C(O)C(CC2=C(O)C(C(=O)\\C=C\\C3=CC=CC=C3)=C3OC(C)(C)C=CC3=C2O)=C1O
Cyclosporin A	N1(C([C@@H](N(C([C@@H](N(C([C@@H](N(C([C@H](NC([C@@H](NC([C@@H](N(C([C@@H](NC([C@@H](N(C(CN(C([C@@H](NC([C@@]1([C@@H]([C@@H](C/C=C/C)C)O)[H])=O)CC)=O)C)=O)C)CC(C)C)=O)C(C)C)=O)C)CC(C)C)=O)C)=O)C)=O)C)CC(C)C)=O)C)CC(C)C)=O)C)C(C)C)=O)C	Rotenone	[H][C@@]12COC3=C(C=C(OC)C(OC)=C3)[C@]1([H])C(=O)C1=C(O2)C2=C(O[C@H](C2)C(C)=C)C=C1
Cyclosporin A	N1(C([C@@H](N(C([C@@H](N(C([C@@H](N(C([C@H](NC([C@@H](NC([C@@H](N(C([C@@H](NC([C@@H](N(C(CN(C([C@@H](NC([C@@]1([C@@H]([C@@H](C/C=C/C)C)O)[H])=O)CC)=O)C)=O)C)CC(C)C)=O)C(C)C)=O)C)CC(C)C)=O)C)=O)C)=O)C)CC(C)C)=O)C)CC(C)C)=O)C)C(C)C)=O)C	BIX 01294 trihydrochloride hydrate	Cl.Cl.Cl.COC1=C(OC)C=C2C(NC3CCN(CC4=CC=CC=C4)CC3)=NC(=NC2=C1)N1CCCN(C)CC1
Cyclosporin A	N1(C([C@@H](N(C([C@@H](N(C([C@@H](N(C([C@H](NC([C@@H](NC([C@@H](N(C([C@@H](NC([C@@H](N(C(CN(C([C@@H](NC([C@@]1([C@@H]([C@@H](C/C=C/C)C)O)[H])=O)CC)=O)C)=O)C)CC(C)C)=O)C(C)C)=O)C)CC(C)C)=O)C)=O)C)=O)C)CC(C)C)=O)C)CC(C)C)=O)C)C(C)C)=O)C	Tyrphostin AG 879	CC(C)(C)C1=CC(\\C=C(/C#N)C(N)=S)=CC(=C1O)C(C)(C)C
Cyclosporin A	N1(C([C@@H](N(C([C@@H](N(C([C@@H](N(C([C@H](NC([C@@H](NC([C@@H](N(C([C@@H](NC([C@@H](N(C(CN(C([C@@H](NC([C@@]1([C@@H]([C@@H](C/C=C/C)C)O)[H])=O)CC)=O)C)=O)C)CC(C)C)=O)C(C)C)=O)C)CC(C)C)=O)C)=O)C)=O)C)CC(C)C)=O)C)CC(C)C)=O)C)C(C)C)=O)C	Vincristine sulfate	OS(O)(=O)=O.[H][C@@]12N3CC[C@]11C(N(C=O)C4=CC(OC)=C(C=C14)[C@]1(CC4CN(CC(O)(CC)C4)CCC4=C1NC1=CC=CC=C41)C(=O)OC)[C@](O)([C@H](OC(C)=O)[C@]2(CC)C=CC3)C(=O)OC
Cyclosporin A	N1(C([C@@H](N(C([C@@H](N(C([C@@H](N(C([C@H](NC([C@@H](NC([C@@H](N(C([C@@H](NC([C@@H](N(C(CN(C([C@@H](NC([C@@]1([C@@H]([C@@H](C/C=C/C)C)O)[H])=O)CC)=O)C)=O)C)CC(C)C)=O)C(C)C)=O)C)CC(C)C)=O)C)=O)C)=O)C)CC(C)C)=O)C)CC(C)C)=O)C)C(C)C)=O)C	Tanespimycin	CC1CC(C(C(C=C(C(C(C=CC=C(C(=O)NC2=CC(=O)C(=C(C1)C2=O)NCC=C)C)OC)OC(=O)N)C)C)O)OC
Cyclosporin A	N1(C([C@@H](N(C([C@@H](N(C([C@@H](N(C([C@H](NC([C@@H](NC([C@@H](N(C([C@@H](NC([C@@H](N(C(CN(C([C@@H](NC([C@@]1([C@@H]([C@@H](C/C=C/C)C)O)[H])=O)CC)=O)C)=O)C)CC(C)C)=O)C(C)C)=O)C)CC(C)C)=O)C)=O)C)=O)C)CC(C)C)=O)C)CC(C)C)=O)C)C(C)C)=O)C	Geldanamycin	CC1CC(C(C(C=C(C(C(C=CC=C(C(=O)NC2=CC(=O)C(=C(C1)C2=O)OC)C)OC)OC(=O)N)C)C)O)OC
Cyclosporin A	N1(C([C@@H](N(C([C@@H](N(C([C@@H](N(C([C@H](NC([C@@H](NC([C@@H](N(C([C@@H](NC([C@@H](N(C(CN(C([C@@H](NC([C@@]1([C@@H]([C@@H](C/C=C/C)C)O)[H])=O)CC)=O)C)=O)C)CC(C)C)=O)C(C)C)=O)C)CC(C)C)=O)C)=O)C)=O)C)CC(C)C)=O)C)CC(C)C)=O)C)C(C)C)=O)C	Alvespimycin	CC1CC(C(C(C=C(C(C(C=CC=C(C(=O)NC2=CC(=O)C(=C(C1)C2=O)NCCN(C)C)C)OC)OC(=O)N)C)C)O)OC
Cyclosporin A	N1(C([C@@H](N(C([C@@H](N(C([C@@H](N(C([C@H](NC([C@@H](NC([C@@H](N(C([C@@H](NC([C@@H](N(C(CN(C([C@@H](NC([C@@]1([C@@H]([C@@H](C/C=C/C)C)O)[H])=O)CC)=O)C)=O)C)CC(C)C)=O)C(C)C)=O)C)CC(C)C)=O)C)=O)C)=O)C)CC(C)C)=O)C)CC(C)C)=O)C)C(C)C)=O)C	ProDrug A	ClC[C@@H]1CN(C(CCCC(N(C[C@H]2CCl)C3=C2C4=CC=CC=C4C(OC5O[C@@H](CO)C(O)C(O)[C@@H]5O)=C3)=O)=O)C6=C1C7=CC=CC=C7C(OC8O[C@H](CO)C(O)C(O)[C@H]8O)=C6
Cyclosporin A	N1(C([C@@H](N(C([C@@H](N(C([C@@H](N(C([C@H](NC([C@@H](NC([C@@H](N(C([C@@H](NC([C@@H](N(C(CN(C([C@@H](NC([C@@]1([C@@H]([C@@H](C/C=C/C)C)O)[H])=O)CC)=O)C)=O)C)CC(C)C)=O)C(C)C)=O)C)CC(C)C)=O)C)=O)C)=O)C)CC(C)C)=O)C)CC(C)C)=O)C)C(C)C)=O)C	JHB76B	ClC[C@@H]1CN(C(CCCCCC(N(C[C@H]2CCl)C3=C2C4=CC=CC=C4C(OC5O[C@@H](CO)C(O)C(O)[C@@H]5O)=C3)=O)=O)C6=C1C7=CC=CC=C7C(OC8O[C@H](CO)C(O)C(O)[C@H]8O)=C6
Cyclosporin A	N1(C([C@@H](N(C([C@@H](N(C([C@@H](N(C([C@H](NC([C@@H](NC([C@@H](N(C([C@@H](NC([C@@H](N(C(CN(C([C@@H](NC([C@@]1([C@@H]([C@@H](C/C=C/C)C)O)[H])=O)CC)=O)C)=O)C)CC(C)C)=O)C(C)C)=O)C)CC(C)C)=O)C)=O)C)=O)C)CC(C)C)=O)C)CC(C)C)=O)C)C(C)C)=O)C	CGP-74514A	Cl.CCn1cnc2c(Nc3cccc(Cl)c3)nc(N[C@@H]4CCCC[C@@H]4N)nc12
Cyclosporin A	N1(C([C@@H](N(C([C@@H](N(C([C@@H](N(C([C@H](NC([C@@H](NC([C@@H](N(C([C@@H](NC([C@@H](N(C(CN(C([C@@H](NC([C@@]1([C@@H]([C@@H](C/C=C/C)C)O)[H])=O)CC)=O)C)=O)C)CC(C)C)=O)C(C)C)=O)C)CC(C)C)=O)C)=O)C)=O)C)CC(C)C)=O)C)CC(C)C)=O)C)C(C)C)=O)C	Ouabagenin	C[C@]12C[C@H]([C@H]3[C@H]([C@]1(CC[C@@H]2C4=CC(=O)OC4)O)CC[C@]5([C@@]3([C@@H](C[C@@H](C5)O)O)CO)O)O
Cyclosporin A	N1(C([C@@H](N(C([C@@H](N(C([C@@H](N(C([C@H](NC([C@@H](NC([C@@H](N(C([C@@H](NC([C@@H](N(C(CN(C([C@@H](NC([C@@]1([C@@H]([C@@H](C/C=C/C)C)O)[H])=O)CC)=O)C)=O)C)CC(C)C)=O)C(C)C)=O)C)CC(C)C)=O)C)=O)C)=O)C)CC(C)C)=O)C)CC(C)C)=O)C)C(C)C)=O)C	K-Strophanthin	C[C@@H]1[C@H]([C@H](C[C@@H](O1)O[C@H]2CC[C@@]3([C@H]4CC[C@@]5([C@H](CC[C@@]5([C@@H]4CC[C@@]3(C2)O)O)C6=CC(=O)OC6)C)C=O)OC)O[C@H]7[C@@H]([C@H]([C@@H]([C@H](O7)CO)O)O)O
Cyclosporin A	N1(C([C@@H](N(C([C@@H](N(C([C@@H](N(C([C@H](NC([C@@H](NC([C@@H](N(C([C@@H](NC([C@@H](N(C(CN(C([C@@H](NC([C@@]1([C@@H]([C@@H](C/C=C/C)C)O)[H])=O)CC)=O)C)=O)C)CC(C)C)=O)C(C)C)=O)C)CC(C)C)=O)C)=O)C)=O)C)CC(C)C)=O)C)CC(C)C)=O)C)C(C)C)=O)C	Strophanthidin	C[C@]12CC[C@H]3[C@H]([C@]1(CC[C@@H]2C4=CC(=O)OC4)O)CC[C@]5([C@@]3(CC[C@@H](C5)O)C=O)O
Cyclosporin A	N1(C([C@@H](N(C([C@@H](N(C([C@@H](N(C([C@H](NC([C@@H](NC([C@@H](N(C([C@@H](NC([C@@H](N(C(CN(C([C@@H](NC([C@@]1([C@@H]([C@@H](C/C=C/C)C)O)[H])=O)CC)=O)C)=O)C)CC(C)C)=O)C(C)C)=O)C)CC(C)C)=O)C)=O)C)=O)C)CC(C)C)=O)C)CC(C)C)=O)C)C(C)C)=O)C	PF-573228	CS(=O)(=O)C1=CC=CC(=C1)CNC2=NC(=NC=C2C(F)(F)F)NC3=CC4=C(C=C3)NC(=O)CC4
Cyclosporin A	N1(C([C@@H](N(C([C@@H](N(C([C@@H](N(C([C@H](NC([C@@H](NC([C@@H](N(C([C@@H](NC([C@@H](N(C(CN(C([C@@H](NC([C@@]1([C@@H]([C@@H](C/C=C/C)C)O)[H])=O)CC)=O)C)=O)C)CC(C)C)=O)C(C)C)=O)C)CC(C)C)=O)C)=O)C)=O)C)CC(C)C)=O)C)CC(C)C)=O)C)C(C)C)=O)C	LY-367265	C1CC2=C3C(=CC=C2)N(S(=O)(=O)N3C1)CCN4CCC(=CC4)C5=CNC6=C5C=CC(=C6)F
Cyclosporin A	N1(C([C@@H](N(C([C@@H](N(C([C@@H](N(C([C@H](NC([C@@H](NC([C@@H](N(C([C@@H](NC([C@@H](N(C(CN(C([C@@H](NC([C@@]1([C@@H]([C@@H](C/C=C/C)C)O)[H])=O)CC)=O)C)=O)C)CC(C)C)=O)C(C)C)=O)C)CC(C)C)=O)C)=O)C)=O)C)CC(C)C)=O)C)CC(C)C)=O)C)C(C)C)=O)C	Temsirolimus	C[C@@H]1CC[C@H]2C[C@@H](/C(=C/C=C/C=C/[C@H](C[C@H](C(=O)[C@@H]([C@@H](/C(=C/[C@H](C(=O)C[C@H](OC(=O)[C@@H]3CCCCN3C(=O)C(=O)[C@@]1(O2)O)[C@H](C)C[C@@H]4CC[C@H]([C@@H](C4)OC)OC(=O)C(C)(CO)CO)C)/C)O)OC)C)C)/C)OC
Cyclosporin A	N1(C([C@@H](N(C([C@@H](N(C([C@@H](N(C([C@H](NC([C@@H](NC([C@@H](N(C([C@@H](NC([C@@H](N(C(CN(C([C@@H](NC([C@@]1([C@@H]([C@@H](C/C=C/C)C)O)[H])=O)CC)=O)C)=O)C)CC(C)C)=O)C(C)C)=O)C)CC(C)C)=O)C)=O)C)=O)C)CC(C)C)=O)C)CC(C)C)=O)C)C(C)C)=O)C	Eltrombopag	CC1=C(C=C(C=C1)N2C(=O)C(=C(N2)C)N=NC3=CC=CC(=C3O)C4=CC(=CC=C4)C(=O)O)C
Cyclosporin A	N1(C([C@@H](N(C([C@@H](N(C([C@@H](N(C([C@H](NC([C@@H](NC([C@@H](N(C([C@@H](NC([C@@H](N(C(CN(C([C@@H](NC([C@@]1([C@@H]([C@@H](C/C=C/C)C)O)[H])=O)CC)=O)C)=O)C)CC(C)C)=O)C(C)C)=O)C)CC(C)C)=O)C)=O)C)=O)C)CC(C)C)=O)C)CC(C)C)=O)C)C(C)C)=O)C	Raltegravir	CC1=NN=C(O1)C(=O)NC(C)(C)C2=NC(=C(C(=O)N2C)O)C(=O)NCC3=CC=C(C=C3)F
Cyclosporin A	N1(C([C@@H](N(C([C@@H](N(C([C@@H](N(C([C@H](NC([C@@H](NC([C@@H](N(C([C@@H](NC([C@@H](N(C(CN(C([C@@H](NC([C@@]1([C@@H]([C@@H](C/C=C/C)C)O)[H])=O)CC)=O)C)=O)C)CC(C)C)=O)C(C)C)=O)C)CC(C)C)=O)C)=O)C)=O)C)CC(C)C)=O)C)CC(C)C)=O)C)C(C)C)=O)C	Venetoclax	CC1(C)CCC(=C(C1)C2=CC=C(Cl)C=C2)CN3CCN(CC3)C4=CC(=C(C=C4)C(=O)N[S](=O)(=O)C5=CC=C(NCC6CCOCC6)C(=C5)[N+]([O-])=O)OC7=CN=C8[NH]C=CC8=C7
Cyclosporin A	N1(C([C@@H](N(C([C@@H](N(C([C@@H](N(C([C@H](NC([C@@H](NC([C@@H](N(C([C@@H](NC([C@@H](N(C(CN(C([C@@H](NC([C@@]1([C@@H]([C@@H](C/C=C/C)C)O)[H])=O)CC)=O)C)=O)C)CC(C)C)=O)C(C)C)=O)C)CC(C)C)=O)C)=O)C)=O)C)CC(C)C)=O)C)CC(C)C)=O)C)C(C)C)=O)C	EF24	C1C(=CC2=CC=CC=C2F)C(=O)C(=CC3=CC=CC=C3F)CN1.Cl
Cyclosporin A	N1(C([C@@H](N(C([C@@H](N(C([C@@H](N(C([C@H](NC([C@@H](NC([C@@H](N(C([C@@H](NC([C@@H](N(C(CN(C([C@@H](NC([C@@]1([C@@H]([C@@H](C/C=C/C)C)O)[H])=O)CC)=O)C)=O)C)CC(C)C)=O)C(C)C)=O)C)CC(C)C)=O)C)=O)C)=O)C)CC(C)C)=O)C)CC(C)C)=O)C)C(C)C)=O)C	Panobinostat	CC1=C(C2=CC=CC=C2N1)CCNCC3=CC=C(C=C3)/C=C/C(=O)NO
Cyclosporin A	N1(C([C@@H](N(C([C@@H](N(C([C@@H](N(C([C@H](NC([C@@H](NC([C@@H](N(C([C@@H](NC([C@@H](N(C(CN(C([C@@H](NC([C@@]1([C@@H]([C@@H](C/C=C/C)C)O)[H])=O)CC)=O)C)=O)C)CC(C)C)=O)C(C)C)=O)C)CC(C)C)=O)C)=O)C)=O)C)CC(C)C)=O)C)CC(C)C)=O)C)C(C)C)=O)C	Bufalin	C[C@]12CC[C@@H](C[C@H]1CC[C@@H]3[C@@H]2CC[C@]4([C@@]3(CC[C@@H]4C5=COC(=O)C=C5)O)C)O
Cyclosporin A	N1(C([C@@H](N(C([C@@H](N(C([C@@H](N(C([C@H](NC([C@@H](NC([C@@H](N(C([C@@H](NC([C@@H](N(C(CN(C([C@@H](NC([C@@]1([C@@H]([C@@H](C/C=C/C)C)O)[H])=O)CC)=O)C)=O)C)CC(C)C)=O)C(C)C)=O)C)CC(C)C)=O)C)=O)C)=O)C)CC(C)C)=O)C)CC(C)C)=O)C)C(C)C)=O)C	Proscillaridin A	C[C@H]1[C@@H]([C@H]([C@H]([C@@H](O1)O[C@H]2CC[C@@]3([C@H]4CC[C@@]5([C@H](CC[C@@]5([C@@H]4CCC3=C2)O)C6=COC(=O)C=C6)C)C)O)O)O
Cyclosporin A	N1(C([C@@H](N(C([C@@H](N(C([C@@H](N(C([C@H](NC([C@@H](NC([C@@H](N(C([C@@H](NC([C@@H](N(C(CN(C([C@@H](NC([C@@]1([C@@H]([C@@H](C/C=C/C)C)O)[H])=O)CC)=O)C)=O)C)CC(C)C)=O)C(C)C)=O)C)CC(C)C)=O)C)=O)C)=O)C)CC(C)C)=O)C)CC(C)C)=O)C)C(C)C)=O)C	Cinobufagin	CC(=O)O[C@@H]1[C@@H]([C@]2(CC[C@H]3[C@H]([C@@]24[C@@H]1O4)CC[C@H]5[C@@]3(CC[C@@H](C5)O)C)C)C6=COC(=O)C=C6
Cyclosporin A	N1(C([C@@H](N(C([C@@H](N(C([C@@H](N(C([C@H](NC([C@@H](NC([C@@H](N(C([C@@H](NC([C@@H](N(C(CN(C([C@@H](NC([C@@]1([C@@H]([C@@H](C/C=C/C)C)O)[H])=O)CC)=O)C)=O)C)CC(C)C)=O)C(C)C)=O)C)CC(C)C)=O)C)=O)C)=O)C)CC(C)C)=O)C)CC(C)C)=O)C)C(C)C)=O)C	Peruvoside	C[C@H]1[C@@H]([C@H]([C@@H]([C@@H](O1)O[C@H]2CC[C@]3([C@@H](C2)CC[C@@H]4[C@@H]3CC[C@]5([C@@]4(CC[C@@H]5C6=CC(=O)OC6)O)C)C=O)O)OC)O
Cyclosporin A	N1(C([C@@H](N(C([C@@H](N(C([C@@H](N(C([C@H](NC([C@@H](NC([C@@H](N(C([C@@H](NC([C@@H](N(C(CN(C([C@@H](NC([C@@]1([C@@H]([C@@H](C/C=C/C)C)O)[H])=O)CC)=O)C)=O)C)CC(C)C)=O)C(C)C)=O)C)CC(C)C)=O)C)=O)C)=O)C)CC(C)C)=O)C)CC(C)C)=O)C)C(C)C)=O)C	Digitoxin	C[C@@H]1[C@H]([C@H](C[C@@H](O1)O[C@@H]2[C@H](O[C@H](C[C@@H]2O)O[C@@H]3[C@H](O[C@H](C[C@@H]3O)O[C@H]4CC[C@]5([C@@H](C4)CC[C@@H]6[C@@H]5CC[C@]7([C@@]6(CC[C@@H]7C8=CC(=O)OC8)O)C)C)C)C)O)O
Cyclosporin A	N1(C([C@@H](N(C([C@@H](N(C([C@@H](N(C([C@H](NC([C@@H](NC([C@@H](N(C([C@@H](NC([C@@H](N(C(CN(C([C@@H](NC([C@@]1([C@@H]([C@@H](C/C=C/C)C)O)[H])=O)CC)=O)C)=O)C)CC(C)C)=O)C(C)C)=O)C)CC(C)C)=O)C)=O)C)=O)C)CC(C)C)=O)C)CC(C)C)=O)C)C(C)C)=O)C	Convallotoxin	C[C@H]1[C@@H]([C@H]([C@H]([C@@H](O1)O[C@H]2CC[C@@]3([C@H]4CC[C@@]5([C@H](CC[C@@]5([C@@H]4CC[C@@]3(C2)O)O)C6=CC(=O)OC6)C)C=O)O)O)O
Cyclosporin A	N1(C([C@@H](N(C([C@@H](N(C([C@@H](N(C([C@H](NC([C@@H](NC([C@@H](N(C([C@@H](NC([C@@H](N(C(CN(C([C@@H](NC([C@@]1([C@@H]([C@@H](C/C=C/C)C)O)[H])=O)CC)=O)C)=O)C)CC(C)C)=O)C(C)C)=O)C)CC(C)C)=O)C)=O)C)=O)C)CC(C)C)=O)C)CC(C)C)=O)C)C(C)C)=O)C	ABT-737	CN(C)CC[C@H](CSC1=CC=CC=C1)NC2=C(C=C(C=C2)S(=O)(=O)NC(=O)C3=CC=C(C=C3)N4CCN(CC4)CC5=CC=CC=C5C6=CC=C(C=C6)Cl)[N+](=O)[O-]
Cyclosporin A	N1(C([C@@H](N(C([C@@H](N(C([C@@H](N(C([C@H](NC([C@@H](NC([C@@H](N(C([C@@H](NC([C@@H](N(C(CN(C([C@@H](NC([C@@]1([C@@H]([C@@H](C/C=C/C)C)O)[H])=O)CC)=O)C)=O)C)CC(C)C)=O)C(C)C)=O)C)CC(C)C)=O)C)=O)C)=O)C)CC(C)C)=O)C)CC(C)C)=O)C)C(C)C)=O)C	Fisetin	C1=CC(=C(C=C1C2=C(C(=O)C3=C(O2)C=C(C=C3)O)O)O)O
Cyclosporin A	N1(C([C@@H](N(C([C@@H](N(C([C@@H](N(C([C@H](NC([C@@H](NC([C@@H](N(C([C@@H](NC([C@@H](N(C(CN(C([C@@H](NC([C@@]1([C@@H]([C@@H](C/C=C/C)C)O)[H])=O)CC)=O)C)=O)C)CC(C)C)=O)C(C)C)=O)C)CC(C)C)=O)C)=O)C)=O)C)CC(C)C)=O)C)CC(C)C)=O)C)C(C)C)=O)C	Curcumin	COC1=C(C=CC(=C1)/C=C/C(=O)CC(=O)/C=C/C2=CC(=C(C=C2)O)OC)O
Cyclosporin A	N1(C([C@@H](N(C([C@@H](N(C([C@@H](N(C([C@H](NC([C@@H](NC([C@@H](N(C([C@@H](NC([C@@H](N(C(CN(C([C@@H](NC([C@@]1([C@@H]([C@@H](C/C=C/C)C)O)[H])=O)CC)=O)C)=O)C)CC(C)C)=O)C(C)C)=O)C)CC(C)C)=O)C)=O)C)=O)C)CC(C)C)=O)C)CC(C)C)=O)C)C(C)C)=O)C	Dasatinib	CC1=C(C(=CC=C1)Cl)NC(=O)C2=CN=C(S2)NC3=CC(=NC(=N3)C)N4CCN(CC4)CCO
Cyclosporin A	N1(C([C@@H](N(C([C@@H](N(C([C@@H](N(C([C@H](NC([C@@H](NC([C@@H](N(C([C@@H](NC([C@@H](N(C(CN(C([C@@H](NC([C@@]1([C@@H]([C@@H](C/C=C/C)C)O)[H])=O)CC)=O)C)=O)C)CC(C)C)=O)C(C)C)=O)C)CC(C)C)=O)C)=O)C)=O)C)CC(C)C)=O)C)CC(C)C)=O)C)C(C)C)=O)C	Navitoclax	CC1(CCC(=C(C1)CN2CCN(CC2)C3=CC=C(C=C3)C(=O)NS(=O)(=O)C4=CC(=C(C=C4)N[C@H](CCN5CCOCC5)CSC6=CC=CC=C6)S(=O)(=O)C(F)(F)F)C7=CC=C(C=C7)Cl)C
Cyclosporin A	N1(C([C@@H](N(C([C@@H](N(C([C@@H](N(C([C@H](NC([C@@H](NC([C@@H](N(C([C@@H](NC([C@@H](N(C(CN(C([C@@H](NC([C@@]1([C@@H]([C@@H](C/C=C/C)C)O)[H])=O)CC)=O)C)=O)C)CC(C)C)=O)C(C)C)=O)C)CC(C)C)=O)C)=O)C)=O)C)CC(C)C)=O)C)CC(C)C)=O)C)C(C)C)=O)C	A1331852	O=C(NC1=NC(C=CC=C2)=C2S1)C3=C(CN(C4=CC=C(C5=C(C)N(CC6(C[C@@H](C7)C8)C[C@H]7C[C@H]8C6)N=C5)C(C(O)=O)=N4)CC9)C9=CC=C3
Cyclosporin A	N1(C([C@@H](N(C([C@@H](N(C([C@@H](N(C([C@H](NC([C@@H](NC([C@@H](N(C([C@@H](NC([C@@H](N(C(CN(C([C@@H](NC([C@@]1([C@@H]([C@@H](C/C=C/C)C)O)[H])=O)CC)=O)C)=O)C)CC(C)C)=O)C(C)C)=O)C)CC(C)C)=O)C)=O)C)=O)C)CC(C)C)=O)C)CC(C)C)=O)C)C(C)C)=O)C	A1155463	O=C(NC1=NC(C=CC=C2)=C2S1)C3=C(CN(C4=NC(C(O)=O)=C(CCCOC5=C(F)C=C(C#CCN(C)C)C=C5)S4)CC6)C6=CC=C3
Cyclosporin A	N1(C([C@@H](N(C([C@@H](N(C([C@@H](N(C([C@H](NC([C@@H](NC([C@@H](N(C([C@@H](NC([C@@H](N(C(CN(C([C@@H](NC([C@@]1([C@@H]([C@@H](C/C=C/C)C)O)[H])=O)CC)=O)C)=O)C)CC(C)C)=O)C(C)C)=O)C)CC(C)C)=O)C)=O)C)=O)C)CC(C)C)=O)C)CC(C)C)=O)C)C(C)C)=O)C	ginkgetin	COc1cc(O)c2C(=O)C=C(Oc2c1)c3ccc(OC)c(c3)c4c(O)cc(O)c5C(=O)C=C(Oc45)c6ccc(O)cc6
Cyclosporin A	N1(C([C@@H](N(C([C@@H](N(C([C@@H](N(C([C@H](NC([C@@H](NC([C@@H](N(C([C@@H](NC([C@@H](N(C(CN(C([C@@H](NC([C@@]1([C@@H]([C@@H](C/C=C/C)C)O)[H])=O)CC)=O)C)=O)C)CC(C)C)=O)C(C)C)=O)C)CC(C)C)=O)C)=O)C)=O)C)CC(C)C)=O)C)CC(C)C)=O)C)C(C)C)=O)C	oleandrin	COC1CC(OC(C)C1O)O[C@H]2CC[C@@]3(C)[C@H](CC[C@@H]4[C@@H]3CC[C@]5(C)[C@H]([C@H](C[C@]45O)OC(C)=O)C6=CC(=O)OC6)C2
Cyclosporin A	N1(C([C@@H](N(C([C@@H](N(C([C@@H](N(C([C@H](NC([C@@H](NC([C@@H](N(C([C@@H](NC([C@@H](N(C(CN(C([C@@H](NC([C@@]1([C@@H]([C@@H](C/C=C/C)C)O)[H])=O)CC)=O)C)=O)C)CC(C)C)=O)C(C)C)=O)C)CC(C)C)=O)C)=O)C)=O)C)CC(C)C)=O)C)CC(C)C)=O)C)C(C)C)=O)C	periplocin	COC1[C@H](O)C(CO[C@@H]2C(O)C[C@@H](O)OC2C)O[C@@H](O[C@H]3CC[C@]4(C)C5CC[C@]6(C)[C@H](CC[C@]6(O)C5CC[C@]4(O)C3)C7=CC(=O)OC7)C1O
Cyclosporin A	N1(C([C@@H](N(C([C@@H](N(C([C@@H](N(C([C@H](NC([C@@H](NC([C@@H](N(C([C@@H](NC([C@@H](N(C(CN(C([C@@H](NC([C@@]1([C@@H]([C@@H](C/C=C/C)C)O)[H])=O)CC)=O)C)=O)C)CC(C)C)=O)C(C)C)=O)C)CC(C)C)=O)C)=O)C)=O)C)CC(C)C)=O)C)CC(C)C)=O)C)C(C)C)=O)C	BRD-K56819078	COC1=C(C=C(C=C1)C(=O)NC2=CC3=C(C=C2)N=C(S3)SCC(=O)NC4=CC=CC=C4F)OC
Cyclosporin A	N1(C([C@@H](N(C([C@@H](N(C([C@@H](N(C([C@H](NC([C@@H](NC([C@@H](N(C([C@@H](NC([C@@H](N(C(CN(C([C@@H](NC([C@@]1([C@@H]([C@@H](C/C=C/C)C)O)[H])=O)CC)=O)C)=O)C)CC(C)C)=O)C(C)C)=O)C)CC(C)C)=O)C)=O)C)=O)C)CC(C)C)=O)C)CC(C)C)=O)C)C(C)C)=O)C	XL888	CC1=CC(C(N)=O)=C(N[C@H](C)CC)C=C1C(N[C@]2([H])C[C@H](CC3)N(C4=NC=C(C(C5CC5)=O)C=C4)[C@H]3C2)=O
Digoxin	[C@]12([C@@]([C@@H](\C\3=C\C(OC3)=O)CC1)([C@@H](C[C@@]1([C@@]3([C@@](C[C@@H](O[C@@H]4O[C@@H]([C@H]([C@H](C4)O)O[C@@H]4O[C@@H]([C@H]([C@H](C4)O)O[C@@H]4O[C@@H]([C@H]([C@H](C4)O)O)C)C)C)CC3)(CC[C@@]21[H])[H])C)[H])O)C)O	Nitrofural	c1([N+]([O-])=O)oc(cc1)\C=N\NC(=O)N
Digoxin	[C@]12([C@@]([C@@H](\C\3=C\C(OC3)=O)CC1)([C@@H](C[C@@]1([C@@]3([C@@](C[C@@H](O[C@@H]4O[C@@H]([C@H]([C@H](C4)O)O[C@@H]4O[C@@H]([C@H]([C@H](C4)O)O[C@@H]4O[C@@H]([C@H]([C@H](C4)O)O)C)C)C)CC3)(CC[C@@]21[H])[H])C)[H])O)C)O	Roxithromycin	[C@]1([C@@H]([C@H](C[C@H](O1)C)N(C)C)O)(O[C@@H]1[C@H]([C@@H]([C@H](C(O[C@@H]([C@]([C@@H]([C@H](\C(\[C@@H](C[C@]1(O)C)C)=N\OCOCCOC)C)O)(O)C)CC)=O)C)O[C@H]1C[C@]([C@H]([C@@H](O1)C)O)(OC)C)C)[H]
Digoxin	[C@]12([C@@]([C@@H](\C\3=C\C(OC3)=O)CC1)([C@@H](C[C@@]1([C@@]3([C@@](C[C@@H](O[C@@H]4O[C@@H]([C@H]([C@H](C4)O)O[C@@H]4O[C@@H]([C@H]([C@H](C4)O)O[C@@H]4O[C@@H]([C@H]([C@H](C4)O)O)C)C)C)CC3)(CC[C@@]21[H])[H])C)[H])O)C)O	Luteolin	c12C(\C=C(/Oc1cc(cc2O)O)\c1cc(c(cc1)O)O)=O
Digoxin	[C@]12([C@@]([C@@H](\C\3=C\C(OC3)=O)CC1)([C@@H](C[C@@]1([C@@]3([C@@](C[C@@H](O[C@@H]4O[C@@H]([C@H]([C@H](C4)O)O[C@@H]4O[C@@H]([C@H]([C@H](C4)O)O[C@@H]4O[C@@H]([C@H]([C@H](C4)O)O)C)C)C)CC3)(CC[C@@]21[H])[H])C)[H])O)C)O	Enoxacin	C=1(/C(c2c(nc(c(c2)F)N2CCNCC2)N(\C1)CC)=O)\C(=O)O
Digoxin	[C@]12([C@@]([C@@H](\C\3=C\C(OC3)=O)CC1)([C@@H](C[C@@]1([C@@]3([C@@](C[C@@H](O[C@@H]4O[C@@H]([C@H]([C@H](C4)O)O[C@@H]4O[C@@H]([C@H]([C@H](C4)O)O[C@@H]4O[C@@H]([C@H]([C@H](C4)O)O)C)C)C)CC3)(CC[C@@]21[H])[H])C)[H])O)C)O	Atorvastatin	c1(c(n(c(c1c1ccccc1)c1ccc(cc1)F)CC[C@H](C[C@H](CC(=O)O)O)O)C(C)C)C(Nc1ccccc1)=O
Digoxin	[C@]12([C@@]([C@@H](\C\3=C\C(OC3)=O)CC1)([C@@H](C[C@@]1([C@@]3([C@@](C[C@@H](O[C@@H]4O[C@@H]([C@H]([C@H](C4)O)O[C@@H]4O[C@@H]([C@H]([C@H](C4)O)O[C@@H]4O[C@@H]([C@H]([C@H](C4)O)O)C)C)C)CC3)(CC[C@@]21[H])[H])C)[H])O)C)O	Azithromycin	[C@@H]1([C@@H]([C@H](C[C@H](O1)C)N(C)C)O)O[C@@H]1[C@H]([C@@H]([C@H](C(O[C@@H]([C@]([C@@H]([C@H](N(C[C@@H](CC1(O)C)C)C)C)O)(O)C)CC)=O)C)O[C@H]1C[C@]([C@H]([C@@H](O1)C)O)(OC)C)C
Digoxin	[C@]12([C@@]([C@@H](\C\3=C\C(OC3)=O)CC1)([C@@H](C[C@@]1([C@@]3([C@@](C[C@@H](O[C@@H]4O[C@@H]([C@H]([C@H](C4)O)O[C@@H]4O[C@@H]([C@H]([C@H](C4)O)O[C@@H]4O[C@@H]([C@H]([C@H](C4)O)O)C)C)C)CC3)(CC[C@@]21[H])[H])C)[H])O)C)O	Nitazoxanide	c1(sc(NC(c2c(OC(=O)C)cccc2)=O)nc1)[N+]([O-])=O
Digoxin	[C@]12([C@@]([C@@H](\C\3=C\C(OC3)=O)CC1)([C@@H](C[C@@]1([C@@]3([C@@](C[C@@H](O[C@@H]4O[C@@H]([C@H]([C@H](C4)O)O[C@@H]4O[C@@H]([C@H]([C@H](C4)O)O[C@@H]4O[C@@H]([C@H]([C@H](C4)O)O)C)C)C)CC3)(CC[C@@]21[H])[H])C)[H])O)C)O	Adapalene	[C@@]12(c3cc(c4cc5c(cc(C(=O)O)cc5)cc4)ccc3OC)C[C@]3(C[C@@](C1)(C[C@@](C2)(C3)[H])[H])[H]
Digoxin	[C@]12([C@@]([C@@H](\C\3=C\C(OC3)=O)CC1)([C@@H](C[C@@]1([C@@]3([C@@](C[C@@H](O[C@@H]4O[C@@H]([C@H]([C@H](C4)O)O[C@@H]4O[C@@H]([C@H]([C@H](C4)O)O[C@@H]4O[C@@H]([C@H]([C@H](C4)O)O)C)C)C)CC3)(CC[C@@]21[H])[H])C)[H])O)C)O	Amiloride hydrochloride	Cl.NC(=N)NC(=O)C1=NC(Cl)=C(N)N=C1N
Digoxin	[C@]12([C@@]([C@@H](\C\3=C\C(OC3)=O)CC1)([C@@H](C[C@@]1([C@@]3([C@@](C[C@@H](O[C@@H]4O[C@@H]([C@H]([C@H](C4)O)O[C@@H]4O[C@@H]([C@H]([C@H](C4)O)O[C@@H]4O[C@@H]([C@H]([C@H](C4)O)O)C)C)C)CC3)(CC[C@@]21[H])[H])C)[H])O)C)O	Cantharidin	CC12C3CCC(O3)C1(C)C(=O)OC2=O
Digoxin	[C@]12([C@@]([C@@H](\C\3=C\C(OC3)=O)CC1)([C@@H](C[C@@]1([C@@]3([C@@](C[C@@H](O[C@@H]4O[C@@H]([C@H]([C@H](C4)O)O[C@@H]4O[C@@H]([C@H]([C@H](C4)O)O[C@@H]4O[C@@H]([C@H]([C@H](C4)O)O)C)C)C)CC3)(CC[C@@]21[H])[H])C)[H])O)C)O	Calmidazolium chloride	[Cl-].ClC1=CC=C(C=C1)C(C1=CC=C(Cl)C=C1)[N+]1=CN(CC(OCC2=C(Cl)C=C(Cl)C=C2)C2=C(Cl)C=C(Cl)C=C2)C=C1
Digoxin	[C@]12([C@@]([C@@H](\C\3=C\C(OC3)=O)CC1)([C@@H](C[C@@]1([C@@]3([C@@](C[C@@H](O[C@@H]4O[C@@H]([C@H]([C@H](C4)O)O[C@@H]4O[C@@H]([C@H]([C@H](C4)O)O[C@@H]4O[C@@H]([C@H]([C@H](C4)O)O)C)C)C)CC3)(CC[C@@]21[H])[H])C)[H])O)C)O	Dequalinium chloride hydrate	[Cl-].[Cl-].CC1=[N+](CCCCCCCCCC[N+]2=C(C)C=C(N)C3=C2C=CC=C3)C2=C(C=CC=C2)C(N)=C1
Digoxin	[C@]12([C@@]([C@@H](\C\3=C\C(OC3)=O)CC1)([C@@H](C[C@@]1([C@@]3([C@@](C[C@@H](O[C@@H]4O[C@@H]([C@H]([C@H](C4)O)O[C@@H]4O[C@@H]([C@H]([C@H](C4)O)O[C@@H]4O[C@@H]([C@H]([C@H](C4)O)O)C)C)C)CC3)(CC[C@@]21[H])[H])C)[H])O)C)O	Diphenyleneiodonium chloride	[Cl-].[I+]1C2=CC=CC=C2C2=C1C=CC=C2
Digoxin	[C@]12([C@@]([C@@H](\C\3=C\C(OC3)=O)CC1)([C@@H](C[C@@]1([C@@]3([C@@](C[C@@H](O[C@@H]4O[C@@H]([C@H]([C@H](C4)O)O[C@@H]4O[C@@H]([C@H]([C@H](C4)O)O[C@@H]4O[C@@H]([C@H]([C@H](C4)O)O)C)C)C)CC3)(CC[C@@]21[H])[H])C)[H])O)C)O	2,3-Dimethoxy-1,4-naphthoquinone	COC1=C(OC)C(=O)C2=C(C=CC=C2)C1=O
Digoxin	[C@]12([C@@]([C@@H](\C\3=C\C(OC3)=O)CC1)([C@@H](C[C@@]1([C@@]3([C@@](C[C@@H](O[C@@H]4O[C@@H]([C@H]([C@H](C4)O)O[C@@H]4O[C@@H]([C@H]([C@H](C4)O)O[C@@H]4O[C@@H]([C@H]([C@H](C4)O)O)C)C)C)CC3)(CC[C@@]21[H])[H])C)[H])O)C)O	Idarubicin	[H][C@@]1(C[C@@](O)(CC2=C(O)C3=C(C(O)=C12)C(=O)C1=C(C=CC=C1)C3=O)C(C)=O)O[C@H]1C[C@H](N)[C@H](O)[C@H](C)O1
Digoxin	[C@]12([C@@]([C@@H](\C\3=C\C(OC3)=O)CC1)([C@@H](C[C@@]1([C@@]3([C@@](C[C@@H](O[C@@H]4O[C@@H]([C@H]([C@H](C4)O)O[C@@H]4O[C@@H]([C@H]([C@H](C4)O)O[C@@H]4O[C@@H]([C@H]([C@H](C4)O)O)C)C)C)CC3)(CC[C@@]21[H])[H])C)[H])O)C)O	JFD00244	OC1=CC=C(CCNC2=CC=C(NCCC3=CC=C(O)C=C3)C3=C2C(=O)C2=CC=CC=C2C3=O)C=C1
Digoxin	[C@]12([C@@]([C@@H](\C\3=C\C(OC3)=O)CC1)([C@@H](C[C@@]1([C@@]3([C@@](C[C@@H](O[C@@H]4O[C@@H]([C@H]([C@H](C4)O)O[C@@H]4O[C@@H]([C@H]([C@H](C4)O)O[C@@H]4O[C@@H]([C@H]([C@H](C4)O)O)C)C)C)CC3)(CC[C@@]21[H])[H])C)[H])O)C)O	Mibefradil dihydrochloride	Cl.Cl.COCC(=O)O[C@]1(CCN(C)CCCC2=NC3=C(N2)C=CC=C3)CCC2=C(C=CC(F)=C2)[C@@H]1C(C)C
Digoxin	[C@]12([C@@]([C@@H](\C\3=C\C(OC3)=O)CC1)([C@@H](C[C@@]1([C@@]3([C@@](C[C@@H](O[C@@H]4O[C@@H]([C@H]([C@H](C4)O)O[C@@H]4O[C@@H]([C@H]([C@H](C4)O)O[C@@H]4O[C@@H]([C@H]([C@H](C4)O)O)C)C)C)CC3)(CC[C@@]21[H])[H])C)[H])O)C)O	Piperlongumine	COC1=CC(\\C=C\\C(=O)N2CCC=CC2=O)=CC(OC)=C1OC
Digoxin	[C@]12([C@@]([C@@H](\C\3=C\C(OC3)=O)CC1)([C@@H](C[C@@]1([C@@]3([C@@](C[C@@H](O[C@@H]4O[C@@H]([C@H]([C@H](C4)O)O[C@@H]4O[C@@H]([C@H]([C@H](C4)O)O[C@@H]4O[C@@H]([C@H]([C@H](C4)O)O)C)C)C)CC3)(CC[C@@]21[H])[H])C)[H])O)C)O	Ouabain	[H][C@@]12CC[C@]3(O)C[C@H](C[C@@H](O)[C@]3(CO)[C@@]1([H])[C@H](O)C[C@]1(C)[C@H](CC[C@]21O)C1=CC(=O)OC1)O[C@@H]1O[C@@H](C)[C@H](O)[C@@H](O)[C@H]1O
Digoxin	[C@]12([C@@]([C@@H](\C\3=C\C(OC3)=O)CC1)([C@@H](C[C@@]1([C@@]3([C@@](C[C@@H](O[C@@H]4O[C@@H]([C@H]([C@H](C4)O)O[C@@H]4O[C@@H]([C@H]([C@H](C4)O)O[C@@H]4O[C@@H]([C@H]([C@H](C4)O)O)C)C)C)CC3)(CC[C@@]21[H])[H])C)[H])O)C)O	Quercetin dihydrate	OC1=CC(O)=C2C(OC(=C(O)C2=O)C2=CC(O)=C(O)C=C2)=C1
Digoxin	[C@]12([C@@]([C@@H](\C\3=C\C(OC3)=O)CC1)([C@@H](C[C@@]1([C@@]3([C@@](C[C@@H](O[C@@H]4O[C@@H]([C@H]([C@H](C4)O)O[C@@H]4O[C@@H]([C@H]([C@H](C4)O)O[C@@H]4O[C@@H]([C@H]([C@H](C4)O)O)C)C)C)CC3)(CC[C@@]21[H])[H])C)[H])O)C)O	Rottlerin	CC(=O)C1=C(O)C(C)=C(O)C(CC2=C(O)C(C(=O)\\C=C\\C3=CC=CC=C3)=C3OC(C)(C)C=CC3=C2O)=C1O
Digoxin	[C@]12([C@@]([C@@H](\C\3=C\C(OC3)=O)CC1)([C@@H](C[C@@]1([C@@]3([C@@](C[C@@H](O[C@@H]4O[C@@H]([C@H]([C@H](C4)O)O[C@@H]4O[C@@H]([C@H]([C@H](C4)O)O[C@@H]4O[C@@H]([C@H]([C@H](C4)O)O)C)C)C)CC3)(CC[C@@]21[H])[H])C)[H])O)C)O	Rotenone	[H][C@@]12COC3=C(C=C(OC)C(OC)=C3)[C@]1([H])C(=O)C1=C(O2)C2=C(O[C@H](C2)C(C)=C)C=C1
Digoxin	[C@]12([C@@]([C@@H](\C\3=C\C(OC3)=O)CC1)([C@@H](C[C@@]1([C@@]3([C@@](C[C@@H](O[C@@H]4O[C@@H]([C@H]([C@H](C4)O)O[C@@H]4O[C@@H]([C@H]([C@H](C4)O)O[C@@H]4O[C@@H]([C@H]([C@H](C4)O)O)C)C)C)CC3)(CC[C@@]21[H])[H])C)[H])O)C)O	BIX 01294 trihydrochloride hydrate	Cl.Cl.Cl.COC1=C(OC)C=C2C(NC3CCN(CC4=CC=CC=C4)CC3)=NC(=NC2=C1)N1CCCN(C)CC1
Digoxin	[C@]12([C@@]([C@@H](\C\3=C\C(OC3)=O)CC1)([C@@H](C[C@@]1([C@@]3([C@@](C[C@@H](O[C@@H]4O[C@@H]([C@H]([C@H](C4)O)O[C@@H]4O[C@@H]([C@H]([C@H](C4)O)O[C@@H]4O[C@@H]([C@H]([C@H](C4)O)O)C)C)C)CC3)(CC[C@@]21[H])[H])C)[H])O)C)O	Tyrphostin AG 879	CC(C)(C)C1=CC(\\C=C(/C#N)C(N)=S)=CC(=C1O)C(C)(C)C
Digoxin	[C@]12([C@@]([C@@H](\C\3=C\C(OC3)=O)CC1)([C@@H](C[C@@]1([C@@]3([C@@](C[C@@H](O[C@@H]4O[C@@H]([C@H]([C@H](C4)O)O[C@@H]4O[C@@H]([C@H]([C@H](C4)O)O[C@@H]4O[C@@H]([C@H]([C@H](C4)O)O)C)C)C)CC3)(CC[C@@]21[H])[H])C)[H])O)C)O	Vincristine sulfate	OS(O)(=O)=O.[H][C@@]12N3CC[C@]11C(N(C=O)C4=CC(OC)=C(C=C14)[C@]1(CC4CN(CC(O)(CC)C4)CCC4=C1NC1=CC=CC=C41)C(=O)OC)[C@](O)([C@H](OC(C)=O)[C@]2(CC)C=CC3)C(=O)OC
Digoxin	[C@]12([C@@]([C@@H](\C\3=C\C(OC3)=O)CC1)([C@@H](C[C@@]1([C@@]3([C@@](C[C@@H](O[C@@H]4O[C@@H]([C@H]([C@H](C4)O)O[C@@H]4O[C@@H]([C@H]([C@H](C4)O)O[C@@H]4O[C@@H]([C@H]([C@H](C4)O)O)C)C)C)CC3)(CC[C@@]21[H])[H])C)[H])O)C)O	Tanespimycin	CC1CC(C(C(C=C(C(C(C=CC=C(C(=O)NC2=CC(=O)C(=C(C1)C2=O)NCC=C)C)OC)OC(=O)N)C)C)O)OC
Digoxin	[C@]12([C@@]([C@@H](\C\3=C\C(OC3)=O)CC1)([C@@H](C[C@@]1([C@@]3([C@@](C[C@@H](O[C@@H]4O[C@@H]([C@H]([C@H](C4)O)O[C@@H]4O[C@@H]([C@H]([C@H](C4)O)O[C@@H]4O[C@@H]([C@H]([C@H](C4)O)O)C)C)C)CC3)(CC[C@@]21[H])[H])C)[H])O)C)O	Geldanamycin	CC1CC(C(C(C=C(C(C(C=CC=C(C(=O)NC2=CC(=O)C(=C(C1)C2=O)OC)C)OC)OC(=O)N)C)C)O)OC
Digoxin	[C@]12([C@@]([C@@H](\C\3=C\C(OC3)=O)CC1)([C@@H](C[C@@]1([C@@]3([C@@](C[C@@H](O[C@@H]4O[C@@H]([C@H]([C@H](C4)O)O[C@@H]4O[C@@H]([C@H]([C@H](C4)O)O[C@@H]4O[C@@H]([C@H]([C@H](C4)O)O)C)C)C)CC3)(CC[C@@]21[H])[H])C)[H])O)C)O	Alvespimycin	CC1CC(C(C(C=C(C(C(C=CC=C(C(=O)NC2=CC(=O)C(=C(C1)C2=O)NCCN(C)C)C)OC)OC(=O)N)C)C)O)OC
Digoxin	[C@]12([C@@]([C@@H](\C\3=C\C(OC3)=O)CC1)([C@@H](C[C@@]1([C@@]3([C@@](C[C@@H](O[C@@H]4O[C@@H]([C@H]([C@H](C4)O)O[C@@H]4O[C@@H]([C@H]([C@H](C4)O)O[C@@H]4O[C@@H]([C@H]([C@H](C4)O)O)C)C)C)CC3)(CC[C@@]21[H])[H])C)[H])O)C)O	ProDrug A	ClC[C@@H]1CN(C(CCCC(N(C[C@H]2CCl)C3=C2C4=CC=CC=C4C(OC5O[C@@H](CO)C(O)C(O)[C@@H]5O)=C3)=O)=O)C6=C1C7=CC=CC=C7C(OC8O[C@H](CO)C(O)C(O)[C@H]8O)=C6
Digoxin	[C@]12([C@@]([C@@H](\C\3=C\C(OC3)=O)CC1)([C@@H](C[C@@]1([C@@]3([C@@](C[C@@H](O[C@@H]4O[C@@H]([C@H]([C@H](C4)O)O[C@@H]4O[C@@H]([C@H]([C@H](C4)O)O[C@@H]4O[C@@H]([C@H]([C@H](C4)O)O)C)C)C)CC3)(CC[C@@]21[H])[H])C)[H])O)C)O	JHB76B	ClC[C@@H]1CN(C(CCCCCC(N(C[C@H]2CCl)C3=C2C4=CC=CC=C4C(OC5O[C@@H](CO)C(O)C(O)[C@@H]5O)=C3)=O)=O)C6=C1C7=CC=CC=C7C(OC8O[C@H](CO)C(O)C(O)[C@H]8O)=C6
Digoxin	[C@]12([C@@]([C@@H](\C\3=C\C(OC3)=O)CC1)([C@@H](C[C@@]1([C@@]3([C@@](C[C@@H](O[C@@H]4O[C@@H]([C@H]([C@H](C4)O)O[C@@H]4O[C@@H]([C@H]([C@H](C4)O)O[C@@H]4O[C@@H]([C@H]([C@H](C4)O)O)C)C)C)CC3)(CC[C@@]21[H])[H])C)[H])O)C)O	CGP-74514A	Cl.CCn1cnc2c(Nc3cccc(Cl)c3)nc(N[C@@H]4CCCC[C@@H]4N)nc12
Digoxin	[C@]12([C@@]([C@@H](\C\3=C\C(OC3)=O)CC1)([C@@H](C[C@@]1([C@@]3([C@@](C[C@@H](O[C@@H]4O[C@@H]([C@H]([C@H](C4)O)O[C@@H]4O[C@@H]([C@H]([C@H](C4)O)O[C@@H]4O[C@@H]([C@H]([C@H](C4)O)O)C)C)C)CC3)(CC[C@@]21[H])[H])C)[H])O)C)O	Ouabagenin	C[C@]12C[C@H]([C@H]3[C@H]([C@]1(CC[C@@H]2C4=CC(=O)OC4)O)CC[C@]5([C@@]3([C@@H](C[C@@H](C5)O)O)CO)O)O
Digoxin	[C@]12([C@@]([C@@H](\C\3=C\C(OC3)=O)CC1)([C@@H](C[C@@]1([C@@]3([C@@](C[C@@H](O[C@@H]4O[C@@H]([C@H]([C@H](C4)O)O[C@@H]4O[C@@H]([C@H]([C@H](C4)O)O[C@@H]4O[C@@H]([C@H]([C@H](C4)O)O)C)C)C)CC3)(CC[C@@]21[H])[H])C)[H])O)C)O	K-Strophanthin	C[C@@H]1[C@H]([C@H](C[C@@H](O1)O[C@H]2CC[C@@]3([C@H]4CC[C@@]5([C@H](CC[C@@]5([C@@H]4CC[C@@]3(C2)O)O)C6=CC(=O)OC6)C)C=O)OC)O[C@H]7[C@@H]([C@H]([C@@H]([C@H](O7)CO)O)O)O
Digoxin	[C@]12([C@@]([C@@H](\C\3=C\C(OC3)=O)CC1)([C@@H](C[C@@]1([C@@]3([C@@](C[C@@H](O[C@@H]4O[C@@H]([C@H]([C@H](C4)O)O[C@@H]4O[C@@H]([C@H]([C@H](C4)O)O[C@@H]4O[C@@H]([C@H]([C@H](C4)O)O)C)C)C)CC3)(CC[C@@]21[H])[H])C)[H])O)C)O	Strophanthidin	C[C@]12CC[C@H]3[C@H]([C@]1(CC[C@@H]2C4=CC(=O)OC4)O)CC[C@]5([C@@]3(CC[C@@H](C5)O)C=O)O
Digoxin	[C@]12([C@@]([C@@H](\C\3=C\C(OC3)=O)CC1)([C@@H](C[C@@]1([C@@]3([C@@](C[C@@H](O[C@@H]4O[C@@H]([C@H]([C@H](C4)O)O[C@@H]4O[C@@H]([C@H]([C@H](C4)O)O[C@@H]4O[C@@H]([C@H]([C@H](C4)O)O)C)C)C)CC3)(CC[C@@]21[H])[H])C)[H])O)C)O	PF-573228	CS(=O)(=O)C1=CC=CC(=C1)CNC2=NC(=NC=C2C(F)(F)F)NC3=CC4=C(C=C3)NC(=O)CC4
Digoxin	[C@]12([C@@]([C@@H](\C\3=C\C(OC3)=O)CC1)([C@@H](C[C@@]1([C@@]3([C@@](C[C@@H](O[C@@H]4O[C@@H]([C@H]([C@H](C4)O)O[C@@H]4O[C@@H]([C@H]([C@H](C4)O)O[C@@H]4O[C@@H]([C@H]([C@H](C4)O)O)C)C)C)CC3)(CC[C@@]21[H])[H])C)[H])O)C)O	LY-367265	C1CC2=C3C(=CC=C2)N(S(=O)(=O)N3C1)CCN4CCC(=CC4)C5=CNC6=C5C=CC(=C6)F
Digoxin	[C@]12([C@@]([C@@H](\C\3=C\C(OC3)=O)CC1)([C@@H](C[C@@]1([C@@]3([C@@](C[C@@H](O[C@@H]4O[C@@H]([C@H]([C@H](C4)O)O[C@@H]4O[C@@H]([C@H]([C@H](C4)O)O[C@@H]4O[C@@H]([C@H]([C@H](C4)O)O)C)C)C)CC3)(CC[C@@]21[H])[H])C)[H])O)C)O	Temsirolimus	C[C@@H]1CC[C@H]2C[C@@H](/C(=C/C=C/C=C/[C@H](C[C@H](C(=O)[C@@H]([C@@H](/C(=C/[C@H](C(=O)C[C@H](OC(=O)[C@@H]3CCCCN3C(=O)C(=O)[C@@]1(O2)O)[C@H](C)C[C@@H]4CC[C@H]([C@@H](C4)OC)OC(=O)C(C)(CO)CO)C)/C)O)OC)C)C)/C)OC
Digoxin	[C@]12([C@@]([C@@H](\C\3=C\C(OC3)=O)CC1)([C@@H](C[C@@]1([C@@]3([C@@](C[C@@H](O[C@@H]4O[C@@H]([C@H]([C@H](C4)O)O[C@@H]4O[C@@H]([C@H]([C@H](C4)O)O[C@@H]4O[C@@H]([C@H]([C@H](C4)O)O)C)C)C)CC3)(CC[C@@]21[H])[H])C)[H])O)C)O	Eltrombopag	CC1=C(C=C(C=C1)N2C(=O)C(=C(N2)C)N=NC3=CC=CC(=C3O)C4=CC(=CC=C4)C(=O)O)C
Digoxin	[C@]12([C@@]([C@@H](\C\3=C\C(OC3)=O)CC1)([C@@H](C[C@@]1([C@@]3([C@@](C[C@@H](O[C@@H]4O[C@@H]([C@H]([C@H](C4)O)O[C@@H]4O[C@@H]([C@H]([C@H](C4)O)O[C@@H]4O[C@@H]([C@H]([C@H](C4)O)O)C)C)C)CC3)(CC[C@@]21[H])[H])C)[H])O)C)O	Raltegravir	CC1=NN=C(O1)C(=O)NC(C)(C)C2=NC(=C(C(=O)N2C)O)C(=O)NCC3=CC=C(C=C3)F
Digoxin	[C@]12([C@@]([C@@H](\C\3=C\C(OC3)=O)CC1)([C@@H](C[C@@]1([C@@]3([C@@](C[C@@H](O[C@@H]4O[C@@H]([C@H]([C@H](C4)O)O[C@@H]4O[C@@H]([C@H]([C@H](C4)O)O[C@@H]4O[C@@H]([C@H]([C@H](C4)O)O)C)C)C)CC3)(CC[C@@]21[H])[H])C)[H])O)C)O	Venetoclax	CC1(C)CCC(=C(C1)C2=CC=C(Cl)C=C2)CN3CCN(CC3)C4=CC(=C(C=C4)C(=O)N[S](=O)(=O)C5=CC=C(NCC6CCOCC6)C(=C5)[N+]([O-])=O)OC7=CN=C8[NH]C=CC8=C7
Digoxin	[C@]12([C@@]([C@@H](\C\3=C\C(OC3)=O)CC1)([C@@H](C[C@@]1([C@@]3([C@@](C[C@@H](O[C@@H]4O[C@@H]([C@H]([C@H](C4)O)O[C@@H]4O[C@@H]([C@H]([C@H](C4)O)O[C@@H]4O[C@@H]([C@H]([C@H](C4)O)O)C)C)C)CC3)(CC[C@@]21[H])[H])C)[H])O)C)O	EF24	C1C(=CC2=CC=CC=C2F)C(=O)C(=CC3=CC=CC=C3F)CN1.Cl
Digoxin	[C@]12([C@@]([C@@H](\C\3=C\C(OC3)=O)CC1)([C@@H](C[C@@]1([C@@]3([C@@](C[C@@H](O[C@@H]4O[C@@H]([C@H]([C@H](C4)O)O[C@@H]4O[C@@H]([C@H]([C@H](C4)O)O[C@@H]4O[C@@H]([C@H]([C@H](C4)O)O)C)C)C)CC3)(CC[C@@]21[H])[H])C)[H])O)C)O	Panobinostat	CC1=C(C2=CC=CC=C2N1)CCNCC3=CC=C(C=C3)/C=C/C(=O)NO
Digoxin	[C@]12([C@@]([C@@H](\C\3=C\C(OC3)=O)CC1)([C@@H](C[C@@]1([C@@]3([C@@](C[C@@H](O[C@@H]4O[C@@H]([C@H]([C@H](C4)O)O[C@@H]4O[C@@H]([C@H]([C@H](C4)O)O[C@@H]4O[C@@H]([C@H]([C@H](C4)O)O)C)C)C)CC3)(CC[C@@]21[H])[H])C)[H])O)C)O	Bufalin	C[C@]12CC[C@@H](C[C@H]1CC[C@@H]3[C@@H]2CC[C@]4([C@@]3(CC[C@@H]4C5=COC(=O)C=C5)O)C)O
Digoxin	[C@]12([C@@]([C@@H](\C\3=C\C(OC3)=O)CC1)([C@@H](C[C@@]1([C@@]3([C@@](C[C@@H](O[C@@H]4O[C@@H]([C@H]([C@H](C4)O)O[C@@H]4O[C@@H]([C@H]([C@H](C4)O)O[C@@H]4O[C@@H]([C@H]([C@H](C4)O)O)C)C)C)CC3)(CC[C@@]21[H])[H])C)[H])O)C)O	Proscillaridin A	C[C@H]1[C@@H]([C@H]([C@H]([C@@H](O1)O[C@H]2CC[C@@]3([C@H]4CC[C@@]5([C@H](CC[C@@]5([C@@H]4CCC3=C2)O)C6=COC(=O)C=C6)C)C)O)O)O
Digoxin	[C@]12([C@@]([C@@H](\C\3=C\C(OC3)=O)CC1)([C@@H](C[C@@]1([C@@]3([C@@](C[C@@H](O[C@@H]4O[C@@H]([C@H]([C@H](C4)O)O[C@@H]4O[C@@H]([C@H]([C@H](C4)O)O[C@@H]4O[C@@H]([C@H]([C@H](C4)O)O)C)C)C)CC3)(CC[C@@]21[H])[H])C)[H])O)C)O	Cinobufagin	CC(=O)O[C@@H]1[C@@H]([C@]2(CC[C@H]3[C@H]([C@@]24[C@@H]1O4)CC[C@H]5[C@@]3(CC[C@@H](C5)O)C)C)C6=COC(=O)C=C6
Digoxin	[C@]12([C@@]([C@@H](\C\3=C\C(OC3)=O)CC1)([C@@H](C[C@@]1([C@@]3([C@@](C[C@@H](O[C@@H]4O[C@@H]([C@H]([C@H](C4)O)O[C@@H]4O[C@@H]([C@H]([C@H](C4)O)O[C@@H]4O[C@@H]([C@H]([C@H](C4)O)O)C)C)C)CC3)(CC[C@@]21[H])[H])C)[H])O)C)O	Peruvoside	C[C@H]1[C@@H]([C@H]([C@@H]([C@@H](O1)O[C@H]2CC[C@]3([C@@H](C2)CC[C@@H]4[C@@H]3CC[C@]5([C@@]4(CC[C@@H]5C6=CC(=O)OC6)O)C)C=O)O)OC)O
Digoxin	[C@]12([C@@]([C@@H](\C\3=C\C(OC3)=O)CC1)([C@@H](C[C@@]1([C@@]3([C@@](C[C@@H](O[C@@H]4O[C@@H]([C@H]([C@H](C4)O)O[C@@H]4O[C@@H]([C@H]([C@H](C4)O)O[C@@H]4O[C@@H]([C@H]([C@H](C4)O)O)C)C)C)CC3)(CC[C@@]21[H])[H])C)[H])O)C)O	Digitoxin	C[C@@H]1[C@H]([C@H](C[C@@H](O1)O[C@@H]2[C@H](O[C@H](C[C@@H]2O)O[C@@H]3[C@H](O[C@H](C[C@@H]3O)O[C@H]4CC[C@]5([C@@H](C4)CC[C@@H]6[C@@H]5CC[C@]7([C@@]6(CC[C@@H]7C8=CC(=O)OC8)O)C)C)C)C)O)O
Digoxin	[C@]12([C@@]([C@@H](\C\3=C\C(OC3)=O)CC1)([C@@H](C[C@@]1([C@@]3([C@@](C[C@@H](O[C@@H]4O[C@@H]([C@H]([C@H](C4)O)O[C@@H]4O[C@@H]([C@H]([C@H](C4)O)O[C@@H]4O[C@@H]([C@H]([C@H](C4)O)O)C)C)C)CC3)(CC[C@@]21[H])[H])C)[H])O)C)O	Convallotoxin	C[C@H]1[C@@H]([C@H]([C@H]([C@@H](O1)O[C@H]2CC[C@@]3([C@H]4CC[C@@]5([C@H](CC[C@@]5([C@@H]4CC[C@@]3(C2)O)O)C6=CC(=O)OC6)C)C=O)O)O)O
Digoxin	[C@]12([C@@]([C@@H](\C\3=C\C(OC3)=O)CC1)([C@@H](C[C@@]1([C@@]3([C@@](C[C@@H](O[C@@H]4O[C@@H]([C@H]([C@H](C4)O)O[C@@H]4O[C@@H]([C@H]([C@H](C4)O)O[C@@H]4O[C@@H]([C@H]([C@H](C4)O)O)C)C)C)CC3)(CC[C@@]21[H])[H])C)[H])O)C)O	ABT-737	CN(C)CC[C@H](CSC1=CC=CC=C1)NC2=C(C=C(C=C2)S(=O)(=O)NC(=O)C3=CC=C(C=C3)N4CCN(CC4)CC5=CC=CC=C5C6=CC=C(C=C6)Cl)[N+](=O)[O-]
Digoxin	[C@]12([C@@]([C@@H](\C\3=C\C(OC3)=O)CC1)([C@@H](C[C@@]1([C@@]3([C@@](C[C@@H](O[C@@H]4O[C@@H]([C@H]([C@H](C4)O)O[C@@H]4O[C@@H]([C@H]([C@H](C4)O)O[C@@H]4O[C@@H]([C@H]([C@H](C4)O)O)C)C)C)CC3)(CC[C@@]21[H])[H])C)[H])O)C)O	Fisetin	C1=CC(=C(C=C1C2=C(C(=O)C3=C(O2)C=C(C=C3)O)O)O)O
Digoxin	[C@]12([C@@]([C@@H](\C\3=C\C(OC3)=O)CC1)([C@@H](C[C@@]1([C@@]3([C@@](C[C@@H](O[C@@H]4O[C@@H]([C@H]([C@H](C4)O)O[C@@H]4O[C@@H]([C@H]([C@H](C4)O)O[C@@H]4O[C@@H]([C@H]([C@H](C4)O)O)C)C)C)CC3)(CC[C@@]21[H])[H])C)[H])O)C)O	Curcumin	COC1=C(C=CC(=C1)/C=C/C(=O)CC(=O)/C=C/C2=CC(=C(C=C2)O)OC)O
Digoxin	[C@]12([C@@]([C@@H](\C\3=C\C(OC3)=O)CC1)([C@@H](C[C@@]1([C@@]3([C@@](C[C@@H](O[C@@H]4O[C@@H]([C@H]([C@H](C4)O)O[C@@H]4O[C@@H]([C@H]([C@H](C4)O)O[C@@H]4O[C@@H]([C@H]([C@H](C4)O)O)C)C)C)CC3)(CC[C@@]21[H])[H])C)[H])O)C)O	Dasatinib	CC1=C(C(=CC=C1)Cl)NC(=O)C2=CN=C(S2)NC3=CC(=NC(=N3)C)N4CCN(CC4)CCO
Digoxin	[C@]12([C@@]([C@@H](\C\3=C\C(OC3)=O)CC1)([C@@H](C[C@@]1([C@@]3([C@@](C[C@@H](O[C@@H]4O[C@@H]([C@H]([C@H](C4)O)O[C@@H]4O[C@@H]([C@H]([C@H](C4)O)O[C@@H]4O[C@@H]([C@H]([C@H](C4)O)O)C)C)C)CC3)(CC[C@@]21[H])[H])C)[H])O)C)O	Navitoclax	CC1(CCC(=C(C1)CN2CCN(CC2)C3=CC=C(C=C3)C(=O)NS(=O)(=O)C4=CC(=C(C=C4)N[C@H](CCN5CCOCC5)CSC6=CC=CC=C6)S(=O)(=O)C(F)(F)F)C7=CC=C(C=C7)Cl)C
Digoxin	[C@]12([C@@]([C@@H](\C\3=C\C(OC3)=O)CC1)([C@@H](C[C@@]1([C@@]3([C@@](C[C@@H](O[C@@H]4O[C@@H]([C@H]([C@H](C4)O)O[C@@H]4O[C@@H]([C@H]([C@H](C4)O)O[C@@H]4O[C@@H]([C@H]([C@H](C4)O)O)C)C)C)CC3)(CC[C@@]21[H])[H])C)[H])O)C)O	A1331852	O=C(NC1=NC(C=CC=C2)=C2S1)C3=C(CN(C4=CC=C(C5=C(C)N(CC6(C[C@@H](C7)C8)C[C@H]7C[C@H]8C6)N=C5)C(C(O)=O)=N4)CC9)C9=CC=C3
Digoxin	[C@]12([C@@]([C@@H](\C\3=C\C(OC3)=O)CC1)([C@@H](C[C@@]1([C@@]3([C@@](C[C@@H](O[C@@H]4O[C@@H]([C@H]([C@H](C4)O)O[C@@H]4O[C@@H]([C@H]([C@H](C4)O)O[C@@H]4O[C@@H]([C@H]([C@H](C4)O)O)C)C)C)CC3)(CC[C@@]21[H])[H])C)[H])O)C)O	A1155463	O=C(NC1=NC(C=CC=C2)=C2S1)C3=C(CN(C4=NC(C(O)=O)=C(CCCOC5=C(F)C=C(C#CCN(C)C)C=C5)S4)CC6)C6=CC=C3
Digoxin	[C@]12([C@@]([C@@H](\C\3=C\C(OC3)=O)CC1)([C@@H](C[C@@]1([C@@]3([C@@](C[C@@H](O[C@@H]4O[C@@H]([C@H]([C@H](C4)O)O[C@@H]4O[C@@H]([C@H]([C@H](C4)O)O[C@@H]4O[C@@H]([C@H]([C@H](C4)O)O)C)C)C)CC3)(CC[C@@]21[H])[H])C)[H])O)C)O	ginkgetin	COc1cc(O)c2C(=O)C=C(Oc2c1)c3ccc(OC)c(c3)c4c(O)cc(O)c5C(=O)C=C(Oc45)c6ccc(O)cc6
Digoxin	[C@]12([C@@]([C@@H](\C\3=C\C(OC3)=O)CC1)([C@@H](C[C@@]1([C@@]3([C@@](C[C@@H](O[C@@H]4O[C@@H]([C@H]([C@H](C4)O)O[C@@H]4O[C@@H]([C@H]([C@H](C4)O)O[C@@H]4O[C@@H]([C@H]([C@H](C4)O)O)C)C)C)CC3)(CC[C@@]21[H])[H])C)[H])O)C)O	oleandrin	COC1CC(OC(C)C1O)O[C@H]2CC[C@@]3(C)[C@H](CC[C@@H]4[C@@H]3CC[C@]5(C)[C@H]([C@H](C[C@]45O)OC(C)=O)C6=CC(=O)OC6)C2
Digoxin	[C@]12([C@@]([C@@H](\C\3=C\C(OC3)=O)CC1)([C@@H](C[C@@]1([C@@]3([C@@](C[C@@H](O[C@@H]4O[C@@H]([C@H]([C@H](C4)O)O[C@@H]4O[C@@H]([C@H]([C@H](C4)O)O[C@@H]4O[C@@H]([C@H]([C@H](C4)O)O)C)C)C)CC3)(CC[C@@]21[H])[H])C)[H])O)C)O	periplocin	COC1[C@H](O)C(CO[C@@H]2C(O)C[C@@H](O)OC2C)O[C@@H](O[C@H]3CC[C@]4(C)C5CC[C@]6(C)[C@H](CC[C@]6(O)C5CC[C@]4(O)C3)C7=CC(=O)OC7)C1O
Digoxin	[C@]12([C@@]([C@@H](\C\3=C\C(OC3)=O)CC1)([C@@H](C[C@@]1([C@@]3([C@@](C[C@@H](O[C@@H]4O[C@@H]([C@H]([C@H](C4)O)O[C@@H]4O[C@@H]([C@H]([C@H](C4)O)O[C@@H]4O[C@@H]([C@H]([C@H](C4)O)O)C)C)C)CC3)(CC[C@@]21[H])[H])C)[H])O)C)O	BRD-K56819078	COC1=C(C=C(C=C1)C(=O)NC2=CC3=C(C=C2)N=C(S3)SCC(=O)NC4=CC=CC=C4F)OC
Digoxin	[C@]12([C@@]([C@@H](\C\3=C\C(OC3)=O)CC1)([C@@H](C[C@@]1([C@@]3([C@@](C[C@@H](O[C@@H]4O[C@@H]([C@H]([C@H](C4)O)O[C@@H]4O[C@@H]([C@H]([C@H](C4)O)O[C@@H]4O[C@@H]([C@H]([C@H](C4)O)O)C)C)C)CC3)(CC[C@@]21[H])[H])C)[H])O)C)O	XL888	CC1=CC(C(N)=O)=C(N[C@H](C)CC)C=C1C(N[C@]2([H])C[C@H](CC3)N(C4=NC=C(C(C5CC5)=O)C=C4)[C@H]3C2)=O
Nitrofural	c1([N+]([O-])=O)oc(cc1)\C=N\NC(=O)N	Roxithromycin	[C@]1([C@@H]([C@H](C[C@H](O1)C)N(C)C)O)(O[C@@H]1[C@H]([C@@H]([C@H](C(O[C@@H]([C@]([C@@H]([C@H](\C(\[C@@H](C[C@]1(O)C)C)=N\OCOCCOC)C)O)(O)C)CC)=O)C)O[C@H]1C[C@]([C@H]([C@@H](O1)C)O)(OC)C)C)[H]
Nitrofural	c1([N+]([O-])=O)oc(cc1)\C=N\NC(=O)N	Luteolin	c12C(\C=C(/Oc1cc(cc2O)O)\c1cc(c(cc1)O)O)=O
Nitrofural	c1([N+]([O-])=O)oc(cc1)\C=N\NC(=O)N	Enoxacin	C=1(/C(c2c(nc(c(c2)F)N2CCNCC2)N(\C1)CC)=O)\C(=O)O
Nitrofural	c1([N+]([O-])=O)oc(cc1)\C=N\NC(=O)N	Atorvastatin	c1(c(n(c(c1c1ccccc1)c1ccc(cc1)F)CC[C@H](C[C@H](CC(=O)O)O)O)C(C)C)C(Nc1ccccc1)=O
Nitrofural	c1([N+]([O-])=O)oc(cc1)\C=N\NC(=O)N	Azithromycin	[C@@H]1([C@@H]([C@H](C[C@H](O1)C)N(C)C)O)O[C@@H]1[C@H]([C@@H]([C@H](C(O[C@@H]([C@]([C@@H]([C@H](N(C[C@@H](CC1(O)C)C)C)C)O)(O)C)CC)=O)C)O[C@H]1C[C@]([C@H]([C@@H](O1)C)O)(OC)C)C
Nitrofural	c1([N+]([O-])=O)oc(cc1)\C=N\NC(=O)N	Nitazoxanide	c1(sc(NC(c2c(OC(=O)C)cccc2)=O)nc1)[N+]([O-])=O
Nitrofural	c1([N+]([O-])=O)oc(cc1)\C=N\NC(=O)N	Adapalene	[C@@]12(c3cc(c4cc5c(cc(C(=O)O)cc5)cc4)ccc3OC)C[C@]3(C[C@@](C1)(C[C@@](C2)(C3)[H])[H])[H]
Nitrofural	c1([N+]([O-])=O)oc(cc1)\C=N\NC(=O)N	Amiloride hydrochloride	Cl.NC(=N)NC(=O)C1=NC(Cl)=C(N)N=C1N
Nitrofural	c1([N+]([O-])=O)oc(cc1)\C=N\NC(=O)N	Cantharidin	CC12C3CCC(O3)C1(C)C(=O)OC2=O
Nitrofural	c1([N+]([O-])=O)oc(cc1)\C=N\NC(=O)N	Calmidazolium chloride	[Cl-].ClC1=CC=C(C=C1)C(C1=CC=C(Cl)C=C1)[N+]1=CN(CC(OCC2=C(Cl)C=C(Cl)C=C2)C2=C(Cl)C=C(Cl)C=C2)C=C1
Nitrofural	c1([N+]([O-])=O)oc(cc1)\C=N\NC(=O)N	Dequalinium chloride hydrate	[Cl-].[Cl-].CC1=[N+](CCCCCCCCCC[N+]2=C(C)C=C(N)C3=C2C=CC=C3)C2=C(C=CC=C2)C(N)=C1
Nitrofural	c1([N+]([O-])=O)oc(cc1)\C=N\NC(=O)N	Diphenyleneiodonium chloride	[Cl-].[I+]1C2=CC=CC=C2C2=C1C=CC=C2
Nitrofural	c1([N+]([O-])=O)oc(cc1)\C=N\NC(=O)N	2,3-Dimethoxy-1,4-naphthoquinone	COC1=C(OC)C(=O)C2=C(C=CC=C2)C1=O
Nitrofural	c1([N+]([O-])=O)oc(cc1)\C=N\NC(=O)N	Idarubicin	[H][C@@]1(C[C@@](O)(CC2=C(O)C3=C(C(O)=C12)C(=O)C1=C(C=CC=C1)C3=O)C(C)=O)O[C@H]1C[C@H](N)[C@H](O)[C@H](C)O1
Nitrofural	c1([N+]([O-])=O)oc(cc1)\C=N\NC(=O)N	JFD00244	OC1=CC=C(CCNC2=CC=C(NCCC3=CC=C(O)C=C3)C3=C2C(=O)C2=CC=CC=C2C3=O)C=C1
Nitrofural	c1([N+]([O-])=O)oc(cc1)\C=N\NC(=O)N	Mibefradil dihydrochloride	Cl.Cl.COCC(=O)O[C@]1(CCN(C)CCCC2=NC3=C(N2)C=CC=C3)CCC2=C(C=CC(F)=C2)[C@@H]1C(C)C
Nitrofural	c1([N+]([O-])=O)oc(cc1)\C=N\NC(=O)N	Piperlongumine	COC1=CC(\\C=C\\C(=O)N2CCC=CC2=O)=CC(OC)=C1OC
Nitrofural	c1([N+]([O-])=O)oc(cc1)\C=N\NC(=O)N	Ouabain	[H][C@@]12CC[C@]3(O)C[C@H](C[C@@H](O)[C@]3(CO)[C@@]1([H])[C@H](O)C[C@]1(C)[C@H](CC[C@]21O)C1=CC(=O)OC1)O[C@@H]1O[C@@H](C)[C@H](O)[C@@H](O)[C@H]1O
Nitrofural	c1([N+]([O-])=O)oc(cc1)\C=N\NC(=O)N	Quercetin dihydrate	OC1=CC(O)=C2C(OC(=C(O)C2=O)C2=CC(O)=C(O)C=C2)=C1
Nitrofural	c1([N+]([O-])=O)oc(cc1)\C=N\NC(=O)N	Rottlerin	CC(=O)C1=C(O)C(C)=C(O)C(CC2=C(O)C(C(=O)\\C=C\\C3=CC=CC=C3)=C3OC(C)(C)C=CC3=C2O)=C1O
Nitrofural	c1([N+]([O-])=O)oc(cc1)\C=N\NC(=O)N	Rotenone	[H][C@@]12COC3=C(C=C(OC)C(OC)=C3)[C@]1([H])C(=O)C1=C(O2)C2=C(O[C@H](C2)C(C)=C)C=C1
Nitrofural	c1([N+]([O-])=O)oc(cc1)\C=N\NC(=O)N	BIX 01294 trihydrochloride hydrate	Cl.Cl.Cl.COC1=C(OC)C=C2C(NC3CCN(CC4=CC=CC=C4)CC3)=NC(=NC2=C1)N1CCCN(C)CC1
Nitrofural	c1([N+]([O-])=O)oc(cc1)\C=N\NC(=O)N	Tyrphostin AG 879	CC(C)(C)C1=CC(\\C=C(/C#N)C(N)=S)=CC(=C1O)C(C)(C)C
Nitrofural	c1([N+]([O-])=O)oc(cc1)\C=N\NC(=O)N	Vincristine sulfate	OS(O)(=O)=O.[H][C@@]12N3CC[C@]11C(N(C=O)C4=CC(OC)=C(C=C14)[C@]1(CC4CN(CC(O)(CC)C4)CCC4=C1NC1=CC=CC=C41)C(=O)OC)[C@](O)([C@H](OC(C)=O)[C@]2(CC)C=CC3)C(=O)OC
Nitrofural	c1([N+]([O-])=O)oc(cc1)\C=N\NC(=O)N	Tanespimycin	CC1CC(C(C(C=C(C(C(C=CC=C(C(=O)NC2=CC(=O)C(=C(C1)C2=O)NCC=C)C)OC)OC(=O)N)C)C)O)OC
Nitrofural	c1([N+]([O-])=O)oc(cc1)\C=N\NC(=O)N	Geldanamycin	CC1CC(C(C(C=C(C(C(C=CC=C(C(=O)NC2=CC(=O)C(=C(C1)C2=O)OC)C)OC)OC(=O)N)C)C)O)OC
Nitrofural	c1([N+]([O-])=O)oc(cc1)\C=N\NC(=O)N	Alvespimycin	CC1CC(C(C(C=C(C(C(C=CC=C(C(=O)NC2=CC(=O)C(=C(C1)C2=O)NCCN(C)C)C)OC)OC(=O)N)C)C)O)OC
Nitrofural	c1([N+]([O-])=O)oc(cc1)\C=N\NC(=O)N	ProDrug A	ClC[C@@H]1CN(C(CCCC(N(C[C@H]2CCl)C3=C2C4=CC=CC=C4C(OC5O[C@@H](CO)C(O)C(O)[C@@H]5O)=C3)=O)=O)C6=C1C7=CC=CC=C7C(OC8O[C@H](CO)C(O)C(O)[C@H]8O)=C6
Nitrofural	c1([N+]([O-])=O)oc(cc1)\C=N\NC(=O)N	JHB76B	ClC[C@@H]1CN(C(CCCCCC(N(C[C@H]2CCl)C3=C2C4=CC=CC=C4C(OC5O[C@@H](CO)C(O)C(O)[C@@H]5O)=C3)=O)=O)C6=C1C7=CC=CC=C7C(OC8O[C@H](CO)C(O)C(O)[C@H]8O)=C6
Nitrofural	c1([N+]([O-])=O)oc(cc1)\C=N\NC(=O)N	CGP-74514A	Cl.CCn1cnc2c(Nc3cccc(Cl)c3)nc(N[C@@H]4CCCC[C@@H]4N)nc12
Nitrofural	c1([N+]([O-])=O)oc(cc1)\C=N\NC(=O)N	Ouabagenin	C[C@]12C[C@H]([C@H]3[C@H]([C@]1(CC[C@@H]2C4=CC(=O)OC4)O)CC[C@]5([C@@]3([C@@H](C[C@@H](C5)O)O)CO)O)O
Nitrofural	c1([N+]([O-])=O)oc(cc1)\C=N\NC(=O)N	K-Strophanthin	C[C@@H]1[C@H]([C@H](C[C@@H](O1)O[C@H]2CC[C@@]3([C@H]4CC[C@@]5([C@H](CC[C@@]5([C@@H]4CC[C@@]3(C2)O)O)C6=CC(=O)OC6)C)C=O)OC)O[C@H]7[C@@H]([C@H]([C@@H]([C@H](O7)CO)O)O)O
Nitrofural	c1([N+]([O-])=O)oc(cc1)\C=N\NC(=O)N	Strophanthidin	C[C@]12CC[C@H]3[C@H]([C@]1(CC[C@@H]2C4=CC(=O)OC4)O)CC[C@]5([C@@]3(CC[C@@H](C5)O)C=O)O
Nitrofural	c1([N+]([O-])=O)oc(cc1)\C=N\NC(=O)N	PF-573228	CS(=O)(=O)C1=CC=CC(=C1)CNC2=NC(=NC=C2C(F)(F)F)NC3=CC4=C(C=C3)NC(=O)CC4
Nitrofural	c1([N+]([O-])=O)oc(cc1)\C=N\NC(=O)N	LY-367265	C1CC2=C3C(=CC=C2)N(S(=O)(=O)N3C1)CCN4CCC(=CC4)C5=CNC6=C5C=CC(=C6)F
Nitrofural	c1([N+]([O-])=O)oc(cc1)\C=N\NC(=O)N	Temsirolimus	C[C@@H]1CC[C@H]2C[C@@H](/C(=C/C=C/C=C/[C@H](C[C@H](C(=O)[C@@H]([C@@H](/C(=C/[C@H](C(=O)C[C@H](OC(=O)[C@@H]3CCCCN3C(=O)C(=O)[C@@]1(O2)O)[C@H](C)C[C@@H]4CC[C@H]([C@@H](C4)OC)OC(=O)C(C)(CO)CO)C)/C)O)OC)C)C)/C)OC
Nitrofural	c1([N+]([O-])=O)oc(cc1)\C=N\NC(=O)N	Eltrombopag	CC1=C(C=C(C=C1)N2C(=O)C(=C(N2)C)N=NC3=CC=CC(=C3O)C4=CC(=CC=C4)C(=O)O)C
Nitrofural	c1([N+]([O-])=O)oc(cc1)\C=N\NC(=O)N	Raltegravir	CC1=NN=C(O1)C(=O)NC(C)(C)C2=NC(=C(C(=O)N2C)O)C(=O)NCC3=CC=C(C=C3)F
Nitrofural	c1([N+]([O-])=O)oc(cc1)\C=N\NC(=O)N	Venetoclax	CC1(C)CCC(=C(C1)C2=CC=C(Cl)C=C2)CN3CCN(CC3)C4=CC(=C(C=C4)C(=O)N[S](=O)(=O)C5=CC=C(NCC6CCOCC6)C(=C5)[N+]([O-])=O)OC7=CN=C8[NH]C=CC8=C7
Nitrofural	c1([N+]([O-])=O)oc(cc1)\C=N\NC(=O)N	EF24	C1C(=CC2=CC=CC=C2F)C(=O)C(=CC3=CC=CC=C3F)CN1.Cl
Nitrofural	c1([N+]([O-])=O)oc(cc1)\C=N\NC(=O)N	Panobinostat	CC1=C(C2=CC=CC=C2N1)CCNCC3=CC=C(C=C3)/C=C/C(=O)NO
Nitrofural	c1([N+]([O-])=O)oc(cc1)\C=N\NC(=O)N	Bufalin	C[C@]12CC[C@@H](C[C@H]1CC[C@@H]3[C@@H]2CC[C@]4([C@@]3(CC[C@@H]4C5=COC(=O)C=C5)O)C)O
Nitrofural	c1([N+]([O-])=O)oc(cc1)\C=N\NC(=O)N	Proscillaridin A	C[C@H]1[C@@H]([C@H]([C@H]([C@@H](O1)O[C@H]2CC[C@@]3([C@H]4CC[C@@]5([C@H](CC[C@@]5([C@@H]4CCC3=C2)O)C6=COC(=O)C=C6)C)C)O)O)O
Nitrofural	c1([N+]([O-])=O)oc(cc1)\C=N\NC(=O)N	Cinobufagin	CC(=O)O[C@@H]1[C@@H]([C@]2(CC[C@H]3[C@H]([C@@]24[C@@H]1O4)CC[C@H]5[C@@]3(CC[C@@H](C5)O)C)C)C6=COC(=O)C=C6
Nitrofural	c1([N+]([O-])=O)oc(cc1)\C=N\NC(=O)N	Peruvoside	C[C@H]1[C@@H]([C@H]([C@@H]([C@@H](O1)O[C@H]2CC[C@]3([C@@H](C2)CC[C@@H]4[C@@H]3CC[C@]5([C@@]4(CC[C@@H]5C6=CC(=O)OC6)O)C)C=O)O)OC)O
Nitrofural	c1([N+]([O-])=O)oc(cc1)\C=N\NC(=O)N	Digitoxin	C[C@@H]1[C@H]([C@H](C[C@@H](O1)O[C@@H]2[C@H](O[C@H](C[C@@H]2O)O[C@@H]3[C@H](O[C@H](C[C@@H]3O)O[C@H]4CC[C@]5([C@@H](C4)CC[C@@H]6[C@@H]5CC[C@]7([C@@]6(CC[C@@H]7C8=CC(=O)OC8)O)C)C)C)C)O)O
Nitrofural	c1([N+]([O-])=O)oc(cc1)\C=N\NC(=O)N	Convallotoxin	C[C@H]1[C@@H]([C@H]([C@H]([C@@H](O1)O[C@H]2CC[C@@]3([C@H]4CC[C@@]5([C@H](CC[C@@]5([C@@H]4CC[C@@]3(C2)O)O)C6=CC(=O)OC6)C)C=O)O)O)O
Nitrofural	c1([N+]([O-])=O)oc(cc1)\C=N\NC(=O)N	ABT-737	CN(C)CC[C@H](CSC1=CC=CC=C1)NC2=C(C=C(C=C2)S(=O)(=O)NC(=O)C3=CC=C(C=C3)N4CCN(CC4)CC5=CC=CC=C5C6=CC=C(C=C6)Cl)[N+](=O)[O-]
Nitrofural	c1([N+]([O-])=O)oc(cc1)\C=N\NC(=O)N	Fisetin	C1=CC(=C(C=C1C2=C(C(=O)C3=C(O2)C=C(C=C3)O)O)O)O
Nitrofural	c1([N+]([O-])=O)oc(cc1)\C=N\NC(=O)N	Curcumin	COC1=C(C=CC(=C1)/C=C/C(=O)CC(=O)/C=C/C2=CC(=C(C=C2)O)OC)O
Nitrofural	c1([N+]([O-])=O)oc(cc1)\C=N\NC(=O)N	Dasatinib	CC1=C(C(=CC=C1)Cl)NC(=O)C2=CN=C(S2)NC3=CC(=NC(=N3)C)N4CCN(CC4)CCO
Nitrofural	c1([N+]([O-])=O)oc(cc1)\C=N\NC(=O)N	Navitoclax	CC1(CCC(=C(C1)CN2CCN(CC2)C3=CC=C(C=C3)C(=O)NS(=O)(=O)C4=CC(=C(C=C4)N[C@H](CCN5CCOCC5)CSC6=CC=CC=C6)S(=O)(=O)C(F)(F)F)C7=CC=C(C=C7)Cl)C
Nitrofural	c1([N+]([O-])=O)oc(cc1)\C=N\NC(=O)N	A1331852	O=C(NC1=NC(C=CC=C2)=C2S1)C3=C(CN(C4=CC=C(C5=C(C)N(CC6(C[C@@H](C7)C8)C[C@H]7C[C@H]8C6)N=C5)C(C(O)=O)=N4)CC9)C9=CC=C3
Nitrofural	c1([N+]([O-])=O)oc(cc1)\C=N\NC(=O)N	A1155463	O=C(NC1=NC(C=CC=C2)=C2S1)C3=C(CN(C4=NC(C(O)=O)=C(CCCOC5=C(F)C=C(C#CCN(C)C)C=C5)S4)CC6)C6=CC=C3
Nitrofural	c1([N+]([O-])=O)oc(cc1)\C=N\NC(=O)N	ginkgetin	COc1cc(O)c2C(=O)C=C(Oc2c1)c3ccc(OC)c(c3)c4c(O)cc(O)c5C(=O)C=C(Oc45)c6ccc(O)cc6
Nitrofural	c1([N+]([O-])=O)oc(cc1)\C=N\NC(=O)N	oleandrin	COC1CC(OC(C)C1O)O[C@H]2CC[C@@]3(C)[C@H](CC[C@@H]4[C@@H]3CC[C@]5(C)[C@H]([C@H](C[C@]45O)OC(C)=O)C6=CC(=O)OC6)C2
Nitrofural	c1([N+]([O-])=O)oc(cc1)\C=N\NC(=O)N	periplocin	COC1[C@H](O)C(CO[C@@H]2C(O)C[C@@H](O)OC2C)O[C@@H](O[C@H]3CC[C@]4(C)C5CC[C@]6(C)[C@H](CC[C@]6(O)C5CC[C@]4(O)C3)C7=CC(=O)OC7)C1O
Nitrofural	c1([N+]([O-])=O)oc(cc1)\C=N\NC(=O)N	BRD-K56819078	COC1=C(C=C(C=C1)C(=O)NC2=CC3=C(C=C2)N=C(S3)SCC(=O)NC4=CC=CC=C4F)OC
Nitrofural	c1([N+]([O-])=O)oc(cc1)\C=N\NC(=O)N	XL888	CC1=CC(C(N)=O)=C(N[C@H](C)CC)C=C1C(N[C@]2([H])C[C@H](CC3)N(C4=NC=C(C(C5CC5)=O)C=C4)[C@H]3C2)=O
Roxithromycin	[C@]1([C@@H]([C@H](C[C@H](O1)C)N(C)C)O)(O[C@@H]1[C@H]([C@@H]([C@H](C(O[C@@H]([C@]([C@@H]([C@H](\C(\[C@@H](C[C@]1(O)C)C)=N\OCOCCOC)C)O)(O)C)CC)=O)C)O[C@H]1C[C@]([C@H]([C@@H](O1)C)O)(OC)C)C)[H]	Luteolin	c12C(\C=C(/Oc1cc(cc2O)O)\c1cc(c(cc1)O)O)=O
Roxithromycin	[C@]1([C@@H]([C@H](C[C@H](O1)C)N(C)C)O)(O[C@@H]1[C@H]([C@@H]([C@H](C(O[C@@H]([C@]([C@@H]([C@H](\C(\[C@@H](C[C@]1(O)C)C)=N\OCOCCOC)C)O)(O)C)CC)=O)C)O[C@H]1C[C@]([C@H]([C@@H](O1)C)O)(OC)C)C)[H]	Enoxacin	C=1(/C(c2c(nc(c(c2)F)N2CCNCC2)N(\C1)CC)=O)\C(=O)O
Roxithromycin	[C@]1([C@@H]([C@H](C[C@H](O1)C)N(C)C)O)(O[C@@H]1[C@H]([C@@H]([C@H](C(O[C@@H]([C@]([C@@H]([C@H](\C(\[C@@H](C[C@]1(O)C)C)=N\OCOCCOC)C)O)(O)C)CC)=O)C)O[C@H]1C[C@]([C@H]([C@@H](O1)C)O)(OC)C)C)[H]	Atorvastatin	c1(c(n(c(c1c1ccccc1)c1ccc(cc1)F)CC[C@H](C[C@H](CC(=O)O)O)O)C(C)C)C(Nc1ccccc1)=O
Roxithromycin	[C@]1([C@@H]([C@H](C[C@H](O1)C)N(C)C)O)(O[C@@H]1[C@H]([C@@H]([C@H](C(O[C@@H]([C@]([C@@H]([C@H](\C(\[C@@H](C[C@]1(O)C)C)=N\OCOCCOC)C)O)(O)C)CC)=O)C)O[C@H]1C[C@]([C@H]([C@@H](O1)C)O)(OC)C)C)[H]	Azithromycin	[C@@H]1([C@@H]([C@H](C[C@H](O1)C)N(C)C)O)O[C@@H]1[C@H]([C@@H]([C@H](C(O[C@@H]([C@]([C@@H]([C@H](N(C[C@@H](CC1(O)C)C)C)C)O)(O)C)CC)=O)C)O[C@H]1C[C@]([C@H]([C@@H](O1)C)O)(OC)C)C
Roxithromycin	[C@]1([C@@H]([C@H](C[C@H](O1)C)N(C)C)O)(O[C@@H]1[C@H]([C@@H]([C@H](C(O[C@@H]([C@]([C@@H]([C@H](\C(\[C@@H](C[C@]1(O)C)C)=N\OCOCCOC)C)O)(O)C)CC)=O)C)O[C@H]1C[C@]([C@H]([C@@H](O1)C)O)(OC)C)C)[H]	Nitazoxanide	c1(sc(NC(c2c(OC(=O)C)cccc2)=O)nc1)[N+]([O-])=O
Roxithromycin	[C@]1([C@@H]([C@H](C[C@H](O1)C)N(C)C)O)(O[C@@H]1[C@H]([C@@H]([C@H](C(O[C@@H]([C@]([C@@H]([C@H](\C(\[C@@H](C[C@]1(O)C)C)=N\OCOCCOC)C)O)(O)C)CC)=O)C)O[C@H]1C[C@]([C@H]([C@@H](O1)C)O)(OC)C)C)[H]	Adapalene	[C@@]12(c3cc(c4cc5c(cc(C(=O)O)cc5)cc4)ccc3OC)C[C@]3(C[C@@](C1)(C[C@@](C2)(C3)[H])[H])[H]
Roxithromycin	[C@]1([C@@H]([C@H](C[C@H](O1)C)N(C)C)O)(O[C@@H]1[C@H]([C@@H]([C@H](C(O[C@@H]([C@]([C@@H]([C@H](\C(\[C@@H](C[C@]1(O)C)C)=N\OCOCCOC)C)O)(O)C)CC)=O)C)O[C@H]1C[C@]([C@H]([C@@H](O1)C)O)(OC)C)C)[H]	Amiloride hydrochloride	Cl.NC(=N)NC(=O)C1=NC(Cl)=C(N)N=C1N
Roxithromycin	[C@]1([C@@H]([C@H](C[C@H](O1)C)N(C)C)O)(O[C@@H]1[C@H]([C@@H]([C@H](C(O[C@@H]([C@]([C@@H]([C@H](\C(\[C@@H](C[C@]1(O)C)C)=N\OCOCCOC)C)O)(O)C)CC)=O)C)O[C@H]1C[C@]([C@H]([C@@H](O1)C)O)(OC)C)C)[H]	Cantharidin	CC12C3CCC(O3)C1(C)C(=O)OC2=O
Roxithromycin	[C@]1([C@@H]([C@H](C[C@H](O1)C)N(C)C)O)(O[C@@H]1[C@H]([C@@H]([C@H](C(O[C@@H]([C@]([C@@H]([C@H](\C(\[C@@H](C[C@]1(O)C)C)=N\OCOCCOC)C)O)(O)C)CC)=O)C)O[C@H]1C[C@]([C@H]([C@@H](O1)C)O)(OC)C)C)[H]	Calmidazolium chloride	[Cl-].ClC1=CC=C(C=C1)C(C1=CC=C(Cl)C=C1)[N+]1=CN(CC(OCC2=C(Cl)C=C(Cl)C=C2)C2=C(Cl)C=C(Cl)C=C2)C=C1
Roxithromycin	[C@]1([C@@H]([C@H](C[C@H](O1)C)N(C)C)O)(O[C@@H]1[C@H]([C@@H]([C@H](C(O[C@@H]([C@]([C@@H]([C@H](\C(\[C@@H](C[C@]1(O)C)C)=N\OCOCCOC)C)O)(O)C)CC)=O)C)O[C@H]1C[C@]([C@H]([C@@H](O1)C)O)(OC)C)C)[H]	Dequalinium chloride hydrate	[Cl-].[Cl-].CC1=[N+](CCCCCCCCCC[N+]2=C(C)C=C(N)C3=C2C=CC=C3)C2=C(C=CC=C2)C(N)=C1
Roxithromycin	[C@]1([C@@H]([C@H](C[C@H](O1)C)N(C)C)O)(O[C@@H]1[C@H]([C@@H]([C@H](C(O[C@@H]([C@]([C@@H]([C@H](\C(\[C@@H](C[C@]1(O)C)C)=N\OCOCCOC)C)O)(O)C)CC)=O)C)O[C@H]1C[C@]([C@H]([C@@H](O1)C)O)(OC)C)C)[H]	Diphenyleneiodonium chloride	[Cl-].[I+]1C2=CC=CC=C2C2=C1C=CC=C2
Roxithromycin	[C@]1([C@@H]([C@H](C[C@H](O1)C)N(C)C)O)(O[C@@H]1[C@H]([C@@H]([C@H](C(O[C@@H]([C@]([C@@H]([C@H](\C(\[C@@H](C[C@]1(O)C)C)=N\OCOCCOC)C)O)(O)C)CC)=O)C)O[C@H]1C[C@]([C@H]([C@@H](O1)C)O)(OC)C)C)[H]	2,3-Dimethoxy-1,4-naphthoquinone	COC1=C(OC)C(=O)C2=C(C=CC=C2)C1=O
Roxithromycin	[C@]1([C@@H]([C@H](C[C@H](O1)C)N(C)C)O)(O[C@@H]1[C@H]([C@@H]([C@H](C(O[C@@H]([C@]([C@@H]([C@H](\C(\[C@@H](C[C@]1(O)C)C)=N\OCOCCOC)C)O)(O)C)CC)=O)C)O[C@H]1C[C@]([C@H]([C@@H](O1)C)O)(OC)C)C)[H]	Idarubicin	[H][C@@]1(C[C@@](O)(CC2=C(O)C3=C(C(O)=C12)C(=O)C1=C(C=CC=C1)C3=O)C(C)=O)O[C@H]1C[C@H](N)[C@H](O)[C@H](C)O1
Roxithromycin	[C@]1([C@@H]([C@H](C[C@H](O1)C)N(C)C)O)(O[C@@H]1[C@H]([C@@H]([C@H](C(O[C@@H]([C@]([C@@H]([C@H](\C(\[C@@H](C[C@]1(O)C)C)=N\OCOCCOC)C)O)(O)C)CC)=O)C)O[C@H]1C[C@]([C@H]([C@@H](O1)C)O)(OC)C)C)[H]	JFD00244	OC1=CC=C(CCNC2=CC=C(NCCC3=CC=C(O)C=C3)C3=C2C(=O)C2=CC=CC=C2C3=O)C=C1
Roxithromycin	[C@]1([C@@H]([C@H](C[C@H](O1)C)N(C)C)O)(O[C@@H]1[C@H]([C@@H]([C@H](C(O[C@@H]([C@]([C@@H]([C@H](\C(\[C@@H](C[C@]1(O)C)C)=N\OCOCCOC)C)O)(O)C)CC)=O)C)O[C@H]1C[C@]([C@H]([C@@H](O1)C)O)(OC)C)C)[H]	Mibefradil dihydrochloride	Cl.Cl.COCC(=O)O[C@]1(CCN(C)CCCC2=NC3=C(N2)C=CC=C3)CCC2=C(C=CC(F)=C2)[C@@H]1C(C)C
Roxithromycin	[C@]1([C@@H]([C@H](C[C@H](O1)C)N(C)C)O)(O[C@@H]1[C@H]([C@@H]([C@H](C(O[C@@H]([C@]([C@@H]([C@H](\C(\[C@@H](C[C@]1(O)C)C)=N\OCOCCOC)C)O)(O)C)CC)=O)C)O[C@H]1C[C@]([C@H]([C@@H](O1)C)O)(OC)C)C)[H]	Piperlongumine	COC1=CC(\\C=C\\C(=O)N2CCC=CC2=O)=CC(OC)=C1OC
Roxithromycin	[C@]1([C@@H]([C@H](C[C@H](O1)C)N(C)C)O)(O[C@@H]1[C@H]([C@@H]([C@H](C(O[C@@H]([C@]([C@@H]([C@H](\C(\[C@@H](C[C@]1(O)C)C)=N\OCOCCOC)C)O)(O)C)CC)=O)C)O[C@H]1C[C@]([C@H]([C@@H](O1)C)O)(OC)C)C)[H]	Ouabain	[H][C@@]12CC[C@]3(O)C[C@H](C[C@@H](O)[C@]3(CO)[C@@]1([H])[C@H](O)C[C@]1(C)[C@H](CC[C@]21O)C1=CC(=O)OC1)O[C@@H]1O[C@@H](C)[C@H](O)[C@@H](O)[C@H]1O
Roxithromycin	[C@]1([C@@H]([C@H](C[C@H](O1)C)N(C)C)O)(O[C@@H]1[C@H]([C@@H]([C@H](C(O[C@@H]([C@]([C@@H]([C@H](\C(\[C@@H](C[C@]1(O)C)C)=N\OCOCCOC)C)O)(O)C)CC)=O)C)O[C@H]1C[C@]([C@H]([C@@H](O1)C)O)(OC)C)C)[H]	Quercetin dihydrate	OC1=CC(O)=C2C(OC(=C(O)C2=O)C2=CC(O)=C(O)C=C2)=C1
Roxithromycin	[C@]1([C@@H]([C@H](C[C@H](O1)C)N(C)C)O)(O[C@@H]1[C@H]([C@@H]([C@H](C(O[C@@H]([C@]([C@@H]([C@H](\C(\[C@@H](C[C@]1(O)C)C)=N\OCOCCOC)C)O)(O)C)CC)=O)C)O[C@H]1C[C@]([C@H]([C@@H](O1)C)O)(OC)C)C)[H]	Rottlerin	CC(=O)C1=C(O)C(C)=C(O)C(CC2=C(O)C(C(=O)\\C=C\\C3=CC=CC=C3)=C3OC(C)(C)C=CC3=C2O)=C1O
Roxithromycin	[C@]1([C@@H]([C@H](C[C@H](O1)C)N(C)C)O)(O[C@@H]1[C@H]([C@@H]([C@H](C(O[C@@H]([C@]([C@@H]([C@H](\C(\[C@@H](C[C@]1(O)C)C)=N\OCOCCOC)C)O)(O)C)CC)=O)C)O[C@H]1C[C@]([C@H]([C@@H](O1)C)O)(OC)C)C)[H]	Rotenone	[H][C@@]12COC3=C(C=C(OC)C(OC)=C3)[C@]1([H])C(=O)C1=C(O2)C2=C(O[C@H](C2)C(C)=C)C=C1
Roxithromycin	[C@]1([C@@H]([C@H](C[C@H](O1)C)N(C)C)O)(O[C@@H]1[C@H]([C@@H]([C@H](C(O[C@@H]([C@]([C@@H]([C@H](\C(\[C@@H](C[C@]1(O)C)C)=N\OCOCCOC)C)O)(O)C)CC)=O)C)O[C@H]1C[C@]([C@H]([C@@H](O1)C)O)(OC)C)C)[H]	BIX 01294 trihydrochloride hydrate	Cl.Cl.Cl.COC1=C(OC)C=C2C(NC3CCN(CC4=CC=CC=C4)CC3)=NC(=NC2=C1)N1CCCN(C)CC1
Roxithromycin	[C@]1([C@@H]([C@H](C[C@H](O1)C)N(C)C)O)(O[C@@H]1[C@H]([C@@H]([C@H](C(O[C@@H]([C@]([C@@H]([C@H](\C(\[C@@H](C[C@]1(O)C)C)=N\OCOCCOC)C)O)(O)C)CC)=O)C)O[C@H]1C[C@]([C@H]([C@@H](O1)C)O)(OC)C)C)[H]	Tyrphostin AG 879	CC(C)(C)C1=CC(\\C=C(/C#N)C(N)=S)=CC(=C1O)C(C)(C)C
Roxithromycin	[C@]1([C@@H]([C@H](C[C@H](O1)C)N(C)C)O)(O[C@@H]1[C@H]([C@@H]([C@H](C(O[C@@H]([C@]([C@@H]([C@H](\C(\[C@@H](C[C@]1(O)C)C)=N\OCOCCOC)C)O)(O)C)CC)=O)C)O[C@H]1C[C@]([C@H]([C@@H](O1)C)O)(OC)C)C)[H]	Vincristine sulfate	OS(O)(=O)=O.[H][C@@]12N3CC[C@]11C(N(C=O)C4=CC(OC)=C(C=C14)[C@]1(CC4CN(CC(O)(CC)C4)CCC4=C1NC1=CC=CC=C41)C(=O)OC)[C@](O)([C@H](OC(C)=O)[C@]2(CC)C=CC3)C(=O)OC
Roxithromycin	[C@]1([C@@H]([C@H](C[C@H](O1)C)N(C)C)O)(O[C@@H]1[C@H]([C@@H]([C@H](C(O[C@@H]([C@]([C@@H]([C@H](\C(\[C@@H](C[C@]1(O)C)C)=N\OCOCCOC)C)O)(O)C)CC)=O)C)O[C@H]1C[C@]([C@H]([C@@H](O1)C)O)(OC)C)C)[H]	Tanespimycin	CC1CC(C(C(C=C(C(C(C=CC=C(C(=O)NC2=CC(=O)C(=C(C1)C2=O)NCC=C)C)OC)OC(=O)N)C)C)O)OC
Roxithromycin	[C@]1([C@@H]([C@H](C[C@H](O1)C)N(C)C)O)(O[C@@H]1[C@H]([C@@H]([C@H](C(O[C@@H]([C@]([C@@H]([C@H](\C(\[C@@H](C[C@]1(O)C)C)=N\OCOCCOC)C)O)(O)C)CC)=O)C)O[C@H]1C[C@]([C@H]([C@@H](O1)C)O)(OC)C)C)[H]	Geldanamycin	CC1CC(C(C(C=C(C(C(C=CC=C(C(=O)NC2=CC(=O)C(=C(C1)C2=O)OC)C)OC)OC(=O)N)C)C)O)OC
Roxithromycin	[C@]1([C@@H]([C@H](C[C@H](O1)C)N(C)C)O)(O[C@@H]1[C@H]([C@@H]([C@H](C(O[C@@H]([C@]([C@@H]([C@H](\C(\[C@@H](C[C@]1(O)C)C)=N\OCOCCOC)C)O)(O)C)CC)=O)C)O[C@H]1C[C@]([C@H]([C@@H](O1)C)O)(OC)C)C)[H]	Alvespimycin	CC1CC(C(C(C=C(C(C(C=CC=C(C(=O)NC2=CC(=O)C(=C(C1)C2=O)NCCN(C)C)C)OC)OC(=O)N)C)C)O)OC
Roxithromycin	[C@]1([C@@H]([C@H](C[C@H](O1)C)N(C)C)O)(O[C@@H]1[C@H]([C@@H]([C@H](C(O[C@@H]([C@]([C@@H]([C@H](\C(\[C@@H](C[C@]1(O)C)C)=N\OCOCCOC)C)O)(O)C)CC)=O)C)O[C@H]1C[C@]([C@H]([C@@H](O1)C)O)(OC)C)C)[H]	ProDrug A	ClC[C@@H]1CN(C(CCCC(N(C[C@H]2CCl)C3=C2C4=CC=CC=C4C(OC5O[C@@H](CO)C(O)C(O)[C@@H]5O)=C3)=O)=O)C6=C1C7=CC=CC=C7C(OC8O[C@H](CO)C(O)C(O)[C@H]8O)=C6
Roxithromycin	[C@]1([C@@H]([C@H](C[C@H](O1)C)N(C)C)O)(O[C@@H]1[C@H]([C@@H]([C@H](C(O[C@@H]([C@]([C@@H]([C@H](\C(\[C@@H](C[C@]1(O)C)C)=N\OCOCCOC)C)O)(O)C)CC)=O)C)O[C@H]1C[C@]([C@H]([C@@H](O1)C)O)(OC)C)C)[H]	JHB76B	ClC[C@@H]1CN(C(CCCCCC(N(C[C@H]2CCl)C3=C2C4=CC=CC=C4C(OC5O[C@@H](CO)C(O)C(O)[C@@H]5O)=C3)=O)=O)C6=C1C7=CC=CC=C7C(OC8O[C@H](CO)C(O)C(O)[C@H]8O)=C6
Roxithromycin	[C@]1([C@@H]([C@H](C[C@H](O1)C)N(C)C)O)(O[C@@H]1[C@H]([C@@H]([C@H](C(O[C@@H]([C@]([C@@H]([C@H](\C(\[C@@H](C[C@]1(O)C)C)=N\OCOCCOC)C)O)(O)C)CC)=O)C)O[C@H]1C[C@]([C@H]([C@@H](O1)C)O)(OC)C)C)[H]	CGP-74514A	Cl.CCn1cnc2c(Nc3cccc(Cl)c3)nc(N[C@@H]4CCCC[C@@H]4N)nc12
Roxithromycin	[C@]1([C@@H]([C@H](C[C@H](O1)C)N(C)C)O)(O[C@@H]1[C@H]([C@@H]([C@H](C(O[C@@H]([C@]([C@@H]([C@H](\C(\[C@@H](C[C@]1(O)C)C)=N\OCOCCOC)C)O)(O)C)CC)=O)C)O[C@H]1C[C@]([C@H]([C@@H](O1)C)O)(OC)C)C)[H]	Ouabagenin	C[C@]12C[C@H]([C@H]3[C@H]([C@]1(CC[C@@H]2C4=CC(=O)OC4)O)CC[C@]5([C@@]3([C@@H](C[C@@H](C5)O)O)CO)O)O
Roxithromycin	[C@]1([C@@H]([C@H](C[C@H](O1)C)N(C)C)O)(O[C@@H]1[C@H]([C@@H]([C@H](C(O[C@@H]([C@]([C@@H]([C@H](\C(\[C@@H](C[C@]1(O)C)C)=N\OCOCCOC)C)O)(O)C)CC)=O)C)O[C@H]1C[C@]([C@H]([C@@H](O1)C)O)(OC)C)C)[H]	K-Strophanthin	C[C@@H]1[C@H]([C@H](C[C@@H](O1)O[C@H]2CC[C@@]3([C@H]4CC[C@@]5([C@H](CC[C@@]5([C@@H]4CC[C@@]3(C2)O)O)C6=CC(=O)OC6)C)C=O)OC)O[C@H]7[C@@H]([C@H]([C@@H]([C@H](O7)CO)O)O)O
Roxithromycin	[C@]1([C@@H]([C@H](C[C@H](O1)C)N(C)C)O)(O[C@@H]1[C@H]([C@@H]([C@H](C(O[C@@H]([C@]([C@@H]([C@H](\C(\[C@@H](C[C@]1(O)C)C)=N\OCOCCOC)C)O)(O)C)CC)=O)C)O[C@H]1C[C@]([C@H]([C@@H](O1)C)O)(OC)C)C)[H]	Strophanthidin	C[C@]12CC[C@H]3[C@H]([C@]1(CC[C@@H]2C4=CC(=O)OC4)O)CC[C@]5([C@@]3(CC[C@@H](C5)O)C=O)O
Roxithromycin	[C@]1([C@@H]([C@H](C[C@H](O1)C)N(C)C)O)(O[C@@H]1[C@H]([C@@H]([C@H](C(O[C@@H]([C@]([C@@H]([C@H](\C(\[C@@H](C[C@]1(O)C)C)=N\OCOCCOC)C)O)(O)C)CC)=O)C)O[C@H]1C[C@]([C@H]([C@@H](O1)C)O)(OC)C)C)[H]	PF-573228	CS(=O)(=O)C1=CC=CC(=C1)CNC2=NC(=NC=C2C(F)(F)F)NC3=CC4=C(C=C3)NC(=O)CC4
Roxithromycin	[C@]1([C@@H]([C@H](C[C@H](O1)C)N(C)C)O)(O[C@@H]1[C@H]([C@@H]([C@H](C(O[C@@H]([C@]([C@@H]([C@H](\C(\[C@@H](C[C@]1(O)C)C)=N\OCOCCOC)C)O)(O)C)CC)=O)C)O[C@H]1C[C@]([C@H]([C@@H](O1)C)O)(OC)C)C)[H]	LY-367265	C1CC2=C3C(=CC=C2)N(S(=O)(=O)N3C1)CCN4CCC(=CC4)C5=CNC6=C5C=CC(=C6)F
Roxithromycin	[C@]1([C@@H]([C@H](C[C@H](O1)C)N(C)C)O)(O[C@@H]1[C@H]([C@@H]([C@H](C(O[C@@H]([C@]([C@@H]([C@H](\C(\[C@@H](C[C@]1(O)C)C)=N\OCOCCOC)C)O)(O)C)CC)=O)C)O[C@H]1C[C@]([C@H]([C@@H](O1)C)O)(OC)C)C)[H]	Temsirolimus	C[C@@H]1CC[C@H]2C[C@@H](/C(=C/C=C/C=C/[C@H](C[C@H](C(=O)[C@@H]([C@@H](/C(=C/[C@H](C(=O)C[C@H](OC(=O)[C@@H]3CCCCN3C(=O)C(=O)[C@@]1(O2)O)[C@H](C)C[C@@H]4CC[C@H]([C@@H](C4)OC)OC(=O)C(C)(CO)CO)C)/C)O)OC)C)C)/C)OC
Roxithromycin	[C@]1([C@@H]([C@H](C[C@H](O1)C)N(C)C)O)(O[C@@H]1[C@H]([C@@H]([C@H](C(O[C@@H]([C@]([C@@H]([C@H](\C(\[C@@H](C[C@]1(O)C)C)=N\OCOCCOC)C)O)(O)C)CC)=O)C)O[C@H]1C[C@]([C@H]([C@@H](O1)C)O)(OC)C)C)[H]	Eltrombopag	CC1=C(C=C(C=C1)N2C(=O)C(=C(N2)C)N=NC3=CC=CC(=C3O)C4=CC(=CC=C4)C(=O)O)C
Roxithromycin	[C@]1([C@@H]([C@H](C[C@H](O1)C)N(C)C)O)(O[C@@H]1[C@H]([C@@H]([C@H](C(O[C@@H]([C@]([C@@H]([C@H](\C(\[C@@H](C[C@]1(O)C)C)=N\OCOCCOC)C)O)(O)C)CC)=O)C)O[C@H]1C[C@]([C@H]([C@@H](O1)C)O)(OC)C)C)[H]	Raltegravir	CC1=NN=C(O1)C(=O)NC(C)(C)C2=NC(=C(C(=O)N2C)O)C(=O)NCC3=CC=C(C=C3)F
Roxithromycin	[C@]1([C@@H]([C@H](C[C@H](O1)C)N(C)C)O)(O[C@@H]1[C@H]([C@@H]([C@H](C(O[C@@H]([C@]([C@@H]([C@H](\C(\[C@@H](C[C@]1(O)C)C)=N\OCOCCOC)C)O)(O)C)CC)=O)C)O[C@H]1C[C@]([C@H]([C@@H](O1)C)O)(OC)C)C)[H]	Venetoclax	CC1(C)CCC(=C(C1)C2=CC=C(Cl)C=C2)CN3CCN(CC3)C4=CC(=C(C=C4)C(=O)N[S](=O)(=O)C5=CC=C(NCC6CCOCC6)C(=C5)[N+]([O-])=O)OC7=CN=C8[NH]C=CC8=C7
Roxithromycin	[C@]1([C@@H]([C@H](C[C@H](O1)C)N(C)C)O)(O[C@@H]1[C@H]([C@@H]([C@H](C(O[C@@H]([C@]([C@@H]([C@H](\C(\[C@@H](C[C@]1(O)C)C)=N\OCOCCOC)C)O)(O)C)CC)=O)C)O[C@H]1C[C@]([C@H]([C@@H](O1)C)O)(OC)C)C)[H]	EF24	C1C(=CC2=CC=CC=C2F)C(=O)C(=CC3=CC=CC=C3F)CN1.Cl
Roxithromycin	[C@]1([C@@H]([C@H](C[C@H](O1)C)N(C)C)O)(O[C@@H]1[C@H]([C@@H]([C@H](C(O[C@@H]([C@]([C@@H]([C@H](\C(\[C@@H](C[C@]1(O)C)C)=N\OCOCCOC)C)O)(O)C)CC)=O)C)O[C@H]1C[C@]([C@H]([C@@H](O1)C)O)(OC)C)C)[H]	Panobinostat	CC1=C(C2=CC=CC=C2N1)CCNCC3=CC=C(C=C3)/C=C/C(=O)NO
Roxithromycin	[C@]1([C@@H]([C@H](C[C@H](O1)C)N(C)C)O)(O[C@@H]1[C@H]([C@@H]([C@H](C(O[C@@H]([C@]([C@@H]([C@H](\C(\[C@@H](C[C@]1(O)C)C)=N\OCOCCOC)C)O)(O)C)CC)=O)C)O[C@H]1C[C@]([C@H]([C@@H](O1)C)O)(OC)C)C)[H]	Bufalin	C[C@]12CC[C@@H](C[C@H]1CC[C@@H]3[C@@H]2CC[C@]4([C@@]3(CC[C@@H]4C5=COC(=O)C=C5)O)C)O
Roxithromycin	[C@]1([C@@H]([C@H](C[C@H](O1)C)N(C)C)O)(O[C@@H]1[C@H]([C@@H]([C@H](C(O[C@@H]([C@]([C@@H]([C@H](\C(\[C@@H](C[C@]1(O)C)C)=N\OCOCCOC)C)O)(O)C)CC)=O)C)O[C@H]1C[C@]([C@H]([C@@H](O1)C)O)(OC)C)C)[H]	Proscillaridin A	C[C@H]1[C@@H]([C@H]([C@H]([C@@H](O1)O[C@H]2CC[C@@]3([C@H]4CC[C@@]5([C@H](CC[C@@]5([C@@H]4CCC3=C2)O)C6=COC(=O)C=C6)C)C)O)O)O
Roxithromycin	[C@]1([C@@H]([C@H](C[C@H](O1)C)N(C)C)O)(O[C@@H]1[C@H]([C@@H]([C@H](C(O[C@@H]([C@]([C@@H]([C@H](\C(\[C@@H](C[C@]1(O)C)C)=N\OCOCCOC)C)O)(O)C)CC)=O)C)O[C@H]1C[C@]([C@H]([C@@H](O1)C)O)(OC)C)C)[H]	Cinobufagin	CC(=O)O[C@@H]1[C@@H]([C@]2(CC[C@H]3[C@H]([C@@]24[C@@H]1O4)CC[C@H]5[C@@]3(CC[C@@H](C5)O)C)C)C6=COC(=O)C=C6
Roxithromycin	[C@]1([C@@H]([C@H](C[C@H](O1)C)N(C)C)O)(O[C@@H]1[C@H]([C@@H]([C@H](C(O[C@@H]([C@]([C@@H]([C@H](\C(\[C@@H](C[C@]1(O)C)C)=N\OCOCCOC)C)O)(O)C)CC)=O)C)O[C@H]1C[C@]([C@H]([C@@H](O1)C)O)(OC)C)C)[H]	Peruvoside	C[C@H]1[C@@H]([C@H]([C@@H]([C@@H](O1)O[C@H]2CC[C@]3([C@@H](C2)CC[C@@H]4[C@@H]3CC[C@]5([C@@]4(CC[C@@H]5C6=CC(=O)OC6)O)C)C=O)O)OC)O
Roxithromycin	[C@]1([C@@H]([C@H](C[C@H](O1)C)N(C)C)O)(O[C@@H]1[C@H]([C@@H]([C@H](C(O[C@@H]([C@]([C@@H]([C@H](\C(\[C@@H](C[C@]1(O)C)C)=N\OCOCCOC)C)O)(O)C)CC)=O)C)O[C@H]1C[C@]([C@H]([C@@H](O1)C)O)(OC)C)C)[H]	Digitoxin	C[C@@H]1[C@H]([C@H](C[C@@H](O1)O[C@@H]2[C@H](O[C@H](C[C@@H]2O)O[C@@H]3[C@H](O[C@H](C[C@@H]3O)O[C@H]4CC[C@]5([C@@H](C4)CC[C@@H]6[C@@H]5CC[C@]7([C@@]6(CC[C@@H]7C8=CC(=O)OC8)O)C)C)C)C)O)O
Roxithromycin	[C@]1([C@@H]([C@H](C[C@H](O1)C)N(C)C)O)(O[C@@H]1[C@H]([C@@H]([C@H](C(O[C@@H]([C@]([C@@H]([C@H](\C(\[C@@H](C[C@]1(O)C)C)=N\OCOCCOC)C)O)(O)C)CC)=O)C)O[C@H]1C[C@]([C@H]([C@@H](O1)C)O)(OC)C)C)[H]	Convallotoxin	C[C@H]1[C@@H]([C@H]([C@H]([C@@H](O1)O[C@H]2CC[C@@]3([C@H]4CC[C@@]5([C@H](CC[C@@]5([C@@H]4CC[C@@]3(C2)O)O)C6=CC(=O)OC6)C)C=O)O)O)O
Roxithromycin	[C@]1([C@@H]([C@H](C[C@H](O1)C)N(C)C)O)(O[C@@H]1[C@H]([C@@H]([C@H](C(O[C@@H]([C@]([C@@H]([C@H](\C(\[C@@H](C[C@]1(O)C)C)=N\OCOCCOC)C)O)(O)C)CC)=O)C)O[C@H]1C[C@]([C@H]([C@@H](O1)C)O)(OC)C)C)[H]	ABT-737	CN(C)CC[C@H](CSC1=CC=CC=C1)NC2=C(C=C(C=C2)S(=O)(=O)NC(=O)C3=CC=C(C=C3)N4CCN(CC4)CC5=CC=CC=C5C6=CC=C(C=C6)Cl)[N+](=O)[O-]
Roxithromycin	[C@]1([C@@H]([C@H](C[C@H](O1)C)N(C)C)O)(O[C@@H]1[C@H]([C@@H]([C@H](C(O[C@@H]([C@]([C@@H]([C@H](\C(\[C@@H](C[C@]1(O)C)C)=N\OCOCCOC)C)O)(O)C)CC)=O)C)O[C@H]1C[C@]([C@H]([C@@H](O1)C)O)(OC)C)C)[H]	Fisetin	C1=CC(=C(C=C1C2=C(C(=O)C3=C(O2)C=C(C=C3)O)O)O)O
Roxithromycin	[C@]1([C@@H]([C@H](C[C@H](O1)C)N(C)C)O)(O[C@@H]1[C@H]([C@@H]([C@H](C(O[C@@H]([C@]([C@@H]([C@H](\C(\[C@@H](C[C@]1(O)C)C)=N\OCOCCOC)C)O)(O)C)CC)=O)C)O[C@H]1C[C@]([C@H]([C@@H](O1)C)O)(OC)C)C)[H]	Curcumin	COC1=C(C=CC(=C1)/C=C/C(=O)CC(=O)/C=C/C2=CC(=C(C=C2)O)OC)O
Roxithromycin	[C@]1([C@@H]([C@H](C[C@H](O1)C)N(C)C)O)(O[C@@H]1[C@H]([C@@H]([C@H](C(O[C@@H]([C@]([C@@H]([C@H](\C(\[C@@H](C[C@]1(O)C)C)=N\OCOCCOC)C)O)(O)C)CC)=O)C)O[C@H]1C[C@]([C@H]([C@@H](O1)C)O)(OC)C)C)[H]	Dasatinib	CC1=C(C(=CC=C1)Cl)NC(=O)C2=CN=C(S2)NC3=CC(=NC(=N3)C)N4CCN(CC4)CCO
Roxithromycin	[C@]1([C@@H]([C@H](C[C@H](O1)C)N(C)C)O)(O[C@@H]1[C@H]([C@@H]([C@H](C(O[C@@H]([C@]([C@@H]([C@H](\C(\[C@@H](C[C@]1(O)C)C)=N\OCOCCOC)C)O)(O)C)CC)=O)C)O[C@H]1C[C@]([C@H]([C@@H](O1)C)O)(OC)C)C)[H]	Navitoclax	CC1(CCC(=C(C1)CN2CCN(CC2)C3=CC=C(C=C3)C(=O)NS(=O)(=O)C4=CC(=C(C=C4)N[C@H](CCN5CCOCC5)CSC6=CC=CC=C6)S(=O)(=O)C(F)(F)F)C7=CC=C(C=C7)Cl)C
Roxithromycin	[C@]1([C@@H]([C@H](C[C@H](O1)C)N(C)C)O)(O[C@@H]1[C@H]([C@@H]([C@H](C(O[C@@H]([C@]([C@@H]([C@H](\C(\[C@@H](C[C@]1(O)C)C)=N\OCOCCOC)C)O)(O)C)CC)=O)C)O[C@H]1C[C@]([C@H]([C@@H](O1)C)O)(OC)C)C)[H]	A1331852	O=C(NC1=NC(C=CC=C2)=C2S1)C3=C(CN(C4=CC=C(C5=C(C)N(CC6(C[C@@H](C7)C8)C[C@H]7C[C@H]8C6)N=C5)C(C(O)=O)=N4)CC9)C9=CC=C3
Roxithromycin	[C@]1([C@@H]([C@H](C[C@H](O1)C)N(C)C)O)(O[C@@H]1[C@H]([C@@H]([C@H](C(O[C@@H]([C@]([C@@H]([C@H](\C(\[C@@H](C[C@]1(O)C)C)=N\OCOCCOC)C)O)(O)C)CC)=O)C)O[C@H]1C[C@]([C@H]([C@@H](O1)C)O)(OC)C)C)[H]	A1155463	O=C(NC1=NC(C=CC=C2)=C2S1)C3=C(CN(C4=NC(C(O)=O)=C(CCCOC5=C(F)C=C(C#CCN(C)C)C=C5)S4)CC6)C6=CC=C3
Roxithromycin	[C@]1([C@@H]([C@H](C[C@H](O1)C)N(C)C)O)(O[C@@H]1[C@H]([C@@H]([C@H](C(O[C@@H]([C@]([C@@H]([C@H](\C(\[C@@H](C[C@]1(O)C)C)=N\OCOCCOC)C)O)(O)C)CC)=O)C)O[C@H]1C[C@]([C@H]([C@@H](O1)C)O)(OC)C)C)[H]	ginkgetin	COc1cc(O)c2C(=O)C=C(Oc2c1)c3ccc(OC)c(c3)c4c(O)cc(O)c5C(=O)C=C(Oc45)c6ccc(O)cc6
Roxithromycin	[C@]1([C@@H]([C@H](C[C@H](O1)C)N(C)C)O)(O[C@@H]1[C@H]([C@@H]([C@H](C(O[C@@H]([C@]([C@@H]([C@H](\C(\[C@@H](C[C@]1(O)C)C)=N\OCOCCOC)C)O)(O)C)CC)=O)C)O[C@H]1C[C@]([C@H]([C@@H](O1)C)O)(OC)C)C)[H]	oleandrin	COC1CC(OC(C)C1O)O[C@H]2CC[C@@]3(C)[C@H](CC[C@@H]4[C@@H]3CC[C@]5(C)[C@H]([C@H](C[C@]45O)OC(C)=O)C6=CC(=O)OC6)C2
Roxithromycin	[C@]1([C@@H]([C@H](C[C@H](O1)C)N(C)C)O)(O[C@@H]1[C@H]([C@@H]([C@H](C(O[C@@H]([C@]([C@@H]([C@H](\C(\[C@@H](C[C@]1(O)C)C)=N\OCOCCOC)C)O)(O)C)CC)=O)C)O[C@H]1C[C@]([C@H]([C@@H](O1)C)O)(OC)C)C)[H]	periplocin	COC1[C@H](O)C(CO[C@@H]2C(O)C[C@@H](O)OC2C)O[C@@H](O[C@H]3CC[C@]4(C)C5CC[C@]6(C)[C@H](CC[C@]6(O)C5CC[C@]4(O)C3)C7=CC(=O)OC7)C1O
Roxithromycin	[C@]1([C@@H]([C@H](C[C@H](O1)C)N(C)C)O)(O[C@@H]1[C@H]([C@@H]([C@H](C(O[C@@H]([C@]([C@@H]([C@H](\C(\[C@@H](C[C@]1(O)C)C)=N\OCOCCOC)C)O)(O)C)CC)=O)C)O[C@H]1C[C@]([C@H]([C@@H](O1)C)O)(OC)C)C)[H]	BRD-K56819078	COC1=C(C=C(C=C1)C(=O)NC2=CC3=C(C=C2)N=C(S3)SCC(=O)NC4=CC=CC=C4F)OC
Roxithromycin	[C@]1([C@@H]([C@H](C[C@H](O1)C)N(C)C)O)(O[C@@H]1[C@H]([C@@H]([C@H](C(O[C@@H]([C@]([C@@H]([C@H](\C(\[C@@H](C[C@]1(O)C)C)=N\OCOCCOC)C)O)(O)C)CC)=O)C)O[C@H]1C[C@]([C@H]([C@@H](O1)C)O)(OC)C)C)[H]	XL888	CC1=CC(C(N)=O)=C(N[C@H](C)CC)C=C1C(N[C@]2([H])C[C@H](CC3)N(C4=NC=C(C(C5CC5)=O)C=C4)[C@H]3C2)=O
Luteolin	c12C(\C=C(/Oc1cc(cc2O)O)\c1cc(c(cc1)O)O)=O	Enoxacin	C=1(/C(c2c(nc(c(c2)F)N2CCNCC2)N(\C1)CC)=O)\C(=O)O
Luteolin	c12C(\C=C(/Oc1cc(cc2O)O)\c1cc(c(cc1)O)O)=O	Atorvastatin	c1(c(n(c(c1c1ccccc1)c1ccc(cc1)F)CC[C@H](C[C@H](CC(=O)O)O)O)C(C)C)C(Nc1ccccc1)=O
Luteolin	c12C(\C=C(/Oc1cc(cc2O)O)\c1cc(c(cc1)O)O)=O	Azithromycin	[C@@H]1([C@@H]([C@H](C[C@H](O1)C)N(C)C)O)O[C@@H]1[C@H]([C@@H]([C@H](C(O[C@@H]([C@]([C@@H]([C@H](N(C[C@@H](CC1(O)C)C)C)C)O)(O)C)CC)=O)C)O[C@H]1C[C@]([C@H]([C@@H](O1)C)O)(OC)C)C
Luteolin	c12C(\C=C(/Oc1cc(cc2O)O)\c1cc(c(cc1)O)O)=O	Nitazoxanide	c1(sc(NC(c2c(OC(=O)C)cccc2)=O)nc1)[N+]([O-])=O
Luteolin	c12C(\C=C(/Oc1cc(cc2O)O)\c1cc(c(cc1)O)O)=O	Adapalene	[C@@]12(c3cc(c4cc5c(cc(C(=O)O)cc5)cc4)ccc3OC)C[C@]3(C[C@@](C1)(C[C@@](C2)(C3)[H])[H])[H]
Luteolin	c12C(\C=C(/Oc1cc(cc2O)O)\c1cc(c(cc1)O)O)=O	Amiloride hydrochloride	Cl.NC(=N)NC(=O)C1=NC(Cl)=C(N)N=C1N
Luteolin	c12C(\C=C(/Oc1cc(cc2O)O)\c1cc(c(cc1)O)O)=O	Cantharidin	CC12C3CCC(O3)C1(C)C(=O)OC2=O
Luteolin	c12C(\C=C(/Oc1cc(cc2O)O)\c1cc(c(cc1)O)O)=O	Calmidazolium chloride	[Cl-].ClC1=CC=C(C=C1)C(C1=CC=C(Cl)C=C1)[N+]1=CN(CC(OCC2=C(Cl)C=C(Cl)C=C2)C2=C(Cl)C=C(Cl)C=C2)C=C1
Luteolin	c12C(\C=C(/Oc1cc(cc2O)O)\c1cc(c(cc1)O)O)=O	Dequalinium chloride hydrate	[Cl-].[Cl-].CC1=[N+](CCCCCCCCCC[N+]2=C(C)C=C(N)C3=C2C=CC=C3)C2=C(C=CC=C2)C(N)=C1
Luteolin	c12C(\C=C(/Oc1cc(cc2O)O)\c1cc(c(cc1)O)O)=O	Diphenyleneiodonium chloride	[Cl-].[I+]1C2=CC=CC=C2C2=C1C=CC=C2
Luteolin	c12C(\C=C(/Oc1cc(cc2O)O)\c1cc(c(cc1)O)O)=O	2,3-Dimethoxy-1,4-naphthoquinone	COC1=C(OC)C(=O)C2=C(C=CC=C2)C1=O
Luteolin	c12C(\C=C(/Oc1cc(cc2O)O)\c1cc(c(cc1)O)O)=O	Idarubicin	[H][C@@]1(C[C@@](O)(CC2=C(O)C3=C(C(O)=C12)C(=O)C1=C(C=CC=C1)C3=O)C(C)=O)O[C@H]1C[C@H](N)[C@H](O)[C@H](C)O1
Luteolin	c12C(\C=C(/Oc1cc(cc2O)O)\c1cc(c(cc1)O)O)=O	JFD00244	OC1=CC=C(CCNC2=CC=C(NCCC3=CC=C(O)C=C3)C3=C2C(=O)C2=CC=CC=C2C3=O)C=C1
Luteolin	c12C(\C=C(/Oc1cc(cc2O)O)\c1cc(c(cc1)O)O)=O	Mibefradil dihydrochloride	Cl.Cl.COCC(=O)O[C@]1(CCN(C)CCCC2=NC3=C(N2)C=CC=C3)CCC2=C(C=CC(F)=C2)[C@@H]1C(C)C
Luteolin	c12C(\C=C(/Oc1cc(cc2O)O)\c1cc(c(cc1)O)O)=O	Piperlongumine	COC1=CC(\\C=C\\C(=O)N2CCC=CC2=O)=CC(OC)=C1OC
Luteolin	c12C(\C=C(/Oc1cc(cc2O)O)\c1cc(c(cc1)O)O)=O	Ouabain	[H][C@@]12CC[C@]3(O)C[C@H](C[C@@H](O)[C@]3(CO)[C@@]1([H])[C@H](O)C[C@]1(C)[C@H](CC[C@]21O)C1=CC(=O)OC1)O[C@@H]1O[C@@H](C)[C@H](O)[C@@H](O)[C@H]1O
Luteolin	c12C(\C=C(/Oc1cc(cc2O)O)\c1cc(c(cc1)O)O)=O	Quercetin dihydrate	OC1=CC(O)=C2C(OC(=C(O)C2=O)C2=CC(O)=C(O)C=C2)=C1
Luteolin	c12C(\C=C(/Oc1cc(cc2O)O)\c1cc(c(cc1)O)O)=O	Rottlerin	CC(=O)C1=C(O)C(C)=C(O)C(CC2=C(O)C(C(=O)\\C=C\\C3=CC=CC=C3)=C3OC(C)(C)C=CC3=C2O)=C1O
Luteolin	c12C(\C=C(/Oc1cc(cc2O)O)\c1cc(c(cc1)O)O)=O	Rotenone	[H][C@@]12COC3=C(C=C(OC)C(OC)=C3)[C@]1([H])C(=O)C1=C(O2)C2=C(O[C@H](C2)C(C)=C)C=C1
Luteolin	c12C(\C=C(/Oc1cc(cc2O)O)\c1cc(c(cc1)O)O)=O	BIX 01294 trihydrochloride hydrate	Cl.Cl.Cl.COC1=C(OC)C=C2C(NC3CCN(CC4=CC=CC=C4)CC3)=NC(=NC2=C1)N1CCCN(C)CC1
Luteolin	c12C(\C=C(/Oc1cc(cc2O)O)\c1cc(c(cc1)O)O)=O	Tyrphostin AG 879	CC(C)(C)C1=CC(\\C=C(/C#N)C(N)=S)=CC(=C1O)C(C)(C)C
Luteolin	c12C(\C=C(/Oc1cc(cc2O)O)\c1cc(c(cc1)O)O)=O	Vincristine sulfate	OS(O)(=O)=O.[H][C@@]12N3CC[C@]11C(N(C=O)C4=CC(OC)=C(C=C14)[C@]1(CC4CN(CC(O)(CC)C4)CCC4=C1NC1=CC=CC=C41)C(=O)OC)[C@](O)([C@H](OC(C)=O)[C@]2(CC)C=CC3)C(=O)OC
Luteolin	c12C(\C=C(/Oc1cc(cc2O)O)\c1cc(c(cc1)O)O)=O	Tanespimycin	CC1CC(C(C(C=C(C(C(C=CC=C(C(=O)NC2=CC(=O)C(=C(C1)C2=O)NCC=C)C)OC)OC(=O)N)C)C)O)OC
Luteolin	c12C(\C=C(/Oc1cc(cc2O)O)\c1cc(c(cc1)O)O)=O	Geldanamycin	CC1CC(C(C(C=C(C(C(C=CC=C(C(=O)NC2=CC(=O)C(=C(C1)C2=O)OC)C)OC)OC(=O)N)C)C)O)OC
Luteolin	c12C(\C=C(/Oc1cc(cc2O)O)\c1cc(c(cc1)O)O)=O	Alvespimycin	CC1CC(C(C(C=C(C(C(C=CC=C(C(=O)NC2=CC(=O)C(=C(C1)C2=O)NCCN(C)C)C)OC)OC(=O)N)C)C)O)OC
Luteolin	c12C(\C=C(/Oc1cc(cc2O)O)\c1cc(c(cc1)O)O)=O	ProDrug A	ClC[C@@H]1CN(C(CCCC(N(C[C@H]2CCl)C3=C2C4=CC=CC=C4C(OC5O[C@@H](CO)C(O)C(O)[C@@H]5O)=C3)=O)=O)C6=C1C7=CC=CC=C7C(OC8O[C@H](CO)C(O)C(O)[C@H]8O)=C6
Luteolin	c12C(\C=C(/Oc1cc(cc2O)O)\c1cc(c(cc1)O)O)=O	JHB76B	ClC[C@@H]1CN(C(CCCCCC(N(C[C@H]2CCl)C3=C2C4=CC=CC=C4C(OC5O[C@@H](CO)C(O)C(O)[C@@H]5O)=C3)=O)=O)C6=C1C7=CC=CC=C7C(OC8O[C@H](CO)C(O)C(O)[C@H]8O)=C6
Luteolin	c12C(\C=C(/Oc1cc(cc2O)O)\c1cc(c(cc1)O)O)=O	CGP-74514A	Cl.CCn1cnc2c(Nc3cccc(Cl)c3)nc(N[C@@H]4CCCC[C@@H]4N)nc12
Luteolin	c12C(\C=C(/Oc1cc(cc2O)O)\c1cc(c(cc1)O)O)=O	Ouabagenin	C[C@]12C[C@H]([C@H]3[C@H]([C@]1(CC[C@@H]2C4=CC(=O)OC4)O)CC[C@]5([C@@]3([C@@H](C[C@@H](C5)O)O)CO)O)O
Luteolin	c12C(\C=C(/Oc1cc(cc2O)O)\c1cc(c(cc1)O)O)=O	K-Strophanthin	C[C@@H]1[C@H]([C@H](C[C@@H](O1)O[C@H]2CC[C@@]3([C@H]4CC[C@@]5([C@H](CC[C@@]5([C@@H]4CC[C@@]3(C2)O)O)C6=CC(=O)OC6)C)C=O)OC)O[C@H]7[C@@H]([C@H]([C@@H]([C@H](O7)CO)O)O)O
Luteolin	c12C(\C=C(/Oc1cc(cc2O)O)\c1cc(c(cc1)O)O)=O	Strophanthidin	C[C@]12CC[C@H]3[C@H]([C@]1(CC[C@@H]2C4=CC(=O)OC4)O)CC[C@]5([C@@]3(CC[C@@H](C5)O)C=O)O
Luteolin	c12C(\C=C(/Oc1cc(cc2O)O)\c1cc(c(cc1)O)O)=O	PF-573228	CS(=O)(=O)C1=CC=CC(=C1)CNC2=NC(=NC=C2C(F)(F)F)NC3=CC4=C(C=C3)NC(=O)CC4
Luteolin	c12C(\C=C(/Oc1cc(cc2O)O)\c1cc(c(cc1)O)O)=O	LY-367265	C1CC2=C3C(=CC=C2)N(S(=O)(=O)N3C1)CCN4CCC(=CC4)C5=CNC6=C5C=CC(=C6)F
Luteolin	c12C(\C=C(/Oc1cc(cc2O)O)\c1cc(c(cc1)O)O)=O	Temsirolimus	C[C@@H]1CC[C@H]2C[C@@H](/C(=C/C=C/C=C/[C@H](C[C@H](C(=O)[C@@H]([C@@H](/C(=C/[C@H](C(=O)C[C@H](OC(=O)[C@@H]3CCCCN3C(=O)C(=O)[C@@]1(O2)O)[C@H](C)C[C@@H]4CC[C@H]([C@@H](C4)OC)OC(=O)C(C)(CO)CO)C)/C)O)OC)C)C)/C)OC
Luteolin	c12C(\C=C(/Oc1cc(cc2O)O)\c1cc(c(cc1)O)O)=O	Eltrombopag	CC1=C(C=C(C=C1)N2C(=O)C(=C(N2)C)N=NC3=CC=CC(=C3O)C4=CC(=CC=C4)C(=O)O)C
Luteolin	c12C(\C=C(/Oc1cc(cc2O)O)\c1cc(c(cc1)O)O)=O	Raltegravir	CC1=NN=C(O1)C(=O)NC(C)(C)C2=NC(=C(C(=O)N2C)O)C(=O)NCC3=CC=C(C=C3)F
Luteolin	c12C(\C=C(/Oc1cc(cc2O)O)\c1cc(c(cc1)O)O)=O	Venetoclax	CC1(C)CCC(=C(C1)C2=CC=C(Cl)C=C2)CN3CCN(CC3)C4=CC(=C(C=C4)C(=O)N[S](=O)(=O)C5=CC=C(NCC6CCOCC6)C(=C5)[N+]([O-])=O)OC7=CN=C8[NH]C=CC8=C7
Luteolin	c12C(\C=C(/Oc1cc(cc2O)O)\c1cc(c(cc1)O)O)=O	EF24	C1C(=CC2=CC=CC=C2F)C(=O)C(=CC3=CC=CC=C3F)CN1.Cl
Luteolin	c12C(\C=C(/Oc1cc(cc2O)O)\c1cc(c(cc1)O)O)=O	Panobinostat	CC1=C(C2=CC=CC=C2N1)CCNCC3=CC=C(C=C3)/C=C/C(=O)NO
Luteolin	c12C(\C=C(/Oc1cc(cc2O)O)\c1cc(c(cc1)O)O)=O	Bufalin	C[C@]12CC[C@@H](C[C@H]1CC[C@@H]3[C@@H]2CC[C@]4([C@@]3(CC[C@@H]4C5=COC(=O)C=C5)O)C)O
Luteolin	c12C(\C=C(/Oc1cc(cc2O)O)\c1cc(c(cc1)O)O)=O	Proscillaridin A	C[C@H]1[C@@H]([C@H]([C@H]([C@@H](O1)O[C@H]2CC[C@@]3([C@H]4CC[C@@]5([C@H](CC[C@@]5([C@@H]4CCC3=C2)O)C6=COC(=O)C=C6)C)C)O)O)O
Luteolin	c12C(\C=C(/Oc1cc(cc2O)O)\c1cc(c(cc1)O)O)=O	Cinobufagin	CC(=O)O[C@@H]1[C@@H]([C@]2(CC[C@H]3[C@H]([C@@]24[C@@H]1O4)CC[C@H]5[C@@]3(CC[C@@H](C5)O)C)C)C6=COC(=O)C=C6
Luteolin	c12C(\C=C(/Oc1cc(cc2O)O)\c1cc(c(cc1)O)O)=O	Peruvoside	C[C@H]1[C@@H]([C@H]([C@@H]([C@@H](O1)O[C@H]2CC[C@]3([C@@H](C2)CC[C@@H]4[C@@H]3CC[C@]5([C@@]4(CC[C@@H]5C6=CC(=O)OC6)O)C)C=O)O)OC)O
Luteolin	c12C(\C=C(/Oc1cc(cc2O)O)\c1cc(c(cc1)O)O)=O	Digitoxin	C[C@@H]1[C@H]([C@H](C[C@@H](O1)O[C@@H]2[C@H](O[C@H](C[C@@H]2O)O[C@@H]3[C@H](O[C@H](C[C@@H]3O)O[C@H]4CC[C@]5([C@@H](C4)CC[C@@H]6[C@@H]5CC[C@]7([C@@]6(CC[C@@H]7C8=CC(=O)OC8)O)C)C)C)C)O)O
Luteolin	c12C(\C=C(/Oc1cc(cc2O)O)\c1cc(c(cc1)O)O)=O	Convallotoxin	C[C@H]1[C@@H]([C@H]([C@H]([C@@H](O1)O[C@H]2CC[C@@]3([C@H]4CC[C@@]5([C@H](CC[C@@]5([C@@H]4CC[C@@]3(C2)O)O)C6=CC(=O)OC6)C)C=O)O)O)O
Luteolin	c12C(\C=C(/Oc1cc(cc2O)O)\c1cc(c(cc1)O)O)=O	ABT-737	CN(C)CC[C@H](CSC1=CC=CC=C1)NC2=C(C=C(C=C2)S(=O)(=O)NC(=O)C3=CC=C(C=C3)N4CCN(CC4)CC5=CC=CC=C5C6=CC=C(C=C6)Cl)[N+](=O)[O-]
Luteolin	c12C(\C=C(/Oc1cc(cc2O)O)\c1cc(c(cc1)O)O)=O	Fisetin	C1=CC(=C(C=C1C2=C(C(=O)C3=C(O2)C=C(C=C3)O)O)O)O
Luteolin	c12C(\C=C(/Oc1cc(cc2O)O)\c1cc(c(cc1)O)O)=O	Curcumin	COC1=C(C=CC(=C1)/C=C/C(=O)CC(=O)/C=C/C2=CC(=C(C=C2)O)OC)O
Luteolin	c12C(\C=C(/Oc1cc(cc2O)O)\c1cc(c(cc1)O)O)=O	Dasatinib	CC1=C(C(=CC=C1)Cl)NC(=O)C2=CN=C(S2)NC3=CC(=NC(=N3)C)N4CCN(CC4)CCO
Luteolin	c12C(\C=C(/Oc1cc(cc2O)O)\c1cc(c(cc1)O)O)=O	Navitoclax	CC1(CCC(=C(C1)CN2CCN(CC2)C3=CC=C(C=C3)C(=O)NS(=O)(=O)C4=CC(=C(C=C4)N[C@H](CCN5CCOCC5)CSC6=CC=CC=C6)S(=O)(=O)C(F)(F)F)C7=CC=C(C=C7)Cl)C
Luteolin	c12C(\C=C(/Oc1cc(cc2O)O)\c1cc(c(cc1)O)O)=O	A1331852	O=C(NC1=NC(C=CC=C2)=C2S1)C3=C(CN(C4=CC=C(C5=C(C)N(CC6(C[C@@H](C7)C8)C[C@H]7C[C@H]8C6)N=C5)C(C(O)=O)=N4)CC9)C9=CC=C3
Luteolin	c12C(\C=C(/Oc1cc(cc2O)O)\c1cc(c(cc1)O)O)=O	A1155463	O=C(NC1=NC(C=CC=C2)=C2S1)C3=C(CN(C4=NC(C(O)=O)=C(CCCOC5=C(F)C=C(C#CCN(C)C)C=C5)S4)CC6)C6=CC=C3
Luteolin	c12C(\C=C(/Oc1cc(cc2O)O)\c1cc(c(cc1)O)O)=O	ginkgetin	COc1cc(O)c2C(=O)C=C(Oc2c1)c3ccc(OC)c(c3)c4c(O)cc(O)c5C(=O)C=C(Oc45)c6ccc(O)cc6
Luteolin	c12C(\C=C(/Oc1cc(cc2O)O)\c1cc(c(cc1)O)O)=O	oleandrin	COC1CC(OC(C)C1O)O[C@H]2CC[C@@]3(C)[C@H](CC[C@@H]4[C@@H]3CC[C@]5(C)[C@H]([C@H](C[C@]45O)OC(C)=O)C6=CC(=O)OC6)C2
Luteolin	c12C(\C=C(/Oc1cc(cc2O)O)\c1cc(c(cc1)O)O)=O	periplocin	COC1[C@H](O)C(CO[C@@H]2C(O)C[C@@H](O)OC2C)O[C@@H](O[C@H]3CC[C@]4(C)C5CC[C@]6(C)[C@H](CC[C@]6(O)C5CC[C@]4(O)C3)C7=CC(=O)OC7)C1O
Luteolin	c12C(\C=C(/Oc1cc(cc2O)O)\c1cc(c(cc1)O)O)=O	BRD-K56819078	COC1=C(C=C(C=C1)C(=O)NC2=CC3=C(C=C2)N=C(S3)SCC(=O)NC4=CC=CC=C4F)OC
Luteolin	c12C(\C=C(/Oc1cc(cc2O)O)\c1cc(c(cc1)O)O)=O	XL888	CC1=CC(C(N)=O)=C(N[C@H](C)CC)C=C1C(N[C@]2([H])C[C@H](CC3)N(C4=NC=C(C(C5CC5)=O)C=C4)[C@H]3C2)=O
Enoxacin	C=1(/C(c2c(nc(c(c2)F)N2CCNCC2)N(\C1)CC)=O)\C(=O)O	Atorvastatin	c1(c(n(c(c1c1ccccc1)c1ccc(cc1)F)CC[C@H](C[C@H](CC(=O)O)O)O)C(C)C)C(Nc1ccccc1)=O
Enoxacin	C=1(/C(c2c(nc(c(c2)F)N2CCNCC2)N(\C1)CC)=O)\C(=O)O	Azithromycin	[C@@H]1([C@@H]([C@H](C[C@H](O1)C)N(C)C)O)O[C@@H]1[C@H]([C@@H]([C@H](C(O[C@@H]([C@]([C@@H]([C@H](N(C[C@@H](CC1(O)C)C)C)C)O)(O)C)CC)=O)C)O[C@H]1C[C@]([C@H]([C@@H](O1)C)O)(OC)C)C
Enoxacin	C=1(/C(c2c(nc(c(c2)F)N2CCNCC2)N(\C1)CC)=O)\C(=O)O	Nitazoxanide	c1(sc(NC(c2c(OC(=O)C)cccc2)=O)nc1)[N+]([O-])=O
Enoxacin	C=1(/C(c2c(nc(c(c2)F)N2CCNCC2)N(\C1)CC)=O)\C(=O)O	Adapalene	[C@@]12(c3cc(c4cc5c(cc(C(=O)O)cc5)cc4)ccc3OC)C[C@]3(C[C@@](C1)(C[C@@](C2)(C3)[H])[H])[H]
Enoxacin	C=1(/C(c2c(nc(c(c2)F)N2CCNCC2)N(\C1)CC)=O)\C(=O)O	Amiloride hydrochloride	Cl.NC(=N)NC(=O)C1=NC(Cl)=C(N)N=C1N
Enoxacin	C=1(/C(c2c(nc(c(c2)F)N2CCNCC2)N(\C1)CC)=O)\C(=O)O	Cantharidin	CC12C3CCC(O3)C1(C)C(=O)OC2=O
Enoxacin	C=1(/C(c2c(nc(c(c2)F)N2CCNCC2)N(\C1)CC)=O)\C(=O)O	Calmidazolium chloride	[Cl-].ClC1=CC=C(C=C1)C(C1=CC=C(Cl)C=C1)[N+]1=CN(CC(OCC2=C(Cl)C=C(Cl)C=C2)C2=C(Cl)C=C(Cl)C=C2)C=C1
Enoxacin	C=1(/C(c2c(nc(c(c2)F)N2CCNCC2)N(\C1)CC)=O)\C(=O)O	Dequalinium chloride hydrate	[Cl-].[Cl-].CC1=[N+](CCCCCCCCCC[N+]2=C(C)C=C(N)C3=C2C=CC=C3)C2=C(C=CC=C2)C(N)=C1
Enoxacin	C=1(/C(c2c(nc(c(c2)F)N2CCNCC2)N(\C1)CC)=O)\C(=O)O	Diphenyleneiodonium chloride	[Cl-].[I+]1C2=CC=CC=C2C2=C1C=CC=C2
Enoxacin	C=1(/C(c2c(nc(c(c2)F)N2CCNCC2)N(\C1)CC)=O)\C(=O)O	2,3-Dimethoxy-1,4-naphthoquinone	COC1=C(OC)C(=O)C2=C(C=CC=C2)C1=O
Enoxacin	C=1(/C(c2c(nc(c(c2)F)N2CCNCC2)N(\C1)CC)=O)\C(=O)O	Idarubicin	[H][C@@]1(C[C@@](O)(CC2=C(O)C3=C(C(O)=C12)C(=O)C1=C(C=CC=C1)C3=O)C(C)=O)O[C@H]1C[C@H](N)[C@H](O)[C@H](C)O1
Enoxacin	C=1(/C(c2c(nc(c(c2)F)N2CCNCC2)N(\C1)CC)=O)\C(=O)O	JFD00244	OC1=CC=C(CCNC2=CC=C(NCCC3=CC=C(O)C=C3)C3=C2C(=O)C2=CC=CC=C2C3=O)C=C1
Enoxacin	C=1(/C(c2c(nc(c(c2)F)N2CCNCC2)N(\C1)CC)=O)\C(=O)O	Mibefradil dihydrochloride	Cl.Cl.COCC(=O)O[C@]1(CCN(C)CCCC2=NC3=C(N2)C=CC=C3)CCC2=C(C=CC(F)=C2)[C@@H]1C(C)C
Enoxacin	C=1(/C(c2c(nc(c(c2)F)N2CCNCC2)N(\C1)CC)=O)\C(=O)O	Piperlongumine	COC1=CC(\\C=C\\C(=O)N2CCC=CC2=O)=CC(OC)=C1OC
Enoxacin	C=1(/C(c2c(nc(c(c2)F)N2CCNCC2)N(\C1)CC)=O)\C(=O)O	Ouabain	[H][C@@]12CC[C@]3(O)C[C@H](C[C@@H](O)[C@]3(CO)[C@@]1([H])[C@H](O)C[C@]1(C)[C@H](CC[C@]21O)C1=CC(=O)OC1)O[C@@H]1O[C@@H](C)[C@H](O)[C@@H](O)[C@H]1O
Enoxacin	C=1(/C(c2c(nc(c(c2)F)N2CCNCC2)N(\C1)CC)=O)\C(=O)O	Quercetin dihydrate	OC1=CC(O)=C2C(OC(=C(O)C2=O)C2=CC(O)=C(O)C=C2)=C1
Enoxacin	C=1(/C(c2c(nc(c(c2)F)N2CCNCC2)N(\C1)CC)=O)\C(=O)O	Rottlerin	CC(=O)C1=C(O)C(C)=C(O)C(CC2=C(O)C(C(=O)\\C=C\\C3=CC=CC=C3)=C3OC(C)(C)C=CC3=C2O)=C1O
Enoxacin	C=1(/C(c2c(nc(c(c2)F)N2CCNCC2)N(\C1)CC)=O)\C(=O)O	Rotenone	[H][C@@]12COC3=C(C=C(OC)C(OC)=C3)[C@]1([H])C(=O)C1=C(O2)C2=C(O[C@H](C2)C(C)=C)C=C1
Enoxacin	C=1(/C(c2c(nc(c(c2)F)N2CCNCC2)N(\C1)CC)=O)\C(=O)O	BIX 01294 trihydrochloride hydrate	Cl.Cl.Cl.COC1=C(OC)C=C2C(NC3CCN(CC4=CC=CC=C4)CC3)=NC(=NC2=C1)N1CCCN(C)CC1
Enoxacin	C=1(/C(c2c(nc(c(c2)F)N2CCNCC2)N(\C1)CC)=O)\C(=O)O	Tyrphostin AG 879	CC(C)(C)C1=CC(\\C=C(/C#N)C(N)=S)=CC(=C1O)C(C)(C)C
Enoxacin	C=1(/C(c2c(nc(c(c2)F)N2CCNCC2)N(\C1)CC)=O)\C(=O)O	Vincristine sulfate	OS(O)(=O)=O.[H][C@@]12N3CC[C@]11C(N(C=O)C4=CC(OC)=C(C=C14)[C@]1(CC4CN(CC(O)(CC)C4)CCC4=C1NC1=CC=CC=C41)C(=O)OC)[C@](O)([C@H](OC(C)=O)[C@]2(CC)C=CC3)C(=O)OC
Enoxacin	C=1(/C(c2c(nc(c(c2)F)N2CCNCC2)N(\C1)CC)=O)\C(=O)O	Tanespimycin	CC1CC(C(C(C=C(C(C(C=CC=C(C(=O)NC2=CC(=O)C(=C(C1)C2=O)NCC=C)C)OC)OC(=O)N)C)C)O)OC
Enoxacin	C=1(/C(c2c(nc(c(c2)F)N2CCNCC2)N(\C1)CC)=O)\C(=O)O	Geldanamycin	CC1CC(C(C(C=C(C(C(C=CC=C(C(=O)NC2=CC(=O)C(=C(C1)C2=O)OC)C)OC)OC(=O)N)C)C)O)OC
Enoxacin	C=1(/C(c2c(nc(c(c2)F)N2CCNCC2)N(\C1)CC)=O)\C(=O)O	Alvespimycin	CC1CC(C(C(C=C(C(C(C=CC=C(C(=O)NC2=CC(=O)C(=C(C1)C2=O)NCCN(C)C)C)OC)OC(=O)N)C)C)O)OC
Enoxacin	C=1(/C(c2c(nc(c(c2)F)N2CCNCC2)N(\C1)CC)=O)\C(=O)O	ProDrug A	ClC[C@@H]1CN(C(CCCC(N(C[C@H]2CCl)C3=C2C4=CC=CC=C4C(OC5O[C@@H](CO)C(O)C(O)[C@@H]5O)=C3)=O)=O)C6=C1C7=CC=CC=C7C(OC8O[C@H](CO)C(O)C(O)[C@H]8O)=C6
Enoxacin	C=1(/C(c2c(nc(c(c2)F)N2CCNCC2)N(\C1)CC)=O)\C(=O)O	JHB76B	ClC[C@@H]1CN(C(CCCCCC(N(C[C@H]2CCl)C3=C2C4=CC=CC=C4C(OC5O[C@@H](CO)C(O)C(O)[C@@H]5O)=C3)=O)=O)C6=C1C7=CC=CC=C7C(OC8O[C@H](CO)C(O)C(O)[C@H]8O)=C6
Enoxacin	C=1(/C(c2c(nc(c(c2)F)N2CCNCC2)N(\C1)CC)=O)\C(=O)O	CGP-74514A	Cl.CCn1cnc2c(Nc3cccc(Cl)c3)nc(N[C@@H]4CCCC[C@@H]4N)nc12
Enoxacin	C=1(/C(c2c(nc(c(c2)F)N2CCNCC2)N(\C1)CC)=O)\C(=O)O	Ouabagenin	C[C@]12C[C@H]([C@H]3[C@H]([C@]1(CC[C@@H]2C4=CC(=O)OC4)O)CC[C@]5([C@@]3([C@@H](C[C@@H](C5)O)O)CO)O)O
Enoxacin	C=1(/C(c2c(nc(c(c2)F)N2CCNCC2)N(\C1)CC)=O)\C(=O)O	K-Strophanthin	C[C@@H]1[C@H]([C@H](C[C@@H](O1)O[C@H]2CC[C@@]3([C@H]4CC[C@@]5([C@H](CC[C@@]5([C@@H]4CC[C@@]3(C2)O)O)C6=CC(=O)OC6)C)C=O)OC)O[C@H]7[C@@H]([C@H]([C@@H]([C@H](O7)CO)O)O)O
Enoxacin	C=1(/C(c2c(nc(c(c2)F)N2CCNCC2)N(\C1)CC)=O)\C(=O)O	Strophanthidin	C[C@]12CC[C@H]3[C@H]([C@]1(CC[C@@H]2C4=CC(=O)OC4)O)CC[C@]5([C@@]3(CC[C@@H](C5)O)C=O)O
Enoxacin	C=1(/C(c2c(nc(c(c2)F)N2CCNCC2)N(\C1)CC)=O)\C(=O)O	PF-573228	CS(=O)(=O)C1=CC=CC(=C1)CNC2=NC(=NC=C2C(F)(F)F)NC3=CC4=C(C=C3)NC(=O)CC4
Enoxacin	C=1(/C(c2c(nc(c(c2)F)N2CCNCC2)N(\C1)CC)=O)\C(=O)O	LY-367265	C1CC2=C3C(=CC=C2)N(S(=O)(=O)N3C1)CCN4CCC(=CC4)C5=CNC6=C5C=CC(=C6)F
Enoxacin	C=1(/C(c2c(nc(c(c2)F)N2CCNCC2)N(\C1)CC)=O)\C(=O)O	Temsirolimus	C[C@@H]1CC[C@H]2C[C@@H](/C(=C/C=C/C=C/[C@H](C[C@H](C(=O)[C@@H]([C@@H](/C(=C/[C@H](C(=O)C[C@H](OC(=O)[C@@H]3CCCCN3C(=O)C(=O)[C@@]1(O2)O)[C@H](C)C[C@@H]4CC[C@H]([C@@H](C4)OC)OC(=O)C(C)(CO)CO)C)/C)O)OC)C)C)/C)OC
Enoxacin	C=1(/C(c2c(nc(c(c2)F)N2CCNCC2)N(\C1)CC)=O)\C(=O)O	Eltrombopag	CC1=C(C=C(C=C1)N2C(=O)C(=C(N2)C)N=NC3=CC=CC(=C3O)C4=CC(=CC=C4)C(=O)O)C
Enoxacin	C=1(/C(c2c(nc(c(c2)F)N2CCNCC2)N(\C1)CC)=O)\C(=O)O	Raltegravir	CC1=NN=C(O1)C(=O)NC(C)(C)C2=NC(=C(C(=O)N2C)O)C(=O)NCC3=CC=C(C=C3)F
Enoxacin	C=1(/C(c2c(nc(c(c2)F)N2CCNCC2)N(\C1)CC)=O)\C(=O)O	Venetoclax	CC1(C)CCC(=C(C1)C2=CC=C(Cl)C=C2)CN3CCN(CC3)C4=CC(=C(C=C4)C(=O)N[S](=O)(=O)C5=CC=C(NCC6CCOCC6)C(=C5)[N+]([O-])=O)OC7=CN=C8[NH]C=CC8=C7
Enoxacin	C=1(/C(c2c(nc(c(c2)F)N2CCNCC2)N(\C1)CC)=O)\C(=O)O	EF24	C1C(=CC2=CC=CC=C2F)C(=O)C(=CC3=CC=CC=C3F)CN1.Cl
Enoxacin	C=1(/C(c2c(nc(c(c2)F)N2CCNCC2)N(\C1)CC)=O)\C(=O)O	Panobinostat	CC1=C(C2=CC=CC=C2N1)CCNCC3=CC=C(C=C3)/C=C/C(=O)NO
Enoxacin	C=1(/C(c2c(nc(c(c2)F)N2CCNCC2)N(\C1)CC)=O)\C(=O)O	Bufalin	C[C@]12CC[C@@H](C[C@H]1CC[C@@H]3[C@@H]2CC[C@]4([C@@]3(CC[C@@H]4C5=COC(=O)C=C5)O)C)O
Enoxacin	C=1(/C(c2c(nc(c(c2)F)N2CCNCC2)N(\C1)CC)=O)\C(=O)O	Proscillaridin A	C[C@H]1[C@@H]([C@H]([C@H]([C@@H](O1)O[C@H]2CC[C@@]3([C@H]4CC[C@@]5([C@H](CC[C@@]5([C@@H]4CCC3=C2)O)C6=COC(=O)C=C6)C)C)O)O)O
Enoxacin	C=1(/C(c2c(nc(c(c2)F)N2CCNCC2)N(\C1)CC)=O)\C(=O)O	Cinobufagin	CC(=O)O[C@@H]1[C@@H]([C@]2(CC[C@H]3[C@H]([C@@]24[C@@H]1O4)CC[C@H]5[C@@]3(CC[C@@H](C5)O)C)C)C6=COC(=O)C=C6
Enoxacin	C=1(/C(c2c(nc(c(c2)F)N2CCNCC2)N(\C1)CC)=O)\C(=O)O	Peruvoside	C[C@H]1[C@@H]([C@H]([C@@H]([C@@H](O1)O[C@H]2CC[C@]3([C@@H](C2)CC[C@@H]4[C@@H]3CC[C@]5([C@@]4(CC[C@@H]5C6=CC(=O)OC6)O)C)C=O)O)OC)O
Enoxacin	C=1(/C(c2c(nc(c(c2)F)N2CCNCC2)N(\C1)CC)=O)\C(=O)O	Digitoxin	C[C@@H]1[C@H]([C@H](C[C@@H](O1)O[C@@H]2[C@H](O[C@H](C[C@@H]2O)O[C@@H]3[C@H](O[C@H](C[C@@H]3O)O[C@H]4CC[C@]5([C@@H](C4)CC[C@@H]6[C@@H]5CC[C@]7([C@@]6(CC[C@@H]7C8=CC(=O)OC8)O)C)C)C)C)O)O
Enoxacin	C=1(/C(c2c(nc(c(c2)F)N2CCNCC2)N(\C1)CC)=O)\C(=O)O	Convallotoxin	C[C@H]1[C@@H]([C@H]([C@H]([C@@H](O1)O[C@H]2CC[C@@]3([C@H]4CC[C@@]5([C@H](CC[C@@]5([C@@H]4CC[C@@]3(C2)O)O)C6=CC(=O)OC6)C)C=O)O)O)O
Enoxacin	C=1(/C(c2c(nc(c(c2)F)N2CCNCC2)N(\C1)CC)=O)\C(=O)O	ABT-737	CN(C)CC[C@H](CSC1=CC=CC=C1)NC2=C(C=C(C=C2)S(=O)(=O)NC(=O)C3=CC=C(C=C3)N4CCN(CC4)CC5=CC=CC=C5C6=CC=C(C=C6)Cl)[N+](=O)[O-]
Enoxacin	C=1(/C(c2c(nc(c(c2)F)N2CCNCC2)N(\C1)CC)=O)\C(=O)O	Fisetin	C1=CC(=C(C=C1C2=C(C(=O)C3=C(O2)C=C(C=C3)O)O)O)O
Enoxacin	C=1(/C(c2c(nc(c(c2)F)N2CCNCC2)N(\C1)CC)=O)\C(=O)O	Curcumin	COC1=C(C=CC(=C1)/C=C/C(=O)CC(=O)/C=C/C2=CC(=C(C=C2)O)OC)O
Enoxacin	C=1(/C(c2c(nc(c(c2)F)N2CCNCC2)N(\C1)CC)=O)\C(=O)O	Dasatinib	CC1=C(C(=CC=C1)Cl)NC(=O)C2=CN=C(S2)NC3=CC(=NC(=N3)C)N4CCN(CC4)CCO
Enoxacin	C=1(/C(c2c(nc(c(c2)F)N2CCNCC2)N(\C1)CC)=O)\C(=O)O	Navitoclax	CC1(CCC(=C(C1)CN2CCN(CC2)C3=CC=C(C=C3)C(=O)NS(=O)(=O)C4=CC(=C(C=C4)N[C@H](CCN5CCOCC5)CSC6=CC=CC=C6)S(=O)(=O)C(F)(F)F)C7=CC=C(C=C7)Cl)C
Enoxacin	C=1(/C(c2c(nc(c(c2)F)N2CCNCC2)N(\C1)CC)=O)\C(=O)O	A1331852	O=C(NC1=NC(C=CC=C2)=C2S1)C3=C(CN(C4=CC=C(C5=C(C)N(CC6(C[C@@H](C7)C8)C[C@H]7C[C@H]8C6)N=C5)C(C(O)=O)=N4)CC9)C9=CC=C3
Enoxacin	C=1(/C(c2c(nc(c(c2)F)N2CCNCC2)N(\C1)CC)=O)\C(=O)O	A1155463	O=C(NC1=NC(C=CC=C2)=C2S1)C3=C(CN(C4=NC(C(O)=O)=C(CCCOC5=C(F)C=C(C#CCN(C)C)C=C5)S4)CC6)C6=CC=C3
Enoxacin	C=1(/C(c2c(nc(c(c2)F)N2CCNCC2)N(\C1)CC)=O)\C(=O)O	ginkgetin	COc1cc(O)c2C(=O)C=C(Oc2c1)c3ccc(OC)c(c3)c4c(O)cc(O)c5C(=O)C=C(Oc45)c6ccc(O)cc6
Enoxacin	C=1(/C(c2c(nc(c(c2)F)N2CCNCC2)N(\C1)CC)=O)\C(=O)O	oleandrin	COC1CC(OC(C)C1O)O[C@H]2CC[C@@]3(C)[C@H](CC[C@@H]4[C@@H]3CC[C@]5(C)[C@H]([C@H](C[C@]45O)OC(C)=O)C6=CC(=O)OC6)C2
Enoxacin	C=1(/C(c2c(nc(c(c2)F)N2CCNCC2)N(\C1)CC)=O)\C(=O)O	periplocin	COC1[C@H](O)C(CO[C@@H]2C(O)C[C@@H](O)OC2C)O[C@@H](O[C@H]3CC[C@]4(C)C5CC[C@]6(C)[C@H](CC[C@]6(O)C5CC[C@]4(O)C3)C7=CC(=O)OC7)C1O
Enoxacin	C=1(/C(c2c(nc(c(c2)F)N2CCNCC2)N(\C1)CC)=O)\C(=O)O	BRD-K56819078	COC1=C(C=C(C=C1)C(=O)NC2=CC3=C(C=C2)N=C(S3)SCC(=O)NC4=CC=CC=C4F)OC
Enoxacin	C=1(/C(c2c(nc(c(c2)F)N2CCNCC2)N(\C1)CC)=O)\C(=O)O	XL888	CC1=CC(C(N)=O)=C(N[C@H](C)CC)C=C1C(N[C@]2([H])C[C@H](CC3)N(C4=NC=C(C(C5CC5)=O)C=C4)[C@H]3C2)=O
Atorvastatin	c1(c(n(c(c1c1ccccc1)c1ccc(cc1)F)CC[C@H](C[C@H](CC(=O)O)O)O)C(C)C)C(Nc1ccccc1)=O	Azithromycin	[C@@H]1([C@@H]([C@H](C[C@H](O1)C)N(C)C)O)O[C@@H]1[C@H]([C@@H]([C@H](C(O[C@@H]([C@]([C@@H]([C@H](N(C[C@@H](CC1(O)C)C)C)C)O)(O)C)CC)=O)C)O[C@H]1C[C@]([C@H]([C@@H](O1)C)O)(OC)C)C
Atorvastatin	c1(c(n(c(c1c1ccccc1)c1ccc(cc1)F)CC[C@H](C[C@H](CC(=O)O)O)O)C(C)C)C(Nc1ccccc1)=O	Nitazoxanide	c1(sc(NC(c2c(OC(=O)C)cccc2)=O)nc1)[N+]([O-])=O
Atorvastatin	c1(c(n(c(c1c1ccccc1)c1ccc(cc1)F)CC[C@H](C[C@H](CC(=O)O)O)O)C(C)C)C(Nc1ccccc1)=O	Adapalene	[C@@]12(c3cc(c4cc5c(cc(C(=O)O)cc5)cc4)ccc3OC)C[C@]3(C[C@@](C1)(C[C@@](C2)(C3)[H])[H])[H]
Atorvastatin	c1(c(n(c(c1c1ccccc1)c1ccc(cc1)F)CC[C@H](C[C@H](CC(=O)O)O)O)C(C)C)C(Nc1ccccc1)=O	Amiloride hydrochloride	Cl.NC(=N)NC(=O)C1=NC(Cl)=C(N)N=C1N
Atorvastatin	c1(c(n(c(c1c1ccccc1)c1ccc(cc1)F)CC[C@H](C[C@H](CC(=O)O)O)O)C(C)C)C(Nc1ccccc1)=O	Cantharidin	CC12C3CCC(O3)C1(C)C(=O)OC2=O
Atorvastatin	c1(c(n(c(c1c1ccccc1)c1ccc(cc1)F)CC[C@H](C[C@H](CC(=O)O)O)O)C(C)C)C(Nc1ccccc1)=O	Calmidazolium chloride	[Cl-].ClC1=CC=C(C=C1)C(C1=CC=C(Cl)C=C1)[N+]1=CN(CC(OCC2=C(Cl)C=C(Cl)C=C2)C2=C(Cl)C=C(Cl)C=C2)C=C1
Atorvastatin	c1(c(n(c(c1c1ccccc1)c1ccc(cc1)F)CC[C@H](C[C@H](CC(=O)O)O)O)C(C)C)C(Nc1ccccc1)=O	Dequalinium chloride hydrate	[Cl-].[Cl-].CC1=[N+](CCCCCCCCCC[N+]2=C(C)C=C(N)C3=C2C=CC=C3)C2=C(C=CC=C2)C(N)=C1
Atorvastatin	c1(c(n(c(c1c1ccccc1)c1ccc(cc1)F)CC[C@H](C[C@H](CC(=O)O)O)O)C(C)C)C(Nc1ccccc1)=O	Diphenyleneiodonium chloride	[Cl-].[I+]1C2=CC=CC=C2C2=C1C=CC=C2
Atorvastatin	c1(c(n(c(c1c1ccccc1)c1ccc(cc1)F)CC[C@H](C[C@H](CC(=O)O)O)O)C(C)C)C(Nc1ccccc1)=O	2,3-Dimethoxy-1,4-naphthoquinone	COC1=C(OC)C(=O)C2=C(C=CC=C2)C1=O
Atorvastatin	c1(c(n(c(c1c1ccccc1)c1ccc(cc1)F)CC[C@H](C[C@H](CC(=O)O)O)O)C(C)C)C(Nc1ccccc1)=O	Idarubicin	[H][C@@]1(C[C@@](O)(CC2=C(O)C3=C(C(O)=C12)C(=O)C1=C(C=CC=C1)C3=O)C(C)=O)O[C@H]1C[C@H](N)[C@H](O)[C@H](C)O1
Atorvastatin	c1(c(n(c(c1c1ccccc1)c1ccc(cc1)F)CC[C@H](C[C@H](CC(=O)O)O)O)C(C)C)C(Nc1ccccc1)=O	JFD00244	OC1=CC=C(CCNC2=CC=C(NCCC3=CC=C(O)C=C3)C3=C2C(=O)C2=CC=CC=C2C3=O)C=C1
Atorvastatin	c1(c(n(c(c1c1ccccc1)c1ccc(cc1)F)CC[C@H](C[C@H](CC(=O)O)O)O)C(C)C)C(Nc1ccccc1)=O	Mibefradil dihydrochloride	Cl.Cl.COCC(=O)O[C@]1(CCN(C)CCCC2=NC3=C(N2)C=CC=C3)CCC2=C(C=CC(F)=C2)[C@@H]1C(C)C
Atorvastatin	c1(c(n(c(c1c1ccccc1)c1ccc(cc1)F)CC[C@H](C[C@H](CC(=O)O)O)O)C(C)C)C(Nc1ccccc1)=O	Piperlongumine	COC1=CC(\\C=C\\C(=O)N2CCC=CC2=O)=CC(OC)=C1OC
Atorvastatin	c1(c(n(c(c1c1ccccc1)c1ccc(cc1)F)CC[C@H](C[C@H](CC(=O)O)O)O)C(C)C)C(Nc1ccccc1)=O	Ouabain	[H][C@@]12CC[C@]3(O)C[C@H](C[C@@H](O)[C@]3(CO)[C@@]1([H])[C@H](O)C[C@]1(C)[C@H](CC[C@]21O)C1=CC(=O)OC1)O[C@@H]1O[C@@H](C)[C@H](O)[C@@H](O)[C@H]1O
Atorvastatin	c1(c(n(c(c1c1ccccc1)c1ccc(cc1)F)CC[C@H](C[C@H](CC(=O)O)O)O)C(C)C)C(Nc1ccccc1)=O	Quercetin dihydrate	OC1=CC(O)=C2C(OC(=C(O)C2=O)C2=CC(O)=C(O)C=C2)=C1
Atorvastatin	c1(c(n(c(c1c1ccccc1)c1ccc(cc1)F)CC[C@H](C[C@H](CC(=O)O)O)O)C(C)C)C(Nc1ccccc1)=O	Rottlerin	CC(=O)C1=C(O)C(C)=C(O)C(CC2=C(O)C(C(=O)\\C=C\\C3=CC=CC=C3)=C3OC(C)(C)C=CC3=C2O)=C1O
Atorvastatin	c1(c(n(c(c1c1ccccc1)c1ccc(cc1)F)CC[C@H](C[C@H](CC(=O)O)O)O)C(C)C)C(Nc1ccccc1)=O	Rotenone	[H][C@@]12COC3=C(C=C(OC)C(OC)=C3)[C@]1([H])C(=O)C1=C(O2)C2=C(O[C@H](C2)C(C)=C)C=C1
Atorvastatin	c1(c(n(c(c1c1ccccc1)c1ccc(cc1)F)CC[C@H](C[C@H](CC(=O)O)O)O)C(C)C)C(Nc1ccccc1)=O	BIX 01294 trihydrochloride hydrate	Cl.Cl.Cl.COC1=C(OC)C=C2C(NC3CCN(CC4=CC=CC=C4)CC3)=NC(=NC2=C1)N1CCCN(C)CC1
Atorvastatin	c1(c(n(c(c1c1ccccc1)c1ccc(cc1)F)CC[C@H](C[C@H](CC(=O)O)O)O)C(C)C)C(Nc1ccccc1)=O	Tyrphostin AG 879	CC(C)(C)C1=CC(\\C=C(/C#N)C(N)=S)=CC(=C1O)C(C)(C)C
Atorvastatin	c1(c(n(c(c1c1ccccc1)c1ccc(cc1)F)CC[C@H](C[C@H](CC(=O)O)O)O)C(C)C)C(Nc1ccccc1)=O	Vincristine sulfate	OS(O)(=O)=O.[H][C@@]12N3CC[C@]11C(N(C=O)C4=CC(OC)=C(C=C14)[C@]1(CC4CN(CC(O)(CC)C4)CCC4=C1NC1=CC=CC=C41)C(=O)OC)[C@](O)([C@H](OC(C)=O)[C@]2(CC)C=CC3)C(=O)OC
Atorvastatin	c1(c(n(c(c1c1ccccc1)c1ccc(cc1)F)CC[C@H](C[C@H](CC(=O)O)O)O)C(C)C)C(Nc1ccccc1)=O	Tanespimycin	CC1CC(C(C(C=C(C(C(C=CC=C(C(=O)NC2=CC(=O)C(=C(C1)C2=O)NCC=C)C)OC)OC(=O)N)C)C)O)OC
Atorvastatin	c1(c(n(c(c1c1ccccc1)c1ccc(cc1)F)CC[C@H](C[C@H](CC(=O)O)O)O)C(C)C)C(Nc1ccccc1)=O	Geldanamycin	CC1CC(C(C(C=C(C(C(C=CC=C(C(=O)NC2=CC(=O)C(=C(C1)C2=O)OC)C)OC)OC(=O)N)C)C)O)OC
Atorvastatin	c1(c(n(c(c1c1ccccc1)c1ccc(cc1)F)CC[C@H](C[C@H](CC(=O)O)O)O)C(C)C)C(Nc1ccccc1)=O	Alvespimycin	CC1CC(C(C(C=C(C(C(C=CC=C(C(=O)NC2=CC(=O)C(=C(C1)C2=O)NCCN(C)C)C)OC)OC(=O)N)C)C)O)OC
Atorvastatin	c1(c(n(c(c1c1ccccc1)c1ccc(cc1)F)CC[C@H](C[C@H](CC(=O)O)O)O)C(C)C)C(Nc1ccccc1)=O	ProDrug A	ClC[C@@H]1CN(C(CCCC(N(C[C@H]2CCl)C3=C2C4=CC=CC=C4C(OC5O[C@@H](CO)C(O)C(O)[C@@H]5O)=C3)=O)=O)C6=C1C7=CC=CC=C7C(OC8O[C@H](CO)C(O)C(O)[C@H]8O)=C6
Atorvastatin	c1(c(n(c(c1c1ccccc1)c1ccc(cc1)F)CC[C@H](C[C@H](CC(=O)O)O)O)C(C)C)C(Nc1ccccc1)=O	JHB76B	ClC[C@@H]1CN(C(CCCCCC(N(C[C@H]2CCl)C3=C2C4=CC=CC=C4C(OC5O[C@@H](CO)C(O)C(O)[C@@H]5O)=C3)=O)=O)C6=C1C7=CC=CC=C7C(OC8O[C@H](CO)C(O)C(O)[C@H]8O)=C6
Atorvastatin	c1(c(n(c(c1c1ccccc1)c1ccc(cc1)F)CC[C@H](C[C@H](CC(=O)O)O)O)C(C)C)C(Nc1ccccc1)=O	CGP-74514A	Cl.CCn1cnc2c(Nc3cccc(Cl)c3)nc(N[C@@H]4CCCC[C@@H]4N)nc12
Atorvastatin	c1(c(n(c(c1c1ccccc1)c1ccc(cc1)F)CC[C@H](C[C@H](CC(=O)O)O)O)C(C)C)C(Nc1ccccc1)=O	Ouabagenin	C[C@]12C[C@H]([C@H]3[C@H]([C@]1(CC[C@@H]2C4=CC(=O)OC4)O)CC[C@]5([C@@]3([C@@H](C[C@@H](C5)O)O)CO)O)O
Atorvastatin	c1(c(n(c(c1c1ccccc1)c1ccc(cc1)F)CC[C@H](C[C@H](CC(=O)O)O)O)C(C)C)C(Nc1ccccc1)=O	K-Strophanthin	C[C@@H]1[C@H]([C@H](C[C@@H](O1)O[C@H]2CC[C@@]3([C@H]4CC[C@@]5([C@H](CC[C@@]5([C@@H]4CC[C@@]3(C2)O)O)C6=CC(=O)OC6)C)C=O)OC)O[C@H]7[C@@H]([C@H]([C@@H]([C@H](O7)CO)O)O)O
Atorvastatin	c1(c(n(c(c1c1ccccc1)c1ccc(cc1)F)CC[C@H](C[C@H](CC(=O)O)O)O)C(C)C)C(Nc1ccccc1)=O	Strophanthidin	C[C@]12CC[C@H]3[C@H]([C@]1(CC[C@@H]2C4=CC(=O)OC4)O)CC[C@]5([C@@]3(CC[C@@H](C5)O)C=O)O
Atorvastatin	c1(c(n(c(c1c1ccccc1)c1ccc(cc1)F)CC[C@H](C[C@H](CC(=O)O)O)O)C(C)C)C(Nc1ccccc1)=O	PF-573228	CS(=O)(=O)C1=CC=CC(=C1)CNC2=NC(=NC=C2C(F)(F)F)NC3=CC4=C(C=C3)NC(=O)CC4
Atorvastatin	c1(c(n(c(c1c1ccccc1)c1ccc(cc1)F)CC[C@H](C[C@H](CC(=O)O)O)O)C(C)C)C(Nc1ccccc1)=O	LY-367265	C1CC2=C3C(=CC=C2)N(S(=O)(=O)N3C1)CCN4CCC(=CC4)C5=CNC6=C5C=CC(=C6)F
Atorvastatin	c1(c(n(c(c1c1ccccc1)c1ccc(cc1)F)CC[C@H](C[C@H](CC(=O)O)O)O)C(C)C)C(Nc1ccccc1)=O	Temsirolimus	C[C@@H]1CC[C@H]2C[C@@H](/C(=C/C=C/C=C/[C@H](C[C@H](C(=O)[C@@H]([C@@H](/C(=C/[C@H](C(=O)C[C@H](OC(=O)[C@@H]3CCCCN3C(=O)C(=O)[C@@]1(O2)O)[C@H](C)C[C@@H]4CC[C@H]([C@@H](C4)OC)OC(=O)C(C)(CO)CO)C)/C)O)OC)C)C)/C)OC
Atorvastatin	c1(c(n(c(c1c1ccccc1)c1ccc(cc1)F)CC[C@H](C[C@H](CC(=O)O)O)O)C(C)C)C(Nc1ccccc1)=O	Eltrombopag	CC1=C(C=C(C=C1)N2C(=O)C(=C(N2)C)N=NC3=CC=CC(=C3O)C4=CC(=CC=C4)C(=O)O)C
Atorvastatin	c1(c(n(c(c1c1ccccc1)c1ccc(cc1)F)CC[C@H](C[C@H](CC(=O)O)O)O)C(C)C)C(Nc1ccccc1)=O	Raltegravir	CC1=NN=C(O1)C(=O)NC(C)(C)C2=NC(=C(C(=O)N2C)O)C(=O)NCC3=CC=C(C=C3)F
Atorvastatin	c1(c(n(c(c1c1ccccc1)c1ccc(cc1)F)CC[C@H](C[C@H](CC(=O)O)O)O)C(C)C)C(Nc1ccccc1)=O	Venetoclax	CC1(C)CCC(=C(C1)C2=CC=C(Cl)C=C2)CN3CCN(CC3)C4=CC(=C(C=C4)C(=O)N[S](=O)(=O)C5=CC=C(NCC6CCOCC6)C(=C5)[N+]([O-])=O)OC7=CN=C8[NH]C=CC8=C7
Atorvastatin	c1(c(n(c(c1c1ccccc1)c1ccc(cc1)F)CC[C@H](C[C@H](CC(=O)O)O)O)C(C)C)C(Nc1ccccc1)=O	EF24	C1C(=CC2=CC=CC=C2F)C(=O)C(=CC3=CC=CC=C3F)CN1.Cl
Atorvastatin	c1(c(n(c(c1c1ccccc1)c1ccc(cc1)F)CC[C@H](C[C@H](CC(=O)O)O)O)C(C)C)C(Nc1ccccc1)=O	Panobinostat	CC1=C(C2=CC=CC=C2N1)CCNCC3=CC=C(C=C3)/C=C/C(=O)NO
Atorvastatin	c1(c(n(c(c1c1ccccc1)c1ccc(cc1)F)CC[C@H](C[C@H](CC(=O)O)O)O)C(C)C)C(Nc1ccccc1)=O	Bufalin	C[C@]12CC[C@@H](C[C@H]1CC[C@@H]3[C@@H]2CC[C@]4([C@@]3(CC[C@@H]4C5=COC(=O)C=C5)O)C)O
Atorvastatin	c1(c(n(c(c1c1ccccc1)c1ccc(cc1)F)CC[C@H](C[C@H](CC(=O)O)O)O)C(C)C)C(Nc1ccccc1)=O	Proscillaridin A	C[C@H]1[C@@H]([C@H]([C@H]([C@@H](O1)O[C@H]2CC[C@@]3([C@H]4CC[C@@]5([C@H](CC[C@@]5([C@@H]4CCC3=C2)O)C6=COC(=O)C=C6)C)C)O)O)O
Atorvastatin	c1(c(n(c(c1c1ccccc1)c1ccc(cc1)F)CC[C@H](C[C@H](CC(=O)O)O)O)C(C)C)C(Nc1ccccc1)=O	Cinobufagin	CC(=O)O[C@@H]1[C@@H]([C@]2(CC[C@H]3[C@H]([C@@]24[C@@H]1O4)CC[C@H]5[C@@]3(CC[C@@H](C5)O)C)C)C6=COC(=O)C=C6
Atorvastatin	c1(c(n(c(c1c1ccccc1)c1ccc(cc1)F)CC[C@H](C[C@H](CC(=O)O)O)O)C(C)C)C(Nc1ccccc1)=O	Peruvoside	C[C@H]1[C@@H]([C@H]([C@@H]([C@@H](O1)O[C@H]2CC[C@]3([C@@H](C2)CC[C@@H]4[C@@H]3CC[C@]5([C@@]4(CC[C@@H]5C6=CC(=O)OC6)O)C)C=O)O)OC)O
Atorvastatin	c1(c(n(c(c1c1ccccc1)c1ccc(cc1)F)CC[C@H](C[C@H](CC(=O)O)O)O)C(C)C)C(Nc1ccccc1)=O	Digitoxin	C[C@@H]1[C@H]([C@H](C[C@@H](O1)O[C@@H]2[C@H](O[C@H](C[C@@H]2O)O[C@@H]3[C@H](O[C@H](C[C@@H]3O)O[C@H]4CC[C@]5([C@@H](C4)CC[C@@H]6[C@@H]5CC[C@]7([C@@]6(CC[C@@H]7C8=CC(=O)OC8)O)C)C)C)C)O)O
Atorvastatin	c1(c(n(c(c1c1ccccc1)c1ccc(cc1)F)CC[C@H](C[C@H](CC(=O)O)O)O)C(C)C)C(Nc1ccccc1)=O	Convallotoxin	C[C@H]1[C@@H]([C@H]([C@H]([C@@H](O1)O[C@H]2CC[C@@]3([C@H]4CC[C@@]5([C@H](CC[C@@]5([C@@H]4CC[C@@]3(C2)O)O)C6=CC(=O)OC6)C)C=O)O)O)O
Atorvastatin	c1(c(n(c(c1c1ccccc1)c1ccc(cc1)F)CC[C@H](C[C@H](CC(=O)O)O)O)C(C)C)C(Nc1ccccc1)=O	ABT-737	CN(C)CC[C@H](CSC1=CC=CC=C1)NC2=C(C=C(C=C2)S(=O)(=O)NC(=O)C3=CC=C(C=C3)N4CCN(CC4)CC5=CC=CC=C5C6=CC=C(C=C6)Cl)[N+](=O)[O-]
Atorvastatin	c1(c(n(c(c1c1ccccc1)c1ccc(cc1)F)CC[C@H](C[C@H](CC(=O)O)O)O)C(C)C)C(Nc1ccccc1)=O	Fisetin	C1=CC(=C(C=C1C2=C(C(=O)C3=C(O2)C=C(C=C3)O)O)O)O
Atorvastatin	c1(c(n(c(c1c1ccccc1)c1ccc(cc1)F)CC[C@H](C[C@H](CC(=O)O)O)O)C(C)C)C(Nc1ccccc1)=O	Curcumin	COC1=C(C=CC(=C1)/C=C/C(=O)CC(=O)/C=C/C2=CC(=C(C=C2)O)OC)O
Atorvastatin	c1(c(n(c(c1c1ccccc1)c1ccc(cc1)F)CC[C@H](C[C@H](CC(=O)O)O)O)C(C)C)C(Nc1ccccc1)=O	Dasatinib	CC1=C(C(=CC=C1)Cl)NC(=O)C2=CN=C(S2)NC3=CC(=NC(=N3)C)N4CCN(CC4)CCO
Atorvastatin	c1(c(n(c(c1c1ccccc1)c1ccc(cc1)F)CC[C@H](C[C@H](CC(=O)O)O)O)C(C)C)C(Nc1ccccc1)=O	Navitoclax	CC1(CCC(=C(C1)CN2CCN(CC2)C3=CC=C(C=C3)C(=O)NS(=O)(=O)C4=CC(=C(C=C4)N[C@H](CCN5CCOCC5)CSC6=CC=CC=C6)S(=O)(=O)C(F)(F)F)C7=CC=C(C=C7)Cl)C
Atorvastatin	c1(c(n(c(c1c1ccccc1)c1ccc(cc1)F)CC[C@H](C[C@H](CC(=O)O)O)O)C(C)C)C(Nc1ccccc1)=O	A1331852	O=C(NC1=NC(C=CC=C2)=C2S1)C3=C(CN(C4=CC=C(C5=C(C)N(CC6(C[C@@H](C7)C8)C[C@H]7C[C@H]8C6)N=C5)C(C(O)=O)=N4)CC9)C9=CC=C3
Atorvastatin	c1(c(n(c(c1c1ccccc1)c1ccc(cc1)F)CC[C@H](C[C@H](CC(=O)O)O)O)C(C)C)C(Nc1ccccc1)=O	A1155463	O=C(NC1=NC(C=CC=C2)=C2S1)C3=C(CN(C4=NC(C(O)=O)=C(CCCOC5=C(F)C=C(C#CCN(C)C)C=C5)S4)CC6)C6=CC=C3
Atorvastatin	c1(c(n(c(c1c1ccccc1)c1ccc(cc1)F)CC[C@H](C[C@H](CC(=O)O)O)O)C(C)C)C(Nc1ccccc1)=O	ginkgetin	COc1cc(O)c2C(=O)C=C(Oc2c1)c3ccc(OC)c(c3)c4c(O)cc(O)c5C(=O)C=C(Oc45)c6ccc(O)cc6
Atorvastatin	c1(c(n(c(c1c1ccccc1)c1ccc(cc1)F)CC[C@H](C[C@H](CC(=O)O)O)O)C(C)C)C(Nc1ccccc1)=O	oleandrin	COC1CC(OC(C)C1O)O[C@H]2CC[C@@]3(C)[C@H](CC[C@@H]4[C@@H]3CC[C@]5(C)[C@H]([C@H](C[C@]45O)OC(C)=O)C6=CC(=O)OC6)C2
Atorvastatin	c1(c(n(c(c1c1ccccc1)c1ccc(cc1)F)CC[C@H](C[C@H](CC(=O)O)O)O)C(C)C)C(Nc1ccccc1)=O	periplocin	COC1[C@H](O)C(CO[C@@H]2C(O)C[C@@H](O)OC2C)O[C@@H](O[C@H]3CC[C@]4(C)C5CC[C@]6(C)[C@H](CC[C@]6(O)C5CC[C@]4(O)C3)C7=CC(=O)OC7)C1O
Atorvastatin	c1(c(n(c(c1c1ccccc1)c1ccc(cc1)F)CC[C@H](C[C@H](CC(=O)O)O)O)C(C)C)C(Nc1ccccc1)=O	BRD-K56819078	COC1=C(C=C(C=C1)C(=O)NC2=CC3=C(C=C2)N=C(S3)SCC(=O)NC4=CC=CC=C4F)OC
Atorvastatin	c1(c(n(c(c1c1ccccc1)c1ccc(cc1)F)CC[C@H](C[C@H](CC(=O)O)O)O)C(C)C)C(Nc1ccccc1)=O	XL888	CC1=CC(C(N)=O)=C(N[C@H](C)CC)C=C1C(N[C@]2([H])C[C@H](CC3)N(C4=NC=C(C(C5CC5)=O)C=C4)[C@H]3C2)=O
Azithromycin	[C@@H]1([C@@H]([C@H](C[C@H](O1)C)N(C)C)O)O[C@@H]1[C@H]([C@@H]([C@H](C(O[C@@H]([C@]([C@@H]([C@H](N(C[C@@H](CC1(O)C)C)C)C)O)(O)C)CC)=O)C)O[C@H]1C[C@]([C@H]([C@@H](O1)C)O)(OC)C)C	Nitazoxanide	c1(sc(NC(c2c(OC(=O)C)cccc2)=O)nc1)[N+]([O-])=O
Azithromycin	[C@@H]1([C@@H]([C@H](C[C@H](O1)C)N(C)C)O)O[C@@H]1[C@H]([C@@H]([C@H](C(O[C@@H]([C@]([C@@H]([C@H](N(C[C@@H](CC1(O)C)C)C)C)O)(O)C)CC)=O)C)O[C@H]1C[C@]([C@H]([C@@H](O1)C)O)(OC)C)C	Adapalene	[C@@]12(c3cc(c4cc5c(cc(C(=O)O)cc5)cc4)ccc3OC)C[C@]3(C[C@@](C1)(C[C@@](C2)(C3)[H])[H])[H]
Azithromycin	[C@@H]1([C@@H]([C@H](C[C@H](O1)C)N(C)C)O)O[C@@H]1[C@H]([C@@H]([C@H](C(O[C@@H]([C@]([C@@H]([C@H](N(C[C@@H](CC1(O)C)C)C)C)O)(O)C)CC)=O)C)O[C@H]1C[C@]([C@H]([C@@H](O1)C)O)(OC)C)C	Amiloride hydrochloride	Cl.NC(=N)NC(=O)C1=NC(Cl)=C(N)N=C1N
Azithromycin	[C@@H]1([C@@H]([C@H](C[C@H](O1)C)N(C)C)O)O[C@@H]1[C@H]([C@@H]([C@H](C(O[C@@H]([C@]([C@@H]([C@H](N(C[C@@H](CC1(O)C)C)C)C)O)(O)C)CC)=O)C)O[C@H]1C[C@]([C@H]([C@@H](O1)C)O)(OC)C)C	Cantharidin	CC12C3CCC(O3)C1(C)C(=O)OC2=O
Azithromycin	[C@@H]1([C@@H]([C@H](C[C@H](O1)C)N(C)C)O)O[C@@H]1[C@H]([C@@H]([C@H](C(O[C@@H]([C@]([C@@H]([C@H](N(C[C@@H](CC1(O)C)C)C)C)O)(O)C)CC)=O)C)O[C@H]1C[C@]([C@H]([C@@H](O1)C)O)(OC)C)C	Calmidazolium chloride	[Cl-].ClC1=CC=C(C=C1)C(C1=CC=C(Cl)C=C1)[N+]1=CN(CC(OCC2=C(Cl)C=C(Cl)C=C2)C2=C(Cl)C=C(Cl)C=C2)C=C1
Azithromycin	[C@@H]1([C@@H]([C@H](C[C@H](O1)C)N(C)C)O)O[C@@H]1[C@H]([C@@H]([C@H](C(O[C@@H]([C@]([C@@H]([C@H](N(C[C@@H](CC1(O)C)C)C)C)O)(O)C)CC)=O)C)O[C@H]1C[C@]([C@H]([C@@H](O1)C)O)(OC)C)C	Dequalinium chloride hydrate	[Cl-].[Cl-].CC1=[N+](CCCCCCCCCC[N+]2=C(C)C=C(N)C3=C2C=CC=C3)C2=C(C=CC=C2)C(N)=C1
Azithromycin	[C@@H]1([C@@H]([C@H](C[C@H](O1)C)N(C)C)O)O[C@@H]1[C@H]([C@@H]([C@H](C(O[C@@H]([C@]([C@@H]([C@H](N(C[C@@H](CC1(O)C)C)C)C)O)(O)C)CC)=O)C)O[C@H]1C[C@]([C@H]([C@@H](O1)C)O)(OC)C)C	Diphenyleneiodonium chloride	[Cl-].[I+]1C2=CC=CC=C2C2=C1C=CC=C2
Azithromycin	[C@@H]1([C@@H]([C@H](C[C@H](O1)C)N(C)C)O)O[C@@H]1[C@H]([C@@H]([C@H](C(O[C@@H]([C@]([C@@H]([C@H](N(C[C@@H](CC1(O)C)C)C)C)O)(O)C)CC)=O)C)O[C@H]1C[C@]([C@H]([C@@H](O1)C)O)(OC)C)C	2,3-Dimethoxy-1,4-naphthoquinone	COC1=C(OC)C(=O)C2=C(C=CC=C2)C1=O
Azithromycin	[C@@H]1([C@@H]([C@H](C[C@H](O1)C)N(C)C)O)O[C@@H]1[C@H]([C@@H]([C@H](C(O[C@@H]([C@]([C@@H]([C@H](N(C[C@@H](CC1(O)C)C)C)C)O)(O)C)CC)=O)C)O[C@H]1C[C@]([C@H]([C@@H](O1)C)O)(OC)C)C	Idarubicin	[H][C@@]1(C[C@@](O)(CC2=C(O)C3=C(C(O)=C12)C(=O)C1=C(C=CC=C1)C3=O)C(C)=O)O[C@H]1C[C@H](N)[C@H](O)[C@H](C)O1
Azithromycin	[C@@H]1([C@@H]([C@H](C[C@H](O1)C)N(C)C)O)O[C@@H]1[C@H]([C@@H]([C@H](C(O[C@@H]([C@]([C@@H]([C@H](N(C[C@@H](CC1(O)C)C)C)C)O)(O)C)CC)=O)C)O[C@H]1C[C@]([C@H]([C@@H](O1)C)O)(OC)C)C	JFD00244	OC1=CC=C(CCNC2=CC=C(NCCC3=CC=C(O)C=C3)C3=C2C(=O)C2=CC=CC=C2C3=O)C=C1
Azithromycin	[C@@H]1([C@@H]([C@H](C[C@H](O1)C)N(C)C)O)O[C@@H]1[C@H]([C@@H]([C@H](C(O[C@@H]([C@]([C@@H]([C@H](N(C[C@@H](CC1(O)C)C)C)C)O)(O)C)CC)=O)C)O[C@H]1C[C@]([C@H]([C@@H](O1)C)O)(OC)C)C	Mibefradil dihydrochloride	Cl.Cl.COCC(=O)O[C@]1(CCN(C)CCCC2=NC3=C(N2)C=CC=C3)CCC2=C(C=CC(F)=C2)[C@@H]1C(C)C
Azithromycin	[C@@H]1([C@@H]([C@H](C[C@H](O1)C)N(C)C)O)O[C@@H]1[C@H]([C@@H]([C@H](C(O[C@@H]([C@]([C@@H]([C@H](N(C[C@@H](CC1(O)C)C)C)C)O)(O)C)CC)=O)C)O[C@H]1C[C@]([C@H]([C@@H](O1)C)O)(OC)C)C	Piperlongumine	COC1=CC(\\C=C\\C(=O)N2CCC=CC2=O)=CC(OC)=C1OC
Azithromycin	[C@@H]1([C@@H]([C@H](C[C@H](O1)C)N(C)C)O)O[C@@H]1[C@H]([C@@H]([C@H](C(O[C@@H]([C@]([C@@H]([C@H](N(C[C@@H](CC1(O)C)C)C)C)O)(O)C)CC)=O)C)O[C@H]1C[C@]([C@H]([C@@H](O1)C)O)(OC)C)C	Ouabain	[H][C@@]12CC[C@]3(O)C[C@H](C[C@@H](O)[C@]3(CO)[C@@]1([H])[C@H](O)C[C@]1(C)[C@H](CC[C@]21O)C1=CC(=O)OC1)O[C@@H]1O[C@@H](C)[C@H](O)[C@@H](O)[C@H]1O
Azithromycin	[C@@H]1([C@@H]([C@H](C[C@H](O1)C)N(C)C)O)O[C@@H]1[C@H]([C@@H]([C@H](C(O[C@@H]([C@]([C@@H]([C@H](N(C[C@@H](CC1(O)C)C)C)C)O)(O)C)CC)=O)C)O[C@H]1C[C@]([C@H]([C@@H](O1)C)O)(OC)C)C	Quercetin dihydrate	OC1=CC(O)=C2C(OC(=C(O)C2=O)C2=CC(O)=C(O)C=C2)=C1
Azithromycin	[C@@H]1([C@@H]([C@H](C[C@H](O1)C)N(C)C)O)O[C@@H]1[C@H]([C@@H]([C@H](C(O[C@@H]([C@]([C@@H]([C@H](N(C[C@@H](CC1(O)C)C)C)C)O)(O)C)CC)=O)C)O[C@H]1C[C@]([C@H]([C@@H](O1)C)O)(OC)C)C	Rottlerin	CC(=O)C1=C(O)C(C)=C(O)C(CC2=C(O)C(C(=O)\\C=C\\C3=CC=CC=C3)=C3OC(C)(C)C=CC3=C2O)=C1O
Azithromycin	[C@@H]1([C@@H]([C@H](C[C@H](O1)C)N(C)C)O)O[C@@H]1[C@H]([C@@H]([C@H](C(O[C@@H]([C@]([C@@H]([C@H](N(C[C@@H](CC1(O)C)C)C)C)O)(O)C)CC)=O)C)O[C@H]1C[C@]([C@H]([C@@H](O1)C)O)(OC)C)C	Rotenone	[H][C@@]12COC3=C(C=C(OC)C(OC)=C3)[C@]1([H])C(=O)C1=C(O2)C2=C(O[C@H](C2)C(C)=C)C=C1
Azithromycin	[C@@H]1([C@@H]([C@H](C[C@H](O1)C)N(C)C)O)O[C@@H]1[C@H]([C@@H]([C@H](C(O[C@@H]([C@]([C@@H]([C@H](N(C[C@@H](CC1(O)C)C)C)C)O)(O)C)CC)=O)C)O[C@H]1C[C@]([C@H]([C@@H](O1)C)O)(OC)C)C	BIX 01294 trihydrochloride hydrate	Cl.Cl.Cl.COC1=C(OC)C=C2C(NC3CCN(CC4=CC=CC=C4)CC3)=NC(=NC2=C1)N1CCCN(C)CC1
Azithromycin	[C@@H]1([C@@H]([C@H](C[C@H](O1)C)N(C)C)O)O[C@@H]1[C@H]([C@@H]([C@H](C(O[C@@H]([C@]([C@@H]([C@H](N(C[C@@H](CC1(O)C)C)C)C)O)(O)C)CC)=O)C)O[C@H]1C[C@]([C@H]([C@@H](O1)C)O)(OC)C)C	Tyrphostin AG 879	CC(C)(C)C1=CC(\\C=C(/C#N)C(N)=S)=CC(=C1O)C(C)(C)C
Azithromycin	[C@@H]1([C@@H]([C@H](C[C@H](O1)C)N(C)C)O)O[C@@H]1[C@H]([C@@H]([C@H](C(O[C@@H]([C@]([C@@H]([C@H](N(C[C@@H](CC1(O)C)C)C)C)O)(O)C)CC)=O)C)O[C@H]1C[C@]([C@H]([C@@H](O1)C)O)(OC)C)C	Vincristine sulfate	OS(O)(=O)=O.[H][C@@]12N3CC[C@]11C(N(C=O)C4=CC(OC)=C(C=C14)[C@]1(CC4CN(CC(O)(CC)C4)CCC4=C1NC1=CC=CC=C41)C(=O)OC)[C@](O)([C@H](OC(C)=O)[C@]2(CC)C=CC3)C(=O)OC
Azithromycin	[C@@H]1([C@@H]([C@H](C[C@H](O1)C)N(C)C)O)O[C@@H]1[C@H]([C@@H]([C@H](C(O[C@@H]([C@]([C@@H]([C@H](N(C[C@@H](CC1(O)C)C)C)C)O)(O)C)CC)=O)C)O[C@H]1C[C@]([C@H]([C@@H](O1)C)O)(OC)C)C	Tanespimycin	CC1CC(C(C(C=C(C(C(C=CC=C(C(=O)NC2=CC(=O)C(=C(C1)C2=O)NCC=C)C)OC)OC(=O)N)C)C)O)OC
Azithromycin	[C@@H]1([C@@H]([C@H](C[C@H](O1)C)N(C)C)O)O[C@@H]1[C@H]([C@@H]([C@H](C(O[C@@H]([C@]([C@@H]([C@H](N(C[C@@H](CC1(O)C)C)C)C)O)(O)C)CC)=O)C)O[C@H]1C[C@]([C@H]([C@@H](O1)C)O)(OC)C)C	Geldanamycin	CC1CC(C(C(C=C(C(C(C=CC=C(C(=O)NC2=CC(=O)C(=C(C1)C2=O)OC)C)OC)OC(=O)N)C)C)O)OC
Azithromycin	[C@@H]1([C@@H]([C@H](C[C@H](O1)C)N(C)C)O)O[C@@H]1[C@H]([C@@H]([C@H](C(O[C@@H]([C@]([C@@H]([C@H](N(C[C@@H](CC1(O)C)C)C)C)O)(O)C)CC)=O)C)O[C@H]1C[C@]([C@H]([C@@H](O1)C)O)(OC)C)C	Alvespimycin	CC1CC(C(C(C=C(C(C(C=CC=C(C(=O)NC2=CC(=O)C(=C(C1)C2=O)NCCN(C)C)C)OC)OC(=O)N)C)C)O)OC
Azithromycin	[C@@H]1([C@@H]([C@H](C[C@H](O1)C)N(C)C)O)O[C@@H]1[C@H]([C@@H]([C@H](C(O[C@@H]([C@]([C@@H]([C@H](N(C[C@@H](CC1(O)C)C)C)C)O)(O)C)CC)=O)C)O[C@H]1C[C@]([C@H]([C@@H](O1)C)O)(OC)C)C	ProDrug A	ClC[C@@H]1CN(C(CCCC(N(C[C@H]2CCl)C3=C2C4=CC=CC=C4C(OC5O[C@@H](CO)C(O)C(O)[C@@H]5O)=C3)=O)=O)C6=C1C7=CC=CC=C7C(OC8O[C@H](CO)C(O)C(O)[C@H]8O)=C6
Azithromycin	[C@@H]1([C@@H]([C@H](C[C@H](O1)C)N(C)C)O)O[C@@H]1[C@H]([C@@H]([C@H](C(O[C@@H]([C@]([C@@H]([C@H](N(C[C@@H](CC1(O)C)C)C)C)O)(O)C)CC)=O)C)O[C@H]1C[C@]([C@H]([C@@H](O1)C)O)(OC)C)C	JHB76B	ClC[C@@H]1CN(C(CCCCCC(N(C[C@H]2CCl)C3=C2C4=CC=CC=C4C(OC5O[C@@H](CO)C(O)C(O)[C@@H]5O)=C3)=O)=O)C6=C1C7=CC=CC=C7C(OC8O[C@H](CO)C(O)C(O)[C@H]8O)=C6
Azithromycin	[C@@H]1([C@@H]([C@H](C[C@H](O1)C)N(C)C)O)O[C@@H]1[C@H]([C@@H]([C@H](C(O[C@@H]([C@]([C@@H]([C@H](N(C[C@@H](CC1(O)C)C)C)C)O)(O)C)CC)=O)C)O[C@H]1C[C@]([C@H]([C@@H](O1)C)O)(OC)C)C	CGP-74514A	Cl.CCn1cnc2c(Nc3cccc(Cl)c3)nc(N[C@@H]4CCCC[C@@H]4N)nc12
Azithromycin	[C@@H]1([C@@H]([C@H](C[C@H](O1)C)N(C)C)O)O[C@@H]1[C@H]([C@@H]([C@H](C(O[C@@H]([C@]([C@@H]([C@H](N(C[C@@H](CC1(O)C)C)C)C)O)(O)C)CC)=O)C)O[C@H]1C[C@]([C@H]([C@@H](O1)C)O)(OC)C)C	Ouabagenin	C[C@]12C[C@H]([C@H]3[C@H]([C@]1(CC[C@@H]2C4=CC(=O)OC4)O)CC[C@]5([C@@]3([C@@H](C[C@@H](C5)O)O)CO)O)O
Azithromycin	[C@@H]1([C@@H]([C@H](C[C@H](O1)C)N(C)C)O)O[C@@H]1[C@H]([C@@H]([C@H](C(O[C@@H]([C@]([C@@H]([C@H](N(C[C@@H](CC1(O)C)C)C)C)O)(O)C)CC)=O)C)O[C@H]1C[C@]([C@H]([C@@H](O1)C)O)(OC)C)C	K-Strophanthin	C[C@@H]1[C@H]([C@H](C[C@@H](O1)O[C@H]2CC[C@@]3([C@H]4CC[C@@]5([C@H](CC[C@@]5([C@@H]4CC[C@@]3(C2)O)O)C6=CC(=O)OC6)C)C=O)OC)O[C@H]7[C@@H]([C@H]([C@@H]([C@H](O7)CO)O)O)O
Azithromycin	[C@@H]1([C@@H]([C@H](C[C@H](O1)C)N(C)C)O)O[C@@H]1[C@H]([C@@H]([C@H](C(O[C@@H]([C@]([C@@H]([C@H](N(C[C@@H](CC1(O)C)C)C)C)O)(O)C)CC)=O)C)O[C@H]1C[C@]([C@H]([C@@H](O1)C)O)(OC)C)C	Strophanthidin	C[C@]12CC[C@H]3[C@H]([C@]1(CC[C@@H]2C4=CC(=O)OC4)O)CC[C@]5([C@@]3(CC[C@@H](C5)O)C=O)O
Azithromycin	[C@@H]1([C@@H]([C@H](C[C@H](O1)C)N(C)C)O)O[C@@H]1[C@H]([C@@H]([C@H](C(O[C@@H]([C@]([C@@H]([C@H](N(C[C@@H](CC1(O)C)C)C)C)O)(O)C)CC)=O)C)O[C@H]1C[C@]([C@H]([C@@H](O1)C)O)(OC)C)C	PF-573228	CS(=O)(=O)C1=CC=CC(=C1)CNC2=NC(=NC=C2C(F)(F)F)NC3=CC4=C(C=C3)NC(=O)CC4
Azithromycin	[C@@H]1([C@@H]([C@H](C[C@H](O1)C)N(C)C)O)O[C@@H]1[C@H]([C@@H]([C@H](C(O[C@@H]([C@]([C@@H]([C@H](N(C[C@@H](CC1(O)C)C)C)C)O)(O)C)CC)=O)C)O[C@H]1C[C@]([C@H]([C@@H](O1)C)O)(OC)C)C	LY-367265	C1CC2=C3C(=CC=C2)N(S(=O)(=O)N3C1)CCN4CCC(=CC4)C5=CNC6=C5C=CC(=C6)F
Azithromycin	[C@@H]1([C@@H]([C@H](C[C@H](O1)C)N(C)C)O)O[C@@H]1[C@H]([C@@H]([C@H](C(O[C@@H]([C@]([C@@H]([C@H](N(C[C@@H](CC1(O)C)C)C)C)O)(O)C)CC)=O)C)O[C@H]1C[C@]([C@H]([C@@H](O1)C)O)(OC)C)C	Temsirolimus	C[C@@H]1CC[C@H]2C[C@@H](/C(=C/C=C/C=C/[C@H](C[C@H](C(=O)[C@@H]([C@@H](/C(=C/[C@H](C(=O)C[C@H](OC(=O)[C@@H]3CCCCN3C(=O)C(=O)[C@@]1(O2)O)[C@H](C)C[C@@H]4CC[C@H]([C@@H](C4)OC)OC(=O)C(C)(CO)CO)C)/C)O)OC)C)C)/C)OC
Azithromycin	[C@@H]1([C@@H]([C@H](C[C@H](O1)C)N(C)C)O)O[C@@H]1[C@H]([C@@H]([C@H](C(O[C@@H]([C@]([C@@H]([C@H](N(C[C@@H](CC1(O)C)C)C)C)O)(O)C)CC)=O)C)O[C@H]1C[C@]([C@H]([C@@H](O1)C)O)(OC)C)C	Eltrombopag	CC1=C(C=C(C=C1)N2C(=O)C(=C(N2)C)N=NC3=CC=CC(=C3O)C4=CC(=CC=C4)C(=O)O)C
Azithromycin	[C@@H]1([C@@H]([C@H](C[C@H](O1)C)N(C)C)O)O[C@@H]1[C@H]([C@@H]([C@H](C(O[C@@H]([C@]([C@@H]([C@H](N(C[C@@H](CC1(O)C)C)C)C)O)(O)C)CC)=O)C)O[C@H]1C[C@]([C@H]([C@@H](O1)C)O)(OC)C)C	Raltegravir	CC1=NN=C(O1)C(=O)NC(C)(C)C2=NC(=C(C(=O)N2C)O)C(=O)NCC3=CC=C(C=C3)F
Azithromycin	[C@@H]1([C@@H]([C@H](C[C@H](O1)C)N(C)C)O)O[C@@H]1[C@H]([C@@H]([C@H](C(O[C@@H]([C@]([C@@H]([C@H](N(C[C@@H](CC1(O)C)C)C)C)O)(O)C)CC)=O)C)O[C@H]1C[C@]([C@H]([C@@H](O1)C)O)(OC)C)C	Venetoclax	CC1(C)CCC(=C(C1)C2=CC=C(Cl)C=C2)CN3CCN(CC3)C4=CC(=C(C=C4)C(=O)N[S](=O)(=O)C5=CC=C(NCC6CCOCC6)C(=C5)[N+]([O-])=O)OC7=CN=C8[NH]C=CC8=C7
Azithromycin	[C@@H]1([C@@H]([C@H](C[C@H](O1)C)N(C)C)O)O[C@@H]1[C@H]([C@@H]([C@H](C(O[C@@H]([C@]([C@@H]([C@H](N(C[C@@H](CC1(O)C)C)C)C)O)(O)C)CC)=O)C)O[C@H]1C[C@]([C@H]([C@@H](O1)C)O)(OC)C)C	EF24	C1C(=CC2=CC=CC=C2F)C(=O)C(=CC3=CC=CC=C3F)CN1.Cl
Azithromycin	[C@@H]1([C@@H]([C@H](C[C@H](O1)C)N(C)C)O)O[C@@H]1[C@H]([C@@H]([C@H](C(O[C@@H]([C@]([C@@H]([C@H](N(C[C@@H](CC1(O)C)C)C)C)O)(O)C)CC)=O)C)O[C@H]1C[C@]([C@H]([C@@H](O1)C)O)(OC)C)C	Panobinostat	CC1=C(C2=CC=CC=C2N1)CCNCC3=CC=C(C=C3)/C=C/C(=O)NO
Azithromycin	[C@@H]1([C@@H]([C@H](C[C@H](O1)C)N(C)C)O)O[C@@H]1[C@H]([C@@H]([C@H](C(O[C@@H]([C@]([C@@H]([C@H](N(C[C@@H](CC1(O)C)C)C)C)O)(O)C)CC)=O)C)O[C@H]1C[C@]([C@H]([C@@H](O1)C)O)(OC)C)C	Bufalin	C[C@]12CC[C@@H](C[C@H]1CC[C@@H]3[C@@H]2CC[C@]4([C@@]3(CC[C@@H]4C5=COC(=O)C=C5)O)C)O
Azithromycin	[C@@H]1([C@@H]([C@H](C[C@H](O1)C)N(C)C)O)O[C@@H]1[C@H]([C@@H]([C@H](C(O[C@@H]([C@]([C@@H]([C@H](N(C[C@@H](CC1(O)C)C)C)C)O)(O)C)CC)=O)C)O[C@H]1C[C@]([C@H]([C@@H](O1)C)O)(OC)C)C	Proscillaridin A	C[C@H]1[C@@H]([C@H]([C@H]([C@@H](O1)O[C@H]2CC[C@@]3([C@H]4CC[C@@]5([C@H](CC[C@@]5([C@@H]4CCC3=C2)O)C6=COC(=O)C=C6)C)C)O)O)O
Azithromycin	[C@@H]1([C@@H]([C@H](C[C@H](O1)C)N(C)C)O)O[C@@H]1[C@H]([C@@H]([C@H](C(O[C@@H]([C@]([C@@H]([C@H](N(C[C@@H](CC1(O)C)C)C)C)O)(O)C)CC)=O)C)O[C@H]1C[C@]([C@H]([C@@H](O1)C)O)(OC)C)C	Cinobufagin	CC(=O)O[C@@H]1[C@@H]([C@]2(CC[C@H]3[C@H]([C@@]24[C@@H]1O4)CC[C@H]5[C@@]3(CC[C@@H](C5)O)C)C)C6=COC(=O)C=C6
Azithromycin	[C@@H]1([C@@H]([C@H](C[C@H](O1)C)N(C)C)O)O[C@@H]1[C@H]([C@@H]([C@H](C(O[C@@H]([C@]([C@@H]([C@H](N(C[C@@H](CC1(O)C)C)C)C)O)(O)C)CC)=O)C)O[C@H]1C[C@]([C@H]([C@@H](O1)C)O)(OC)C)C	Peruvoside	C[C@H]1[C@@H]([C@H]([C@@H]([C@@H](O1)O[C@H]2CC[C@]3([C@@H](C2)CC[C@@H]4[C@@H]3CC[C@]5([C@@]4(CC[C@@H]5C6=CC(=O)OC6)O)C)C=O)O)OC)O
Azithromycin	[C@@H]1([C@@H]([C@H](C[C@H](O1)C)N(C)C)O)O[C@@H]1[C@H]([C@@H]([C@H](C(O[C@@H]([C@]([C@@H]([C@H](N(C[C@@H](CC1(O)C)C)C)C)O)(O)C)CC)=O)C)O[C@H]1C[C@]([C@H]([C@@H](O1)C)O)(OC)C)C	Digitoxin	C[C@@H]1[C@H]([C@H](C[C@@H](O1)O[C@@H]2[C@H](O[C@H](C[C@@H]2O)O[C@@H]3[C@H](O[C@H](C[C@@H]3O)O[C@H]4CC[C@]5([C@@H](C4)CC[C@@H]6[C@@H]5CC[C@]7([C@@]6(CC[C@@H]7C8=CC(=O)OC8)O)C)C)C)C)O)O
Azithromycin	[C@@H]1([C@@H]([C@H](C[C@H](O1)C)N(C)C)O)O[C@@H]1[C@H]([C@@H]([C@H](C(O[C@@H]([C@]([C@@H]([C@H](N(C[C@@H](CC1(O)C)C)C)C)O)(O)C)CC)=O)C)O[C@H]1C[C@]([C@H]([C@@H](O1)C)O)(OC)C)C	Convallotoxin	C[C@H]1[C@@H]([C@H]([C@H]([C@@H](O1)O[C@H]2CC[C@@]3([C@H]4CC[C@@]5([C@H](CC[C@@]5([C@@H]4CC[C@@]3(C2)O)O)C6=CC(=O)OC6)C)C=O)O)O)O
Azithromycin	[C@@H]1([C@@H]([C@H](C[C@H](O1)C)N(C)C)O)O[C@@H]1[C@H]([C@@H]([C@H](C(O[C@@H]([C@]([C@@H]([C@H](N(C[C@@H](CC1(O)C)C)C)C)O)(O)C)CC)=O)C)O[C@H]1C[C@]([C@H]([C@@H](O1)C)O)(OC)C)C	ABT-737	CN(C)CC[C@H](CSC1=CC=CC=C1)NC2=C(C=C(C=C2)S(=O)(=O)NC(=O)C3=CC=C(C=C3)N4CCN(CC4)CC5=CC=CC=C5C6=CC=C(C=C6)Cl)[N+](=O)[O-]
Azithromycin	[C@@H]1([C@@H]([C@H](C[C@H](O1)C)N(C)C)O)O[C@@H]1[C@H]([C@@H]([C@H](C(O[C@@H]([C@]([C@@H]([C@H](N(C[C@@H](CC1(O)C)C)C)C)O)(O)C)CC)=O)C)O[C@H]1C[C@]([C@H]([C@@H](O1)C)O)(OC)C)C	Fisetin	C1=CC(=C(C=C1C2=C(C(=O)C3=C(O2)C=C(C=C3)O)O)O)O
Azithromycin	[C@@H]1([C@@H]([C@H](C[C@H](O1)C)N(C)C)O)O[C@@H]1[C@H]([C@@H]([C@H](C(O[C@@H]([C@]([C@@H]([C@H](N(C[C@@H](CC1(O)C)C)C)C)O)(O)C)CC)=O)C)O[C@H]1C[C@]([C@H]([C@@H](O1)C)O)(OC)C)C	Curcumin	COC1=C(C=CC(=C1)/C=C/C(=O)CC(=O)/C=C/C2=CC(=C(C=C2)O)OC)O
Azithromycin	[C@@H]1([C@@H]([C@H](C[C@H](O1)C)N(C)C)O)O[C@@H]1[C@H]([C@@H]([C@H](C(O[C@@H]([C@]([C@@H]([C@H](N(C[C@@H](CC1(O)C)C)C)C)O)(O)C)CC)=O)C)O[C@H]1C[C@]([C@H]([C@@H](O1)C)O)(OC)C)C	Dasatinib	CC1=C(C(=CC=C1)Cl)NC(=O)C2=CN=C(S2)NC3=CC(=NC(=N3)C)N4CCN(CC4)CCO
Azithromycin	[C@@H]1([C@@H]([C@H](C[C@H](O1)C)N(C)C)O)O[C@@H]1[C@H]([C@@H]([C@H](C(O[C@@H]([C@]([C@@H]([C@H](N(C[C@@H](CC1(O)C)C)C)C)O)(O)C)CC)=O)C)O[C@H]1C[C@]([C@H]([C@@H](O1)C)O)(OC)C)C	Navitoclax	CC1(CCC(=C(C1)CN2CCN(CC2)C3=CC=C(C=C3)C(=O)NS(=O)(=O)C4=CC(=C(C=C4)N[C@H](CCN5CCOCC5)CSC6=CC=CC=C6)S(=O)(=O)C(F)(F)F)C7=CC=C(C=C7)Cl)C
Azithromycin	[C@@H]1([C@@H]([C@H](C[C@H](O1)C)N(C)C)O)O[C@@H]1[C@H]([C@@H]([C@H](C(O[C@@H]([C@]([C@@H]([C@H](N(C[C@@H](CC1(O)C)C)C)C)O)(O)C)CC)=O)C)O[C@H]1C[C@]([C@H]([C@@H](O1)C)O)(OC)C)C	A1331852	O=C(NC1=NC(C=CC=C2)=C2S1)C3=C(CN(C4=CC=C(C5=C(C)N(CC6(C[C@@H](C7)C8)C[C@H]7C[C@H]8C6)N=C5)C(C(O)=O)=N4)CC9)C9=CC=C3
Azithromycin	[C@@H]1([C@@H]([C@H](C[C@H](O1)C)N(C)C)O)O[C@@H]1[C@H]([C@@H]([C@H](C(O[C@@H]([C@]([C@@H]([C@H](N(C[C@@H](CC1(O)C)C)C)C)O)(O)C)CC)=O)C)O[C@H]1C[C@]([C@H]([C@@H](O1)C)O)(OC)C)C	A1155463	O=C(NC1=NC(C=CC=C2)=C2S1)C3=C(CN(C4=NC(C(O)=O)=C(CCCOC5=C(F)C=C(C#CCN(C)C)C=C5)S4)CC6)C6=CC=C3
Azithromycin	[C@@H]1([C@@H]([C@H](C[C@H](O1)C)N(C)C)O)O[C@@H]1[C@H]([C@@H]([C@H](C(O[C@@H]([C@]([C@@H]([C@H](N(C[C@@H](CC1(O)C)C)C)C)O)(O)C)CC)=O)C)O[C@H]1C[C@]([C@H]([C@@H](O1)C)O)(OC)C)C	ginkgetin	COc1cc(O)c2C(=O)C=C(Oc2c1)c3ccc(OC)c(c3)c4c(O)cc(O)c5C(=O)C=C(Oc45)c6ccc(O)cc6
Azithromycin	[C@@H]1([C@@H]([C@H](C[C@H](O1)C)N(C)C)O)O[C@@H]1[C@H]([C@@H]([C@H](C(O[C@@H]([C@]([C@@H]([C@H](N(C[C@@H](CC1(O)C)C)C)C)O)(O)C)CC)=O)C)O[C@H]1C[C@]([C@H]([C@@H](O1)C)O)(OC)C)C	oleandrin	COC1CC(OC(C)C1O)O[C@H]2CC[C@@]3(C)[C@H](CC[C@@H]4[C@@H]3CC[C@]5(C)[C@H]([C@H](C[C@]45O)OC(C)=O)C6=CC(=O)OC6)C2
Azithromycin	[C@@H]1([C@@H]([C@H](C[C@H](O1)C)N(C)C)O)O[C@@H]1[C@H]([C@@H]([C@H](C(O[C@@H]([C@]([C@@H]([C@H](N(C[C@@H](CC1(O)C)C)C)C)O)(O)C)CC)=O)C)O[C@H]1C[C@]([C@H]([C@@H](O1)C)O)(OC)C)C	periplocin	COC1[C@H](O)C(CO[C@@H]2C(O)C[C@@H](O)OC2C)O[C@@H](O[C@H]3CC[C@]4(C)C5CC[C@]6(C)[C@H](CC[C@]6(O)C5CC[C@]4(O)C3)C7=CC(=O)OC7)C1O
Azithromycin	[C@@H]1([C@@H]([C@H](C[C@H](O1)C)N(C)C)O)O[C@@H]1[C@H]([C@@H]([C@H](C(O[C@@H]([C@]([C@@H]([C@H](N(C[C@@H](CC1(O)C)C)C)C)O)(O)C)CC)=O)C)O[C@H]1C[C@]([C@H]([C@@H](O1)C)O)(OC)C)C	BRD-K56819078	COC1=C(C=C(C=C1)C(=O)NC2=CC3=C(C=C2)N=C(S3)SCC(=O)NC4=CC=CC=C4F)OC
Azithromycin	[C@@H]1([C@@H]([C@H](C[C@H](O1)C)N(C)C)O)O[C@@H]1[C@H]([C@@H]([C@H](C(O[C@@H]([C@]([C@@H]([C@H](N(C[C@@H](CC1(O)C)C)C)C)O)(O)C)CC)=O)C)O[C@H]1C[C@]([C@H]([C@@H](O1)C)O)(OC)C)C	XL888	CC1=CC(C(N)=O)=C(N[C@H](C)CC)C=C1C(N[C@]2([H])C[C@H](CC3)N(C4=NC=C(C(C5CC5)=O)C=C4)[C@H]3C2)=O
Nitazoxanide	c1(sc(NC(c2c(OC(=O)C)cccc2)=O)nc1)[N+]([O-])=O	Adapalene	[C@@]12(c3cc(c4cc5c(cc(C(=O)O)cc5)cc4)ccc3OC)C[C@]3(C[C@@](C1)(C[C@@](C2)(C3)[H])[H])[H]
Nitazoxanide	c1(sc(NC(c2c(OC(=O)C)cccc2)=O)nc1)[N+]([O-])=O	Amiloride hydrochloride	Cl.NC(=N)NC(=O)C1=NC(Cl)=C(N)N=C1N
Nitazoxanide	c1(sc(NC(c2c(OC(=O)C)cccc2)=O)nc1)[N+]([O-])=O	Cantharidin	CC12C3CCC(O3)C1(C)C(=O)OC2=O
Nitazoxanide	c1(sc(NC(c2c(OC(=O)C)cccc2)=O)nc1)[N+]([O-])=O	Calmidazolium chloride	[Cl-].ClC1=CC=C(C=C1)C(C1=CC=C(Cl)C=C1)[N+]1=CN(CC(OCC2=C(Cl)C=C(Cl)C=C2)C2=C(Cl)C=C(Cl)C=C2)C=C1
Nitazoxanide	c1(sc(NC(c2c(OC(=O)C)cccc2)=O)nc1)[N+]([O-])=O	Dequalinium chloride hydrate	[Cl-].[Cl-].CC1=[N+](CCCCCCCCCC[N+]2=C(C)C=C(N)C3=C2C=CC=C3)C2=C(C=CC=C2)C(N)=C1
Nitazoxanide	c1(sc(NC(c2c(OC(=O)C)cccc2)=O)nc1)[N+]([O-])=O	Diphenyleneiodonium chloride	[Cl-].[I+]1C2=CC=CC=C2C2=C1C=CC=C2
Nitazoxanide	c1(sc(NC(c2c(OC(=O)C)cccc2)=O)nc1)[N+]([O-])=O	2,3-Dimethoxy-1,4-naphthoquinone	COC1=C(OC)C(=O)C2=C(C=CC=C2)C1=O
Nitazoxanide	c1(sc(NC(c2c(OC(=O)C)cccc2)=O)nc1)[N+]([O-])=O	Idarubicin	[H][C@@]1(C[C@@](O)(CC2=C(O)C3=C(C(O)=C12)C(=O)C1=C(C=CC=C1)C3=O)C(C)=O)O[C@H]1C[C@H](N)[C@H](O)[C@H](C)O1
Nitazoxanide	c1(sc(NC(c2c(OC(=O)C)cccc2)=O)nc1)[N+]([O-])=O	JFD00244	OC1=CC=C(CCNC2=CC=C(NCCC3=CC=C(O)C=C3)C3=C2C(=O)C2=CC=CC=C2C3=O)C=C1
Nitazoxanide	c1(sc(NC(c2c(OC(=O)C)cccc2)=O)nc1)[N+]([O-])=O	Mibefradil dihydrochloride	Cl.Cl.COCC(=O)O[C@]1(CCN(C)CCCC2=NC3=C(N2)C=CC=C3)CCC2=C(C=CC(F)=C2)[C@@H]1C(C)C
Nitazoxanide	c1(sc(NC(c2c(OC(=O)C)cccc2)=O)nc1)[N+]([O-])=O	Piperlongumine	COC1=CC(\\C=C\\C(=O)N2CCC=CC2=O)=CC(OC)=C1OC
Nitazoxanide	c1(sc(NC(c2c(OC(=O)C)cccc2)=O)nc1)[N+]([O-])=O	Ouabain	[H][C@@]12CC[C@]3(O)C[C@H](C[C@@H](O)[C@]3(CO)[C@@]1([H])[C@H](O)C[C@]1(C)[C@H](CC[C@]21O)C1=CC(=O)OC1)O[C@@H]1O[C@@H](C)[C@H](O)[C@@H](O)[C@H]1O
Nitazoxanide	c1(sc(NC(c2c(OC(=O)C)cccc2)=O)nc1)[N+]([O-])=O	Quercetin dihydrate	OC1=CC(O)=C2C(OC(=C(O)C2=O)C2=CC(O)=C(O)C=C2)=C1
Nitazoxanide	c1(sc(NC(c2c(OC(=O)C)cccc2)=O)nc1)[N+]([O-])=O	Rottlerin	CC(=O)C1=C(O)C(C)=C(O)C(CC2=C(O)C(C(=O)\\C=C\\C3=CC=CC=C3)=C3OC(C)(C)C=CC3=C2O)=C1O
Nitazoxanide	c1(sc(NC(c2c(OC(=O)C)cccc2)=O)nc1)[N+]([O-])=O	Rotenone	[H][C@@]12COC3=C(C=C(OC)C(OC)=C3)[C@]1([H])C(=O)C1=C(O2)C2=C(O[C@H](C2)C(C)=C)C=C1
Nitazoxanide	c1(sc(NC(c2c(OC(=O)C)cccc2)=O)nc1)[N+]([O-])=O	BIX 01294 trihydrochloride hydrate	Cl.Cl.Cl.COC1=C(OC)C=C2C(NC3CCN(CC4=CC=CC=C4)CC3)=NC(=NC2=C1)N1CCCN(C)CC1
Nitazoxanide	c1(sc(NC(c2c(OC(=O)C)cccc2)=O)nc1)[N+]([O-])=O	Tyrphostin AG 879	CC(C)(C)C1=CC(\\C=C(/C#N)C(N)=S)=CC(=C1O)C(C)(C)C
Nitazoxanide	c1(sc(NC(c2c(OC(=O)C)cccc2)=O)nc1)[N+]([O-])=O	Vincristine sulfate	OS(O)(=O)=O.[H][C@@]12N3CC[C@]11C(N(C=O)C4=CC(OC)=C(C=C14)[C@]1(CC4CN(CC(O)(CC)C4)CCC4=C1NC1=CC=CC=C41)C(=O)OC)[C@](O)([C@H](OC(C)=O)[C@]2(CC)C=CC3)C(=O)OC
Nitazoxanide	c1(sc(NC(c2c(OC(=O)C)cccc2)=O)nc1)[N+]([O-])=O	Tanespimycin	CC1CC(C(C(C=C(C(C(C=CC=C(C(=O)NC2=CC(=O)C(=C(C1)C2=O)NCC=C)C)OC)OC(=O)N)C)C)O)OC
Nitazoxanide	c1(sc(NC(c2c(OC(=O)C)cccc2)=O)nc1)[N+]([O-])=O	Geldanamycin	CC1CC(C(C(C=C(C(C(C=CC=C(C(=O)NC2=CC(=O)C(=C(C1)C2=O)OC)C)OC)OC(=O)N)C)C)O)OC
Nitazoxanide	c1(sc(NC(c2c(OC(=O)C)cccc2)=O)nc1)[N+]([O-])=O	Alvespimycin	CC1CC(C(C(C=C(C(C(C=CC=C(C(=O)NC2=CC(=O)C(=C(C1)C2=O)NCCN(C)C)C)OC)OC(=O)N)C)C)O)OC
Nitazoxanide	c1(sc(NC(c2c(OC(=O)C)cccc2)=O)nc1)[N+]([O-])=O	ProDrug A	ClC[C@@H]1CN(C(CCCC(N(C[C@H]2CCl)C3=C2C4=CC=CC=C4C(OC5O[C@@H](CO)C(O)C(O)[C@@H]5O)=C3)=O)=O)C6=C1C7=CC=CC=C7C(OC8O[C@H](CO)C(O)C(O)[C@H]8O)=C6
Nitazoxanide	c1(sc(NC(c2c(OC(=O)C)cccc2)=O)nc1)[N+]([O-])=O	JHB76B	ClC[C@@H]1CN(C(CCCCCC(N(C[C@H]2CCl)C3=C2C4=CC=CC=C4C(OC5O[C@@H](CO)C(O)C(O)[C@@H]5O)=C3)=O)=O)C6=C1C7=CC=CC=C7C(OC8O[C@H](CO)C(O)C(O)[C@H]8O)=C6
Nitazoxanide	c1(sc(NC(c2c(OC(=O)C)cccc2)=O)nc1)[N+]([O-])=O	CGP-74514A	Cl.CCn1cnc2c(Nc3cccc(Cl)c3)nc(N[C@@H]4CCCC[C@@H]4N)nc12
Nitazoxanide	c1(sc(NC(c2c(OC(=O)C)cccc2)=O)nc1)[N+]([O-])=O	Ouabagenin	C[C@]12C[C@H]([C@H]3[C@H]([C@]1(CC[C@@H]2C4=CC(=O)OC4)O)CC[C@]5([C@@]3([C@@H](C[C@@H](C5)O)O)CO)O)O
Nitazoxanide	c1(sc(NC(c2c(OC(=O)C)cccc2)=O)nc1)[N+]([O-])=O	K-Strophanthin	C[C@@H]1[C@H]([C@H](C[C@@H](O1)O[C@H]2CC[C@@]3([C@H]4CC[C@@]5([C@H](CC[C@@]5([C@@H]4CC[C@@]3(C2)O)O)C6=CC(=O)OC6)C)C=O)OC)O[C@H]7[C@@H]([C@H]([C@@H]([C@H](O7)CO)O)O)O
Nitazoxanide	c1(sc(NC(c2c(OC(=O)C)cccc2)=O)nc1)[N+]([O-])=O	Strophanthidin	C[C@]12CC[C@H]3[C@H]([C@]1(CC[C@@H]2C4=CC(=O)OC4)O)CC[C@]5([C@@]3(CC[C@@H](C5)O)C=O)O
Nitazoxanide	c1(sc(NC(c2c(OC(=O)C)cccc2)=O)nc1)[N+]([O-])=O	PF-573228	CS(=O)(=O)C1=CC=CC(=C1)CNC2=NC(=NC=C2C(F)(F)F)NC3=CC4=C(C=C3)NC(=O)CC4
Nitazoxanide	c1(sc(NC(c2c(OC(=O)C)cccc2)=O)nc1)[N+]([O-])=O	LY-367265	C1CC2=C3C(=CC=C2)N(S(=O)(=O)N3C1)CCN4CCC(=CC4)C5=CNC6=C5C=CC(=C6)F
Nitazoxanide	c1(sc(NC(c2c(OC(=O)C)cccc2)=O)nc1)[N+]([O-])=O	Temsirolimus	C[C@@H]1CC[C@H]2C[C@@H](/C(=C/C=C/C=C/[C@H](C[C@H](C(=O)[C@@H]([C@@H](/C(=C/[C@H](C(=O)C[C@H](OC(=O)[C@@H]3CCCCN3C(=O)C(=O)[C@@]1(O2)O)[C@H](C)C[C@@H]4CC[C@H]([C@@H](C4)OC)OC(=O)C(C)(CO)CO)C)/C)O)OC)C)C)/C)OC
Nitazoxanide	c1(sc(NC(c2c(OC(=O)C)cccc2)=O)nc1)[N+]([O-])=O	Eltrombopag	CC1=C(C=C(C=C1)N2C(=O)C(=C(N2)C)N=NC3=CC=CC(=C3O)C4=CC(=CC=C4)C(=O)O)C
Nitazoxanide	c1(sc(NC(c2c(OC(=O)C)cccc2)=O)nc1)[N+]([O-])=O	Raltegravir	CC1=NN=C(O1)C(=O)NC(C)(C)C2=NC(=C(C(=O)N2C)O)C(=O)NCC3=CC=C(C=C3)F
Nitazoxanide	c1(sc(NC(c2c(OC(=O)C)cccc2)=O)nc1)[N+]([O-])=O	Venetoclax	CC1(C)CCC(=C(C1)C2=CC=C(Cl)C=C2)CN3CCN(CC3)C4=CC(=C(C=C4)C(=O)N[S](=O)(=O)C5=CC=C(NCC6CCOCC6)C(=C5)[N+]([O-])=O)OC7=CN=C8[NH]C=CC8=C7
Nitazoxanide	c1(sc(NC(c2c(OC(=O)C)cccc2)=O)nc1)[N+]([O-])=O	EF24	C1C(=CC2=CC=CC=C2F)C(=O)C(=CC3=CC=CC=C3F)CN1.Cl
Nitazoxanide	c1(sc(NC(c2c(OC(=O)C)cccc2)=O)nc1)[N+]([O-])=O	Panobinostat	CC1=C(C2=CC=CC=C2N1)CCNCC3=CC=C(C=C3)/C=C/C(=O)NO
Nitazoxanide	c1(sc(NC(c2c(OC(=O)C)cccc2)=O)nc1)[N+]([O-])=O	Bufalin	C[C@]12CC[C@@H](C[C@H]1CC[C@@H]3[C@@H]2CC[C@]4([C@@]3(CC[C@@H]4C5=COC(=O)C=C5)O)C)O
Nitazoxanide	c1(sc(NC(c2c(OC(=O)C)cccc2)=O)nc1)[N+]([O-])=O	Proscillaridin A	C[C@H]1[C@@H]([C@H]([C@H]([C@@H](O1)O[C@H]2CC[C@@]3([C@H]4CC[C@@]5([C@H](CC[C@@]5([C@@H]4CCC3=C2)O)C6=COC(=O)C=C6)C)C)O)O)O
Nitazoxanide	c1(sc(NC(c2c(OC(=O)C)cccc2)=O)nc1)[N+]([O-])=O	Cinobufagin	CC(=O)O[C@@H]1[C@@H]([C@]2(CC[C@H]3[C@H]([C@@]24[C@@H]1O4)CC[C@H]5[C@@]3(CC[C@@H](C5)O)C)C)C6=COC(=O)C=C6
Nitazoxanide	c1(sc(NC(c2c(OC(=O)C)cccc2)=O)nc1)[N+]([O-])=O	Peruvoside	C[C@H]1[C@@H]([C@H]([C@@H]([C@@H](O1)O[C@H]2CC[C@]3([C@@H](C2)CC[C@@H]4[C@@H]3CC[C@]5([C@@]4(CC[C@@H]5C6=CC(=O)OC6)O)C)C=O)O)OC)O
Nitazoxanide	c1(sc(NC(c2c(OC(=O)C)cccc2)=O)nc1)[N+]([O-])=O	Digitoxin	C[C@@H]1[C@H]([C@H](C[C@@H](O1)O[C@@H]2[C@H](O[C@H](C[C@@H]2O)O[C@@H]3[C@H](O[C@H](C[C@@H]3O)O[C@H]4CC[C@]5([C@@H](C4)CC[C@@H]6[C@@H]5CC[C@]7([C@@]6(CC[C@@H]7C8=CC(=O)OC8)O)C)C)C)C)O)O
Nitazoxanide	c1(sc(NC(c2c(OC(=O)C)cccc2)=O)nc1)[N+]([O-])=O	Convallotoxin	C[C@H]1[C@@H]([C@H]([C@H]([C@@H](O1)O[C@H]2CC[C@@]3([C@H]4CC[C@@]5([C@H](CC[C@@]5([C@@H]4CC[C@@]3(C2)O)O)C6=CC(=O)OC6)C)C=O)O)O)O
Nitazoxanide	c1(sc(NC(c2c(OC(=O)C)cccc2)=O)nc1)[N+]([O-])=O	ABT-737	CN(C)CC[C@H](CSC1=CC=CC=C1)NC2=C(C=C(C=C2)S(=O)(=O)NC(=O)C3=CC=C(C=C3)N4CCN(CC4)CC5=CC=CC=C5C6=CC=C(C=C6)Cl)[N+](=O)[O-]
Nitazoxanide	c1(sc(NC(c2c(OC(=O)C)cccc2)=O)nc1)[N+]([O-])=O	Fisetin	C1=CC(=C(C=C1C2=C(C(=O)C3=C(O2)C=C(C=C3)O)O)O)O
Nitazoxanide	c1(sc(NC(c2c(OC(=O)C)cccc2)=O)nc1)[N+]([O-])=O	Curcumin	COC1=C(C=CC(=C1)/C=C/C(=O)CC(=O)/C=C/C2=CC(=C(C=C2)O)OC)O
Nitazoxanide	c1(sc(NC(c2c(OC(=O)C)cccc2)=O)nc1)[N+]([O-])=O	Dasatinib	CC1=C(C(=CC=C1)Cl)NC(=O)C2=CN=C(S2)NC3=CC(=NC(=N3)C)N4CCN(CC4)CCO
Nitazoxanide	c1(sc(NC(c2c(OC(=O)C)cccc2)=O)nc1)[N+]([O-])=O	Navitoclax	CC1(CCC(=C(C1)CN2CCN(CC2)C3=CC=C(C=C3)C(=O)NS(=O)(=O)C4=CC(=C(C=C4)N[C@H](CCN5CCOCC5)CSC6=CC=CC=C6)S(=O)(=O)C(F)(F)F)C7=CC=C(C=C7)Cl)C
Nitazoxanide	c1(sc(NC(c2c(OC(=O)C)cccc2)=O)nc1)[N+]([O-])=O	A1331852	O=C(NC1=NC(C=CC=C2)=C2S1)C3=C(CN(C4=CC=C(C5=C(C)N(CC6(C[C@@H](C7)C8)C[C@H]7C[C@H]8C6)N=C5)C(C(O)=O)=N4)CC9)C9=CC=C3
Nitazoxanide	c1(sc(NC(c2c(OC(=O)C)cccc2)=O)nc1)[N+]([O-])=O	A1155463	O=C(NC1=NC(C=CC=C2)=C2S1)C3=C(CN(C4=NC(C(O)=O)=C(CCCOC5=C(F)C=C(C#CCN(C)C)C=C5)S4)CC6)C6=CC=C3
Nitazoxanide	c1(sc(NC(c2c(OC(=O)C)cccc2)=O)nc1)[N+]([O-])=O	ginkgetin	COc1cc(O)c2C(=O)C=C(Oc2c1)c3ccc(OC)c(c3)c4c(O)cc(O)c5C(=O)C=C(Oc45)c6ccc(O)cc6
Nitazoxanide	c1(sc(NC(c2c(OC(=O)C)cccc2)=O)nc1)[N+]([O-])=O	oleandrin	COC1CC(OC(C)C1O)O[C@H]2CC[C@@]3(C)[C@H](CC[C@@H]4[C@@H]3CC[C@]5(C)[C@H]([C@H](C[C@]45O)OC(C)=O)C6=CC(=O)OC6)C2
Nitazoxanide	c1(sc(NC(c2c(OC(=O)C)cccc2)=O)nc1)[N+]([O-])=O	periplocin	COC1[C@H](O)C(CO[C@@H]2C(O)C[C@@H](O)OC2C)O[C@@H](O[C@H]3CC[C@]4(C)C5CC[C@]6(C)[C@H](CC[C@]6(O)C5CC[C@]4(O)C3)C7=CC(=O)OC7)C1O
Nitazoxanide	c1(sc(NC(c2c(OC(=O)C)cccc2)=O)nc1)[N+]([O-])=O	BRD-K56819078	COC1=C(C=C(C=C1)C(=O)NC2=CC3=C(C=C2)N=C(S3)SCC(=O)NC4=CC=CC=C4F)OC
Nitazoxanide	c1(sc(NC(c2c(OC(=O)C)cccc2)=O)nc1)[N+]([O-])=O	XL888	CC1=CC(C(N)=O)=C(N[C@H](C)CC)C=C1C(N[C@]2([H])C[C@H](CC3)N(C4=NC=C(C(C5CC5)=O)C=C4)[C@H]3C2)=O
Adapalene	[C@@]12(c3cc(c4cc5c(cc(C(=O)O)cc5)cc4)ccc3OC)C[C@]3(C[C@@](C1)(C[C@@](C2)(C3)[H])[H])[H]	Amiloride hydrochloride	Cl.NC(=N)NC(=O)C1=NC(Cl)=C(N)N=C1N
Adapalene	[C@@]12(c3cc(c4cc5c(cc(C(=O)O)cc5)cc4)ccc3OC)C[C@]3(C[C@@](C1)(C[C@@](C2)(C3)[H])[H])[H]	Cantharidin	CC12C3CCC(O3)C1(C)C(=O)OC2=O
Adapalene	[C@@]12(c3cc(c4cc5c(cc(C(=O)O)cc5)cc4)ccc3OC)C[C@]3(C[C@@](C1)(C[C@@](C2)(C3)[H])[H])[H]	Calmidazolium chloride	[Cl-].ClC1=CC=C(C=C1)C(C1=CC=C(Cl)C=C1)[N+]1=CN(CC(OCC2=C(Cl)C=C(Cl)C=C2)C2=C(Cl)C=C(Cl)C=C2)C=C1
Adapalene	[C@@]12(c3cc(c4cc5c(cc(C(=O)O)cc5)cc4)ccc3OC)C[C@]3(C[C@@](C1)(C[C@@](C2)(C3)[H])[H])[H]	Dequalinium chloride hydrate	[Cl-].[Cl-].CC1=[N+](CCCCCCCCCC[N+]2=C(C)C=C(N)C3=C2C=CC=C3)C2=C(C=CC=C2)C(N)=C1
Adapalene	[C@@]12(c3cc(c4cc5c(cc(C(=O)O)cc5)cc4)ccc3OC)C[C@]3(C[C@@](C1)(C[C@@](C2)(C3)[H])[H])[H]	Diphenyleneiodonium chloride	[Cl-].[I+]1C2=CC=CC=C2C2=C1C=CC=C2
Adapalene	[C@@]12(c3cc(c4cc5c(cc(C(=O)O)cc5)cc4)ccc3OC)C[C@]3(C[C@@](C1)(C[C@@](C2)(C3)[H])[H])[H]	2,3-Dimethoxy-1,4-naphthoquinone	COC1=C(OC)C(=O)C2=C(C=CC=C2)C1=O
Adapalene	[C@@]12(c3cc(c4cc5c(cc(C(=O)O)cc5)cc4)ccc3OC)C[C@]3(C[C@@](C1)(C[C@@](C2)(C3)[H])[H])[H]	Idarubicin	[H][C@@]1(C[C@@](O)(CC2=C(O)C3=C(C(O)=C12)C(=O)C1=C(C=CC=C1)C3=O)C(C)=O)O[C@H]1C[C@H](N)[C@H](O)[C@H](C)O1
Adapalene	[C@@]12(c3cc(c4cc5c(cc(C(=O)O)cc5)cc4)ccc3OC)C[C@]3(C[C@@](C1)(C[C@@](C2)(C3)[H])[H])[H]	JFD00244	OC1=CC=C(CCNC2=CC=C(NCCC3=CC=C(O)C=C3)C3=C2C(=O)C2=CC=CC=C2C3=O)C=C1
Adapalene	[C@@]12(c3cc(c4cc5c(cc(C(=O)O)cc5)cc4)ccc3OC)C[C@]3(C[C@@](C1)(C[C@@](C2)(C3)[H])[H])[H]	Mibefradil dihydrochloride	Cl.Cl.COCC(=O)O[C@]1(CCN(C)CCCC2=NC3=C(N2)C=CC=C3)CCC2=C(C=CC(F)=C2)[C@@H]1C(C)C
Adapalene	[C@@]12(c3cc(c4cc5c(cc(C(=O)O)cc5)cc4)ccc3OC)C[C@]3(C[C@@](C1)(C[C@@](C2)(C3)[H])[H])[H]	Piperlongumine	COC1=CC(\\C=C\\C(=O)N2CCC=CC2=O)=CC(OC)=C1OC
Adapalene	[C@@]12(c3cc(c4cc5c(cc(C(=O)O)cc5)cc4)ccc3OC)C[C@]3(C[C@@](C1)(C[C@@](C2)(C3)[H])[H])[H]	Ouabain	[H][C@@]12CC[C@]3(O)C[C@H](C[C@@H](O)[C@]3(CO)[C@@]1([H])[C@H](O)C[C@]1(C)[C@H](CC[C@]21O)C1=CC(=O)OC1)O[C@@H]1O[C@@H](C)[C@H](O)[C@@H](O)[C@H]1O
Adapalene	[C@@]12(c3cc(c4cc5c(cc(C(=O)O)cc5)cc4)ccc3OC)C[C@]3(C[C@@](C1)(C[C@@](C2)(C3)[H])[H])[H]	Quercetin dihydrate	OC1=CC(O)=C2C(OC(=C(O)C2=O)C2=CC(O)=C(O)C=C2)=C1
Adapalene	[C@@]12(c3cc(c4cc5c(cc(C(=O)O)cc5)cc4)ccc3OC)C[C@]3(C[C@@](C1)(C[C@@](C2)(C3)[H])[H])[H]	Rottlerin	CC(=O)C1=C(O)C(C)=C(O)C(CC2=C(O)C(C(=O)\\C=C\\C3=CC=CC=C3)=C3OC(C)(C)C=CC3=C2O)=C1O
Adapalene	[C@@]12(c3cc(c4cc5c(cc(C(=O)O)cc5)cc4)ccc3OC)C[C@]3(C[C@@](C1)(C[C@@](C2)(C3)[H])[H])[H]	Rotenone	[H][C@@]12COC3=C(C=C(OC)C(OC)=C3)[C@]1([H])C(=O)C1=C(O2)C2=C(O[C@H](C2)C(C)=C)C=C1
Adapalene	[C@@]12(c3cc(c4cc5c(cc(C(=O)O)cc5)cc4)ccc3OC)C[C@]3(C[C@@](C1)(C[C@@](C2)(C3)[H])[H])[H]	BIX 01294 trihydrochloride hydrate	Cl.Cl.Cl.COC1=C(OC)C=C2C(NC3CCN(CC4=CC=CC=C4)CC3)=NC(=NC2=C1)N1CCCN(C)CC1
Adapalene	[C@@]12(c3cc(c4cc5c(cc(C(=O)O)cc5)cc4)ccc3OC)C[C@]3(C[C@@](C1)(C[C@@](C2)(C3)[H])[H])[H]	Tyrphostin AG 879	CC(C)(C)C1=CC(\\C=C(/C#N)C(N)=S)=CC(=C1O)C(C)(C)C
Adapalene	[C@@]12(c3cc(c4cc5c(cc(C(=O)O)cc5)cc4)ccc3OC)C[C@]3(C[C@@](C1)(C[C@@](C2)(C3)[H])[H])[H]	Vincristine sulfate	OS(O)(=O)=O.[H][C@@]12N3CC[C@]11C(N(C=O)C4=CC(OC)=C(C=C14)[C@]1(CC4CN(CC(O)(CC)C4)CCC4=C1NC1=CC=CC=C41)C(=O)OC)[C@](O)([C@H](OC(C)=O)[C@]2(CC)C=CC3)C(=O)OC
Adapalene	[C@@]12(c3cc(c4cc5c(cc(C(=O)O)cc5)cc4)ccc3OC)C[C@]3(C[C@@](C1)(C[C@@](C2)(C3)[H])[H])[H]	Tanespimycin	CC1CC(C(C(C=C(C(C(C=CC=C(C(=O)NC2=CC(=O)C(=C(C1)C2=O)NCC=C)C)OC)OC(=O)N)C)C)O)OC
Adapalene	[C@@]12(c3cc(c4cc5c(cc(C(=O)O)cc5)cc4)ccc3OC)C[C@]3(C[C@@](C1)(C[C@@](C2)(C3)[H])[H])[H]	Geldanamycin	CC1CC(C(C(C=C(C(C(C=CC=C(C(=O)NC2=CC(=O)C(=C(C1)C2=O)OC)C)OC)OC(=O)N)C)C)O)OC
Adapalene	[C@@]12(c3cc(c4cc5c(cc(C(=O)O)cc5)cc4)ccc3OC)C[C@]3(C[C@@](C1)(C[C@@](C2)(C3)[H])[H])[H]	Alvespimycin	CC1CC(C(C(C=C(C(C(C=CC=C(C(=O)NC2=CC(=O)C(=C(C1)C2=O)NCCN(C)C)C)OC)OC(=O)N)C)C)O)OC
Adapalene	[C@@]12(c3cc(c4cc5c(cc(C(=O)O)cc5)cc4)ccc3OC)C[C@]3(C[C@@](C1)(C[C@@](C2)(C3)[H])[H])[H]	ProDrug A	ClC[C@@H]1CN(C(CCCC(N(C[C@H]2CCl)C3=C2C4=CC=CC=C4C(OC5O[C@@H](CO)C(O)C(O)[C@@H]5O)=C3)=O)=O)C6=C1C7=CC=CC=C7C(OC8O[C@H](CO)C(O)C(O)[C@H]8O)=C6
Adapalene	[C@@]12(c3cc(c4cc5c(cc(C(=O)O)cc5)cc4)ccc3OC)C[C@]3(C[C@@](C1)(C[C@@](C2)(C3)[H])[H])[H]	JHB76B	ClC[C@@H]1CN(C(CCCCCC(N(C[C@H]2CCl)C3=C2C4=CC=CC=C4C(OC5O[C@@H](CO)C(O)C(O)[C@@H]5O)=C3)=O)=O)C6=C1C7=CC=CC=C7C(OC8O[C@H](CO)C(O)C(O)[C@H]8O)=C6
Adapalene	[C@@]12(c3cc(c4cc5c(cc(C(=O)O)cc5)cc4)ccc3OC)C[C@]3(C[C@@](C1)(C[C@@](C2)(C3)[H])[H])[H]	CGP-74514A	Cl.CCn1cnc2c(Nc3cccc(Cl)c3)nc(N[C@@H]4CCCC[C@@H]4N)nc12
Adapalene	[C@@]12(c3cc(c4cc5c(cc(C(=O)O)cc5)cc4)ccc3OC)C[C@]3(C[C@@](C1)(C[C@@](C2)(C3)[H])[H])[H]	Ouabagenin	C[C@]12C[C@H]([C@H]3[C@H]([C@]1(CC[C@@H]2C4=CC(=O)OC4)O)CC[C@]5([C@@]3([C@@H](C[C@@H](C5)O)O)CO)O)O
Adapalene	[C@@]12(c3cc(c4cc5c(cc(C(=O)O)cc5)cc4)ccc3OC)C[C@]3(C[C@@](C1)(C[C@@](C2)(C3)[H])[H])[H]	K-Strophanthin	C[C@@H]1[C@H]([C@H](C[C@@H](O1)O[C@H]2CC[C@@]3([C@H]4CC[C@@]5([C@H](CC[C@@]5([C@@H]4CC[C@@]3(C2)O)O)C6=CC(=O)OC6)C)C=O)OC)O[C@H]7[C@@H]([C@H]([C@@H]([C@H](O7)CO)O)O)O
Adapalene	[C@@]12(c3cc(c4cc5c(cc(C(=O)O)cc5)cc4)ccc3OC)C[C@]3(C[C@@](C1)(C[C@@](C2)(C3)[H])[H])[H]	Strophanthidin	C[C@]12CC[C@H]3[C@H]([C@]1(CC[C@@H]2C4=CC(=O)OC4)O)CC[C@]5([C@@]3(CC[C@@H](C5)O)C=O)O
Adapalene	[C@@]12(c3cc(c4cc5c(cc(C(=O)O)cc5)cc4)ccc3OC)C[C@]3(C[C@@](C1)(C[C@@](C2)(C3)[H])[H])[H]	PF-573228	CS(=O)(=O)C1=CC=CC(=C1)CNC2=NC(=NC=C2C(F)(F)F)NC3=CC4=C(C=C3)NC(=O)CC4
Adapalene	[C@@]12(c3cc(c4cc5c(cc(C(=O)O)cc5)cc4)ccc3OC)C[C@]3(C[C@@](C1)(C[C@@](C2)(C3)[H])[H])[H]	LY-367265	C1CC2=C3C(=CC=C2)N(S(=O)(=O)N3C1)CCN4CCC(=CC4)C5=CNC6=C5C=CC(=C6)F
Adapalene	[C@@]12(c3cc(c4cc5c(cc(C(=O)O)cc5)cc4)ccc3OC)C[C@]3(C[C@@](C1)(C[C@@](C2)(C3)[H])[H])[H]	Temsirolimus	C[C@@H]1CC[C@H]2C[C@@H](/C(=C/C=C/C=C/[C@H](C[C@H](C(=O)[C@@H]([C@@H](/C(=C/[C@H](C(=O)C[C@H](OC(=O)[C@@H]3CCCCN3C(=O)C(=O)[C@@]1(O2)O)[C@H](C)C[C@@H]4CC[C@H]([C@@H](C4)OC)OC(=O)C(C)(CO)CO)C)/C)O)OC)C)C)/C)OC
Adapalene	[C@@]12(c3cc(c4cc5c(cc(C(=O)O)cc5)cc4)ccc3OC)C[C@]3(C[C@@](C1)(C[C@@](C2)(C3)[H])[H])[H]	Eltrombopag	CC1=C(C=C(C=C1)N2C(=O)C(=C(N2)C)N=NC3=CC=CC(=C3O)C4=CC(=CC=C4)C(=O)O)C
Adapalene	[C@@]12(c3cc(c4cc5c(cc(C(=O)O)cc5)cc4)ccc3OC)C[C@]3(C[C@@](C1)(C[C@@](C2)(C3)[H])[H])[H]	Raltegravir	CC1=NN=C(O1)C(=O)NC(C)(C)C2=NC(=C(C(=O)N2C)O)C(=O)NCC3=CC=C(C=C3)F
Adapalene	[C@@]12(c3cc(c4cc5c(cc(C(=O)O)cc5)cc4)ccc3OC)C[C@]3(C[C@@](C1)(C[C@@](C2)(C3)[H])[H])[H]	Venetoclax	CC1(C)CCC(=C(C1)C2=CC=C(Cl)C=C2)CN3CCN(CC3)C4=CC(=C(C=C4)C(=O)N[S](=O)(=O)C5=CC=C(NCC6CCOCC6)C(=C5)[N+]([O-])=O)OC7=CN=C8[NH]C=CC8=C7
Adapalene	[C@@]12(c3cc(c4cc5c(cc(C(=O)O)cc5)cc4)ccc3OC)C[C@]3(C[C@@](C1)(C[C@@](C2)(C3)[H])[H])[H]	EF24	C1C(=CC2=CC=CC=C2F)C(=O)C(=CC3=CC=CC=C3F)CN1.Cl
Adapalene	[C@@]12(c3cc(c4cc5c(cc(C(=O)O)cc5)cc4)ccc3OC)C[C@]3(C[C@@](C1)(C[C@@](C2)(C3)[H])[H])[H]	Panobinostat	CC1=C(C2=CC=CC=C2N1)CCNCC3=CC=C(C=C3)/C=C/C(=O)NO
Adapalene	[C@@]12(c3cc(c4cc5c(cc(C(=O)O)cc5)cc4)ccc3OC)C[C@]3(C[C@@](C1)(C[C@@](C2)(C3)[H])[H])[H]	Bufalin	C[C@]12CC[C@@H](C[C@H]1CC[C@@H]3[C@@H]2CC[C@]4([C@@]3(CC[C@@H]4C5=COC(=O)C=C5)O)C)O
Adapalene	[C@@]12(c3cc(c4cc5c(cc(C(=O)O)cc5)cc4)ccc3OC)C[C@]3(C[C@@](C1)(C[C@@](C2)(C3)[H])[H])[H]	Proscillaridin A	C[C@H]1[C@@H]([C@H]([C@H]([C@@H](O1)O[C@H]2CC[C@@]3([C@H]4CC[C@@]5([C@H](CC[C@@]5([C@@H]4CCC3=C2)O)C6=COC(=O)C=C6)C)C)O)O)O
Adapalene	[C@@]12(c3cc(c4cc5c(cc(C(=O)O)cc5)cc4)ccc3OC)C[C@]3(C[C@@](C1)(C[C@@](C2)(C3)[H])[H])[H]	Cinobufagin	CC(=O)O[C@@H]1[C@@H]([C@]2(CC[C@H]3[C@H]([C@@]24[C@@H]1O4)CC[C@H]5[C@@]3(CC[C@@H](C5)O)C)C)C6=COC(=O)C=C6
Adapalene	[C@@]12(c3cc(c4cc5c(cc(C(=O)O)cc5)cc4)ccc3OC)C[C@]3(C[C@@](C1)(C[C@@](C2)(C3)[H])[H])[H]	Peruvoside	C[C@H]1[C@@H]([C@H]([C@@H]([C@@H](O1)O[C@H]2CC[C@]3([C@@H](C2)CC[C@@H]4[C@@H]3CC[C@]5([C@@]4(CC[C@@H]5C6=CC(=O)OC6)O)C)C=O)O)OC)O
Adapalene	[C@@]12(c3cc(c4cc5c(cc(C(=O)O)cc5)cc4)ccc3OC)C[C@]3(C[C@@](C1)(C[C@@](C2)(C3)[H])[H])[H]	Digitoxin	C[C@@H]1[C@H]([C@H](C[C@@H](O1)O[C@@H]2[C@H](O[C@H](C[C@@H]2O)O[C@@H]3[C@H](O[C@H](C[C@@H]3O)O[C@H]4CC[C@]5([C@@H](C4)CC[C@@H]6[C@@H]5CC[C@]7([C@@]6(CC[C@@H]7C8=CC(=O)OC8)O)C)C)C)C)O)O
Adapalene	[C@@]12(c3cc(c4cc5c(cc(C(=O)O)cc5)cc4)ccc3OC)C[C@]3(C[C@@](C1)(C[C@@](C2)(C3)[H])[H])[H]	Convallotoxin	C[C@H]1[C@@H]([C@H]([C@H]([C@@H](O1)O[C@H]2CC[C@@]3([C@H]4CC[C@@]5([C@H](CC[C@@]5([C@@H]4CC[C@@]3(C2)O)O)C6=CC(=O)OC6)C)C=O)O)O)O
Adapalene	[C@@]12(c3cc(c4cc5c(cc(C(=O)O)cc5)cc4)ccc3OC)C[C@]3(C[C@@](C1)(C[C@@](C2)(C3)[H])[H])[H]	ABT-737	CN(C)CC[C@H](CSC1=CC=CC=C1)NC2=C(C=C(C=C2)S(=O)(=O)NC(=O)C3=CC=C(C=C3)N4CCN(CC4)CC5=CC=CC=C5C6=CC=C(C=C6)Cl)[N+](=O)[O-]
Adapalene	[C@@]12(c3cc(c4cc5c(cc(C(=O)O)cc5)cc4)ccc3OC)C[C@]3(C[C@@](C1)(C[C@@](C2)(C3)[H])[H])[H]	Fisetin	C1=CC(=C(C=C1C2=C(C(=O)C3=C(O2)C=C(C=C3)O)O)O)O
Adapalene	[C@@]12(c3cc(c4cc5c(cc(C(=O)O)cc5)cc4)ccc3OC)C[C@]3(C[C@@](C1)(C[C@@](C2)(C3)[H])[H])[H]	Curcumin	COC1=C(C=CC(=C1)/C=C/C(=O)CC(=O)/C=C/C2=CC(=C(C=C2)O)OC)O
Adapalene	[C@@]12(c3cc(c4cc5c(cc(C(=O)O)cc5)cc4)ccc3OC)C[C@]3(C[C@@](C1)(C[C@@](C2)(C3)[H])[H])[H]	Dasatinib	CC1=C(C(=CC=C1)Cl)NC(=O)C2=CN=C(S2)NC3=CC(=NC(=N3)C)N4CCN(CC4)CCO
Adapalene	[C@@]12(c3cc(c4cc5c(cc(C(=O)O)cc5)cc4)ccc3OC)C[C@]3(C[C@@](C1)(C[C@@](C2)(C3)[H])[H])[H]	Navitoclax	CC1(CCC(=C(C1)CN2CCN(CC2)C3=CC=C(C=C3)C(=O)NS(=O)(=O)C4=CC(=C(C=C4)N[C@H](CCN5CCOCC5)CSC6=CC=CC=C6)S(=O)(=O)C(F)(F)F)C7=CC=C(C=C7)Cl)C
Adapalene	[C@@]12(c3cc(c4cc5c(cc(C(=O)O)cc5)cc4)ccc3OC)C[C@]3(C[C@@](C1)(C[C@@](C2)(C3)[H])[H])[H]	A1331852	O=C(NC1=NC(C=CC=C2)=C2S1)C3=C(CN(C4=CC=C(C5=C(C)N(CC6(C[C@@H](C7)C8)C[C@H]7C[C@H]8C6)N=C5)C(C(O)=O)=N4)CC9)C9=CC=C3
Adapalene	[C@@]12(c3cc(c4cc5c(cc(C(=O)O)cc5)cc4)ccc3OC)C[C@]3(C[C@@](C1)(C[C@@](C2)(C3)[H])[H])[H]	A1155463	O=C(NC1=NC(C=CC=C2)=C2S1)C3=C(CN(C4=NC(C(O)=O)=C(CCCOC5=C(F)C=C(C#CCN(C)C)C=C5)S4)CC6)C6=CC=C3
Adapalene	[C@@]12(c3cc(c4cc5c(cc(C(=O)O)cc5)cc4)ccc3OC)C[C@]3(C[C@@](C1)(C[C@@](C2)(C3)[H])[H])[H]	ginkgetin	COc1cc(O)c2C(=O)C=C(Oc2c1)c3ccc(OC)c(c3)c4c(O)cc(O)c5C(=O)C=C(Oc45)c6ccc(O)cc6
Adapalene	[C@@]12(c3cc(c4cc5c(cc(C(=O)O)cc5)cc4)ccc3OC)C[C@]3(C[C@@](C1)(C[C@@](C2)(C3)[H])[H])[H]	oleandrin	COC1CC(OC(C)C1O)O[C@H]2CC[C@@]3(C)[C@H](CC[C@@H]4[C@@H]3CC[C@]5(C)[C@H]([C@H](C[C@]45O)OC(C)=O)C6=CC(=O)OC6)C2
Adapalene	[C@@]12(c3cc(c4cc5c(cc(C(=O)O)cc5)cc4)ccc3OC)C[C@]3(C[C@@](C1)(C[C@@](C2)(C3)[H])[H])[H]	periplocin	COC1[C@H](O)C(CO[C@@H]2C(O)C[C@@H](O)OC2C)O[C@@H](O[C@H]3CC[C@]4(C)C5CC[C@]6(C)[C@H](CC[C@]6(O)C5CC[C@]4(O)C3)C7=CC(=O)OC7)C1O
Adapalene	[C@@]12(c3cc(c4cc5c(cc(C(=O)O)cc5)cc4)ccc3OC)C[C@]3(C[C@@](C1)(C[C@@](C2)(C3)[H])[H])[H]	BRD-K56819078	COC1=C(C=C(C=C1)C(=O)NC2=CC3=C(C=C2)N=C(S3)SCC(=O)NC4=CC=CC=C4F)OC
Adapalene	[C@@]12(c3cc(c4cc5c(cc(C(=O)O)cc5)cc4)ccc3OC)C[C@]3(C[C@@](C1)(C[C@@](C2)(C3)[H])[H])[H]	XL888	CC1=CC(C(N)=O)=C(N[C@H](C)CC)C=C1C(N[C@]2([H])C[C@H](CC3)N(C4=NC=C(C(C5CC5)=O)C=C4)[C@H]3C2)=O
Amiloride hydrochloride	Cl.NC(=N)NC(=O)C1=NC(Cl)=C(N)N=C1N	Cantharidin	CC12C3CCC(O3)C1(C)C(=O)OC2=O
Amiloride hydrochloride	Cl.NC(=N)NC(=O)C1=NC(Cl)=C(N)N=C1N	Calmidazolium chloride	[Cl-].ClC1=CC=C(C=C1)C(C1=CC=C(Cl)C=C1)[N+]1=CN(CC(OCC2=C(Cl)C=C(Cl)C=C2)C2=C(Cl)C=C(Cl)C=C2)C=C1
Amiloride hydrochloride	Cl.NC(=N)NC(=O)C1=NC(Cl)=C(N)N=C1N	Dequalinium chloride hydrate	[Cl-].[Cl-].CC1=[N+](CCCCCCCCCC[N+]2=C(C)C=C(N)C3=C2C=CC=C3)C2=C(C=CC=C2)C(N)=C1
Amiloride hydrochloride	Cl.NC(=N)NC(=O)C1=NC(Cl)=C(N)N=C1N	Diphenyleneiodonium chloride	[Cl-].[I+]1C2=CC=CC=C2C2=C1C=CC=C2
Amiloride hydrochloride	Cl.NC(=N)NC(=O)C1=NC(Cl)=C(N)N=C1N	2,3-Dimethoxy-1,4-naphthoquinone	COC1=C(OC)C(=O)C2=C(C=CC=C2)C1=O
Amiloride hydrochloride	Cl.NC(=N)NC(=O)C1=NC(Cl)=C(N)N=C1N	Idarubicin	[H][C@@]1(C[C@@](O)(CC2=C(O)C3=C(C(O)=C12)C(=O)C1=C(C=CC=C1)C3=O)C(C)=O)O[C@H]1C[C@H](N)[C@H](O)[C@H](C)O1
Amiloride hydrochloride	Cl.NC(=N)NC(=O)C1=NC(Cl)=C(N)N=C1N	JFD00244	OC1=CC=C(CCNC2=CC=C(NCCC3=CC=C(O)C=C3)C3=C2C(=O)C2=CC=CC=C2C3=O)C=C1
Amiloride hydrochloride	Cl.NC(=N)NC(=O)C1=NC(Cl)=C(N)N=C1N	Mibefradil dihydrochloride	Cl.Cl.COCC(=O)O[C@]1(CCN(C)CCCC2=NC3=C(N2)C=CC=C3)CCC2=C(C=CC(F)=C2)[C@@H]1C(C)C
Amiloride hydrochloride	Cl.NC(=N)NC(=O)C1=NC(Cl)=C(N)N=C1N	Piperlongumine	COC1=CC(\\C=C\\C(=O)N2CCC=CC2=O)=CC(OC)=C1OC
Amiloride hydrochloride	Cl.NC(=N)NC(=O)C1=NC(Cl)=C(N)N=C1N	Ouabain	[H][C@@]12CC[C@]3(O)C[C@H](C[C@@H](O)[C@]3(CO)[C@@]1([H])[C@H](O)C[C@]1(C)[C@H](CC[C@]21O)C1=CC(=O)OC1)O[C@@H]1O[C@@H](C)[C@H](O)[C@@H](O)[C@H]1O
Amiloride hydrochloride	Cl.NC(=N)NC(=O)C1=NC(Cl)=C(N)N=C1N	Quercetin dihydrate	OC1=CC(O)=C2C(OC(=C(O)C2=O)C2=CC(O)=C(O)C=C2)=C1
Amiloride hydrochloride	Cl.NC(=N)NC(=O)C1=NC(Cl)=C(N)N=C1N	Rottlerin	CC(=O)C1=C(O)C(C)=C(O)C(CC2=C(O)C(C(=O)\\C=C\\C3=CC=CC=C3)=C3OC(C)(C)C=CC3=C2O)=C1O
Amiloride hydrochloride	Cl.NC(=N)NC(=O)C1=NC(Cl)=C(N)N=C1N	Rotenone	[H][C@@]12COC3=C(C=C(OC)C(OC)=C3)[C@]1([H])C(=O)C1=C(O2)C2=C(O[C@H](C2)C(C)=C)C=C1
Amiloride hydrochloride	Cl.NC(=N)NC(=O)C1=NC(Cl)=C(N)N=C1N	BIX 01294 trihydrochloride hydrate	Cl.Cl.Cl.COC1=C(OC)C=C2C(NC3CCN(CC4=CC=CC=C4)CC3)=NC(=NC2=C1)N1CCCN(C)CC1
Amiloride hydrochloride	Cl.NC(=N)NC(=O)C1=NC(Cl)=C(N)N=C1N	Tyrphostin AG 879	CC(C)(C)C1=CC(\\C=C(/C#N)C(N)=S)=CC(=C1O)C(C)(C)C
Amiloride hydrochloride	Cl.NC(=N)NC(=O)C1=NC(Cl)=C(N)N=C1N	Vincristine sulfate	OS(O)(=O)=O.[H][C@@]12N3CC[C@]11C(N(C=O)C4=CC(OC)=C(C=C14)[C@]1(CC4CN(CC(O)(CC)C4)CCC4=C1NC1=CC=CC=C41)C(=O)OC)[C@](O)([C@H](OC(C)=O)[C@]2(CC)C=CC3)C(=O)OC
Amiloride hydrochloride	Cl.NC(=N)NC(=O)C1=NC(Cl)=C(N)N=C1N	Tanespimycin	CC1CC(C(C(C=C(C(C(C=CC=C(C(=O)NC2=CC(=O)C(=C(C1)C2=O)NCC=C)C)OC)OC(=O)N)C)C)O)OC
Amiloride hydrochloride	Cl.NC(=N)NC(=O)C1=NC(Cl)=C(N)N=C1N	Geldanamycin	CC1CC(C(C(C=C(C(C(C=CC=C(C(=O)NC2=CC(=O)C(=C(C1)C2=O)OC)C)OC)OC(=O)N)C)C)O)OC
Amiloride hydrochloride	Cl.NC(=N)NC(=O)C1=NC(Cl)=C(N)N=C1N	Alvespimycin	CC1CC(C(C(C=C(C(C(C=CC=C(C(=O)NC2=CC(=O)C(=C(C1)C2=O)NCCN(C)C)C)OC)OC(=O)N)C)C)O)OC
Amiloride hydrochloride	Cl.NC(=N)NC(=O)C1=NC(Cl)=C(N)N=C1N	ProDrug A	ClC[C@@H]1CN(C(CCCC(N(C[C@H]2CCl)C3=C2C4=CC=CC=C4C(OC5O[C@@H](CO)C(O)C(O)[C@@H]5O)=C3)=O)=O)C6=C1C7=CC=CC=C7C(OC8O[C@H](CO)C(O)C(O)[C@H]8O)=C6
Amiloride hydrochloride	Cl.NC(=N)NC(=O)C1=NC(Cl)=C(N)N=C1N	JHB76B	ClC[C@@H]1CN(C(CCCCCC(N(C[C@H]2CCl)C3=C2C4=CC=CC=C4C(OC5O[C@@H](CO)C(O)C(O)[C@@H]5O)=C3)=O)=O)C6=C1C7=CC=CC=C7C(OC8O[C@H](CO)C(O)C(O)[C@H]8O)=C6
Amiloride hydrochloride	Cl.NC(=N)NC(=O)C1=NC(Cl)=C(N)N=C1N	CGP-74514A	Cl.CCn1cnc2c(Nc3cccc(Cl)c3)nc(N[C@@H]4CCCC[C@@H]4N)nc12
Amiloride hydrochloride	Cl.NC(=N)NC(=O)C1=NC(Cl)=C(N)N=C1N	Ouabagenin	C[C@]12C[C@H]([C@H]3[C@H]([C@]1(CC[C@@H]2C4=CC(=O)OC4)O)CC[C@]5([C@@]3([C@@H](C[C@@H](C5)O)O)CO)O)O
Amiloride hydrochloride	Cl.NC(=N)NC(=O)C1=NC(Cl)=C(N)N=C1N	K-Strophanthin	C[C@@H]1[C@H]([C@H](C[C@@H](O1)O[C@H]2CC[C@@]3([C@H]4CC[C@@]5([C@H](CC[C@@]5([C@@H]4CC[C@@]3(C2)O)O)C6=CC(=O)OC6)C)C=O)OC)O[C@H]7[C@@H]([C@H]([C@@H]([C@H](O7)CO)O)O)O
Amiloride hydrochloride	Cl.NC(=N)NC(=O)C1=NC(Cl)=C(N)N=C1N	Strophanthidin	C[C@]12CC[C@H]3[C@H]([C@]1(CC[C@@H]2C4=CC(=O)OC4)O)CC[C@]5([C@@]3(CC[C@@H](C5)O)C=O)O
Amiloride hydrochloride	Cl.NC(=N)NC(=O)C1=NC(Cl)=C(N)N=C1N	PF-573228	CS(=O)(=O)C1=CC=CC(=C1)CNC2=NC(=NC=C2C(F)(F)F)NC3=CC4=C(C=C3)NC(=O)CC4
Amiloride hydrochloride	Cl.NC(=N)NC(=O)C1=NC(Cl)=C(N)N=C1N	LY-367265	C1CC2=C3C(=CC=C2)N(S(=O)(=O)N3C1)CCN4CCC(=CC4)C5=CNC6=C5C=CC(=C6)F
Amiloride hydrochloride	Cl.NC(=N)NC(=O)C1=NC(Cl)=C(N)N=C1N	Temsirolimus	C[C@@H]1CC[C@H]2C[C@@H](/C(=C/C=C/C=C/[C@H](C[C@H](C(=O)[C@@H]([C@@H](/C(=C/[C@H](C(=O)C[C@H](OC(=O)[C@@H]3CCCCN3C(=O)C(=O)[C@@]1(O2)O)[C@H](C)C[C@@H]4CC[C@H]([C@@H](C4)OC)OC(=O)C(C)(CO)CO)C)/C)O)OC)C)C)/C)OC
Amiloride hydrochloride	Cl.NC(=N)NC(=O)C1=NC(Cl)=C(N)N=C1N	Eltrombopag	CC1=C(C=C(C=C1)N2C(=O)C(=C(N2)C)N=NC3=CC=CC(=C3O)C4=CC(=CC=C4)C(=O)O)C
Amiloride hydrochloride	Cl.NC(=N)NC(=O)C1=NC(Cl)=C(N)N=C1N	Raltegravir	CC1=NN=C(O1)C(=O)NC(C)(C)C2=NC(=C(C(=O)N2C)O)C(=O)NCC3=CC=C(C=C3)F
Amiloride hydrochloride	Cl.NC(=N)NC(=O)C1=NC(Cl)=C(N)N=C1N	Venetoclax	CC1(C)CCC(=C(C1)C2=CC=C(Cl)C=C2)CN3CCN(CC3)C4=CC(=C(C=C4)C(=O)N[S](=O)(=O)C5=CC=C(NCC6CCOCC6)C(=C5)[N+]([O-])=O)OC7=CN=C8[NH]C=CC8=C7
Amiloride hydrochloride	Cl.NC(=N)NC(=O)C1=NC(Cl)=C(N)N=C1N	EF24	C1C(=CC2=CC=CC=C2F)C(=O)C(=CC3=CC=CC=C3F)CN1.Cl
Amiloride hydrochloride	Cl.NC(=N)NC(=O)C1=NC(Cl)=C(N)N=C1N	Panobinostat	CC1=C(C2=CC=CC=C2N1)CCNCC3=CC=C(C=C3)/C=C/C(=O)NO
Amiloride hydrochloride	Cl.NC(=N)NC(=O)C1=NC(Cl)=C(N)N=C1N	Bufalin	C[C@]12CC[C@@H](C[C@H]1CC[C@@H]3[C@@H]2CC[C@]4([C@@]3(CC[C@@H]4C5=COC(=O)C=C5)O)C)O
Amiloride hydrochloride	Cl.NC(=N)NC(=O)C1=NC(Cl)=C(N)N=C1N	Proscillaridin A	C[C@H]1[C@@H]([C@H]([C@H]([C@@H](O1)O[C@H]2CC[C@@]3([C@H]4CC[C@@]5([C@H](CC[C@@]5([C@@H]4CCC3=C2)O)C6=COC(=O)C=C6)C)C)O)O)O
Amiloride hydrochloride	Cl.NC(=N)NC(=O)C1=NC(Cl)=C(N)N=C1N	Cinobufagin	CC(=O)O[C@@H]1[C@@H]([C@]2(CC[C@H]3[C@H]([C@@]24[C@@H]1O4)CC[C@H]5[C@@]3(CC[C@@H](C5)O)C)C)C6=COC(=O)C=C6
Amiloride hydrochloride	Cl.NC(=N)NC(=O)C1=NC(Cl)=C(N)N=C1N	Peruvoside	C[C@H]1[C@@H]([C@H]([C@@H]([C@@H](O1)O[C@H]2CC[C@]3([C@@H](C2)CC[C@@H]4[C@@H]3CC[C@]5([C@@]4(CC[C@@H]5C6=CC(=O)OC6)O)C)C=O)O)OC)O
Amiloride hydrochloride	Cl.NC(=N)NC(=O)C1=NC(Cl)=C(N)N=C1N	Digitoxin	C[C@@H]1[C@H]([C@H](C[C@@H](O1)O[C@@H]2[C@H](O[C@H](C[C@@H]2O)O[C@@H]3[C@H](O[C@H](C[C@@H]3O)O[C@H]4CC[C@]5([C@@H](C4)CC[C@@H]6[C@@H]5CC[C@]7([C@@]6(CC[C@@H]7C8=CC(=O)OC8)O)C)C)C)C)O)O
Amiloride hydrochloride	Cl.NC(=N)NC(=O)C1=NC(Cl)=C(N)N=C1N	Convallotoxin	C[C@H]1[C@@H]([C@H]([C@H]([C@@H](O1)O[C@H]2CC[C@@]3([C@H]4CC[C@@]5([C@H](CC[C@@]5([C@@H]4CC[C@@]3(C2)O)O)C6=CC(=O)OC6)C)C=O)O)O)O
Amiloride hydrochloride	Cl.NC(=N)NC(=O)C1=NC(Cl)=C(N)N=C1N	ABT-737	CN(C)CC[C@H](CSC1=CC=CC=C1)NC2=C(C=C(C=C2)S(=O)(=O)NC(=O)C3=CC=C(C=C3)N4CCN(CC4)CC5=CC=CC=C5C6=CC=C(C=C6)Cl)[N+](=O)[O-]
Amiloride hydrochloride	Cl.NC(=N)NC(=O)C1=NC(Cl)=C(N)N=C1N	Fisetin	C1=CC(=C(C=C1C2=C(C(=O)C3=C(O2)C=C(C=C3)O)O)O)O
Amiloride hydrochloride	Cl.NC(=N)NC(=O)C1=NC(Cl)=C(N)N=C1N	Curcumin	COC1=C(C=CC(=C1)/C=C/C(=O)CC(=O)/C=C/C2=CC(=C(C=C2)O)OC)O
Amiloride hydrochloride	Cl.NC(=N)NC(=O)C1=NC(Cl)=C(N)N=C1N	Dasatinib	CC1=C(C(=CC=C1)Cl)NC(=O)C2=CN=C(S2)NC3=CC(=NC(=N3)C)N4CCN(CC4)CCO
Amiloride hydrochloride	Cl.NC(=N)NC(=O)C1=NC(Cl)=C(N)N=C1N	Navitoclax	CC1(CCC(=C(C1)CN2CCN(CC2)C3=CC=C(C=C3)C(=O)NS(=O)(=O)C4=CC(=C(C=C4)N[C@H](CCN5CCOCC5)CSC6=CC=CC=C6)S(=O)(=O)C(F)(F)F)C7=CC=C(C=C7)Cl)C
Amiloride hydrochloride	Cl.NC(=N)NC(=O)C1=NC(Cl)=C(N)N=C1N	A1331852	O=C(NC1=NC(C=CC=C2)=C2S1)C3=C(CN(C4=CC=C(C5=C(C)N(CC6(C[C@@H](C7)C8)C[C@H]7C[C@H]8C6)N=C5)C(C(O)=O)=N4)CC9)C9=CC=C3
Amiloride hydrochloride	Cl.NC(=N)NC(=O)C1=NC(Cl)=C(N)N=C1N	A1155463	O=C(NC1=NC(C=CC=C2)=C2S1)C3=C(CN(C4=NC(C(O)=O)=C(CCCOC5=C(F)C=C(C#CCN(C)C)C=C5)S4)CC6)C6=CC=C3
Amiloride hydrochloride	Cl.NC(=N)NC(=O)C1=NC(Cl)=C(N)N=C1N	ginkgetin	COc1cc(O)c2C(=O)C=C(Oc2c1)c3ccc(OC)c(c3)c4c(O)cc(O)c5C(=O)C=C(Oc45)c6ccc(O)cc6
Amiloride hydrochloride	Cl.NC(=N)NC(=O)C1=NC(Cl)=C(N)N=C1N	oleandrin	COC1CC(OC(C)C1O)O[C@H]2CC[C@@]3(C)[C@H](CC[C@@H]4[C@@H]3CC[C@]5(C)[C@H]([C@H](C[C@]45O)OC(C)=O)C6=CC(=O)OC6)C2
Amiloride hydrochloride	Cl.NC(=N)NC(=O)C1=NC(Cl)=C(N)N=C1N	periplocin	COC1[C@H](O)C(CO[C@@H]2C(O)C[C@@H](O)OC2C)O[C@@H](O[C@H]3CC[C@]4(C)C5CC[C@]6(C)[C@H](CC[C@]6(O)C5CC[C@]4(O)C3)C7=CC(=O)OC7)C1O
Amiloride hydrochloride	Cl.NC(=N)NC(=O)C1=NC(Cl)=C(N)N=C1N	BRD-K56819078	COC1=C(C=C(C=C1)C(=O)NC2=CC3=C(C=C2)N=C(S3)SCC(=O)NC4=CC=CC=C4F)OC
Amiloride hydrochloride	Cl.NC(=N)NC(=O)C1=NC(Cl)=C(N)N=C1N	XL888	CC1=CC(C(N)=O)=C(N[C@H](C)CC)C=C1C(N[C@]2([H])C[C@H](CC3)N(C4=NC=C(C(C5CC5)=O)C=C4)[C@H]3C2)=O
Cantharidin	CC12C3CCC(O3)C1(C)C(=O)OC2=O	Calmidazolium chloride	[Cl-].ClC1=CC=C(C=C1)C(C1=CC=C(Cl)C=C1)[N+]1=CN(CC(OCC2=C(Cl)C=C(Cl)C=C2)C2=C(Cl)C=C(Cl)C=C2)C=C1
Cantharidin	CC12C3CCC(O3)C1(C)C(=O)OC2=O	Dequalinium chloride hydrate	[Cl-].[Cl-].CC1=[N+](CCCCCCCCCC[N+]2=C(C)C=C(N)C3=C2C=CC=C3)C2=C(C=CC=C2)C(N)=C1
Cantharidin	CC12C3CCC(O3)C1(C)C(=O)OC2=O	Diphenyleneiodonium chloride	[Cl-].[I+]1C2=CC=CC=C2C2=C1C=CC=C2
Cantharidin	CC12C3CCC(O3)C1(C)C(=O)OC2=O	2,3-Dimethoxy-1,4-naphthoquinone	COC1=C(OC)C(=O)C2=C(C=CC=C2)C1=O
Cantharidin	CC12C3CCC(O3)C1(C)C(=O)OC2=O	Idarubicin	[H][C@@]1(C[C@@](O)(CC2=C(O)C3=C(C(O)=C12)C(=O)C1=C(C=CC=C1)C3=O)C(C)=O)O[C@H]1C[C@H](N)[C@H](O)[C@H](C)O1
Cantharidin	CC12C3CCC(O3)C1(C)C(=O)OC2=O	JFD00244	OC1=CC=C(CCNC2=CC=C(NCCC3=CC=C(O)C=C3)C3=C2C(=O)C2=CC=CC=C2C3=O)C=C1
Cantharidin	CC12C3CCC(O3)C1(C)C(=O)OC2=O	Mibefradil dihydrochloride	Cl.Cl.COCC(=O)O[C@]1(CCN(C)CCCC2=NC3=C(N2)C=CC=C3)CCC2=C(C=CC(F)=C2)[C@@H]1C(C)C
Cantharidin	CC12C3CCC(O3)C1(C)C(=O)OC2=O	Piperlongumine	COC1=CC(\\C=C\\C(=O)N2CCC=CC2=O)=CC(OC)=C1OC
Cantharidin	CC12C3CCC(O3)C1(C)C(=O)OC2=O	Ouabain	[H][C@@]12CC[C@]3(O)C[C@H](C[C@@H](O)[C@]3(CO)[C@@]1([H])[C@H](O)C[C@]1(C)[C@H](CC[C@]21O)C1=CC(=O)OC1)O[C@@H]1O[C@@H](C)[C@H](O)[C@@H](O)[C@H]1O
Cantharidin	CC12C3CCC(O3)C1(C)C(=O)OC2=O	Quercetin dihydrate	OC1=CC(O)=C2C(OC(=C(O)C2=O)C2=CC(O)=C(O)C=C2)=C1
Cantharidin	CC12C3CCC(O3)C1(C)C(=O)OC2=O	Rottlerin	CC(=O)C1=C(O)C(C)=C(O)C(CC2=C(O)C(C(=O)\\C=C\\C3=CC=CC=C3)=C3OC(C)(C)C=CC3=C2O)=C1O
Cantharidin	CC12C3CCC(O3)C1(C)C(=O)OC2=O	Rotenone	[H][C@@]12COC3=C(C=C(OC)C(OC)=C3)[C@]1([H])C(=O)C1=C(O2)C2=C(O[C@H](C2)C(C)=C)C=C1
Cantharidin	CC12C3CCC(O3)C1(C)C(=O)OC2=O	BIX 01294 trihydrochloride hydrate	Cl.Cl.Cl.COC1=C(OC)C=C2C(NC3CCN(CC4=CC=CC=C4)CC3)=NC(=NC2=C1)N1CCCN(C)CC1
Cantharidin	CC12C3CCC(O3)C1(C)C(=O)OC2=O	Tyrphostin AG 879	CC(C)(C)C1=CC(\\C=C(/C#N)C(N)=S)=CC(=C1O)C(C)(C)C
Cantharidin	CC12C3CCC(O3)C1(C)C(=O)OC2=O	Vincristine sulfate	OS(O)(=O)=O.[H][C@@]12N3CC[C@]11C(N(C=O)C4=CC(OC)=C(C=C14)[C@]1(CC4CN(CC(O)(CC)C4)CCC4=C1NC1=CC=CC=C41)C(=O)OC)[C@](O)([C@H](OC(C)=O)[C@]2(CC)C=CC3)C(=O)OC
Cantharidin	CC12C3CCC(O3)C1(C)C(=O)OC2=O	Tanespimycin	CC1CC(C(C(C=C(C(C(C=CC=C(C(=O)NC2=CC(=O)C(=C(C1)C2=O)NCC=C)C)OC)OC(=O)N)C)C)O)OC
Cantharidin	CC12C3CCC(O3)C1(C)C(=O)OC2=O	Geldanamycin	CC1CC(C(C(C=C(C(C(C=CC=C(C(=O)NC2=CC(=O)C(=C(C1)C2=O)OC)C)OC)OC(=O)N)C)C)O)OC
Cantharidin	CC12C3CCC(O3)C1(C)C(=O)OC2=O	Alvespimycin	CC1CC(C(C(C=C(C(C(C=CC=C(C(=O)NC2=CC(=O)C(=C(C1)C2=O)NCCN(C)C)C)OC)OC(=O)N)C)C)O)OC
Cantharidin	CC12C3CCC(O3)C1(C)C(=O)OC2=O	ProDrug A	ClC[C@@H]1CN(C(CCCC(N(C[C@H]2CCl)C3=C2C4=CC=CC=C4C(OC5O[C@@H](CO)C(O)C(O)[C@@H]5O)=C3)=O)=O)C6=C1C7=CC=CC=C7C(OC8O[C@H](CO)C(O)C(O)[C@H]8O)=C6
Cantharidin	CC12C3CCC(O3)C1(C)C(=O)OC2=O	JHB76B	ClC[C@@H]1CN(C(CCCCCC(N(C[C@H]2CCl)C3=C2C4=CC=CC=C4C(OC5O[C@@H](CO)C(O)C(O)[C@@H]5O)=C3)=O)=O)C6=C1C7=CC=CC=C7C(OC8O[C@H](CO)C(O)C(O)[C@H]8O)=C6
Cantharidin	CC12C3CCC(O3)C1(C)C(=O)OC2=O	CGP-74514A	Cl.CCn1cnc2c(Nc3cccc(Cl)c3)nc(N[C@@H]4CCCC[C@@H]4N)nc12
Cantharidin	CC12C3CCC(O3)C1(C)C(=O)OC2=O	Ouabagenin	C[C@]12C[C@H]([C@H]3[C@H]([C@]1(CC[C@@H]2C4=CC(=O)OC4)O)CC[C@]5([C@@]3([C@@H](C[C@@H](C5)O)O)CO)O)O
Cantharidin	CC12C3CCC(O3)C1(C)C(=O)OC2=O	K-Strophanthin	C[C@@H]1[C@H]([C@H](C[C@@H](O1)O[C@H]2CC[C@@]3([C@H]4CC[C@@]5([C@H](CC[C@@]5([C@@H]4CC[C@@]3(C2)O)O)C6=CC(=O)OC6)C)C=O)OC)O[C@H]7[C@@H]([C@H]([C@@H]([C@H](O7)CO)O)O)O
Cantharidin	CC12C3CCC(O3)C1(C)C(=O)OC2=O	Strophanthidin	C[C@]12CC[C@H]3[C@H]([C@]1(CC[C@@H]2C4=CC(=O)OC4)O)CC[C@]5([C@@]3(CC[C@@H](C5)O)C=O)O
Cantharidin	CC12C3CCC(O3)C1(C)C(=O)OC2=O	PF-573228	CS(=O)(=O)C1=CC=CC(=C1)CNC2=NC(=NC=C2C(F)(F)F)NC3=CC4=C(C=C3)NC(=O)CC4
Cantharidin	CC12C3CCC(O3)C1(C)C(=O)OC2=O	LY-367265	C1CC2=C3C(=CC=C2)N(S(=O)(=O)N3C1)CCN4CCC(=CC4)C5=CNC6=C5C=CC(=C6)F
Cantharidin	CC12C3CCC(O3)C1(C)C(=O)OC2=O	Temsirolimus	C[C@@H]1CC[C@H]2C[C@@H](/C(=C/C=C/C=C/[C@H](C[C@H](C(=O)[C@@H]([C@@H](/C(=C/[C@H](C(=O)C[C@H](OC(=O)[C@@H]3CCCCN3C(=O)C(=O)[C@@]1(O2)O)[C@H](C)C[C@@H]4CC[C@H]([C@@H](C4)OC)OC(=O)C(C)(CO)CO)C)/C)O)OC)C)C)/C)OC
Cantharidin	CC12C3CCC(O3)C1(C)C(=O)OC2=O	Eltrombopag	CC1=C(C=C(C=C1)N2C(=O)C(=C(N2)C)N=NC3=CC=CC(=C3O)C4=CC(=CC=C4)C(=O)O)C
Cantharidin	CC12C3CCC(O3)C1(C)C(=O)OC2=O	Raltegravir	CC1=NN=C(O1)C(=O)NC(C)(C)C2=NC(=C(C(=O)N2C)O)C(=O)NCC3=CC=C(C=C3)F
Cantharidin	CC12C3CCC(O3)C1(C)C(=O)OC2=O	Venetoclax	CC1(C)CCC(=C(C1)C2=CC=C(Cl)C=C2)CN3CCN(CC3)C4=CC(=C(C=C4)C(=O)N[S](=O)(=O)C5=CC=C(NCC6CCOCC6)C(=C5)[N+]([O-])=O)OC7=CN=C8[NH]C=CC8=C7
Cantharidin	CC12C3CCC(O3)C1(C)C(=O)OC2=O	EF24	C1C(=CC2=CC=CC=C2F)C(=O)C(=CC3=CC=CC=C3F)CN1.Cl
Cantharidin	CC12C3CCC(O3)C1(C)C(=O)OC2=O	Panobinostat	CC1=C(C2=CC=CC=C2N1)CCNCC3=CC=C(C=C3)/C=C/C(=O)NO
Cantharidin	CC12C3CCC(O3)C1(C)C(=O)OC2=O	Bufalin	C[C@]12CC[C@@H](C[C@H]1CC[C@@H]3[C@@H]2CC[C@]4([C@@]3(CC[C@@H]4C5=COC(=O)C=C5)O)C)O
Cantharidin	CC12C3CCC(O3)C1(C)C(=O)OC2=O	Proscillaridin A	C[C@H]1[C@@H]([C@H]([C@H]([C@@H](O1)O[C@H]2CC[C@@]3([C@H]4CC[C@@]5([C@H](CC[C@@]5([C@@H]4CCC3=C2)O)C6=COC(=O)C=C6)C)C)O)O)O
Cantharidin	CC12C3CCC(O3)C1(C)C(=O)OC2=O	Cinobufagin	CC(=O)O[C@@H]1[C@@H]([C@]2(CC[C@H]3[C@H]([C@@]24[C@@H]1O4)CC[C@H]5[C@@]3(CC[C@@H](C5)O)C)C)C6=COC(=O)C=C6
Cantharidin	CC12C3CCC(O3)C1(C)C(=O)OC2=O	Peruvoside	C[C@H]1[C@@H]([C@H]([C@@H]([C@@H](O1)O[C@H]2CC[C@]3([C@@H](C2)CC[C@@H]4[C@@H]3CC[C@]5([C@@]4(CC[C@@H]5C6=CC(=O)OC6)O)C)C=O)O)OC)O
Cantharidin	CC12C3CCC(O3)C1(C)C(=O)OC2=O	Digitoxin	C[C@@H]1[C@H]([C@H](C[C@@H](O1)O[C@@H]2[C@H](O[C@H](C[C@@H]2O)O[C@@H]3[C@H](O[C@H](C[C@@H]3O)O[C@H]4CC[C@]5([C@@H](C4)CC[C@@H]6[C@@H]5CC[C@]7([C@@]6(CC[C@@H]7C8=CC(=O)OC8)O)C)C)C)C)O)O
Cantharidin	CC12C3CCC(O3)C1(C)C(=O)OC2=O	Convallotoxin	C[C@H]1[C@@H]([C@H]([C@H]([C@@H](O1)O[C@H]2CC[C@@]3([C@H]4CC[C@@]5([C@H](CC[C@@]5([C@@H]4CC[C@@]3(C2)O)O)C6=CC(=O)OC6)C)C=O)O)O)O
Cantharidin	CC12C3CCC(O3)C1(C)C(=O)OC2=O	ABT-737	CN(C)CC[C@H](CSC1=CC=CC=C1)NC2=C(C=C(C=C2)S(=O)(=O)NC(=O)C3=CC=C(C=C3)N4CCN(CC4)CC5=CC=CC=C5C6=CC=C(C=C6)Cl)[N+](=O)[O-]
Cantharidin	CC12C3CCC(O3)C1(C)C(=O)OC2=O	Fisetin	C1=CC(=C(C=C1C2=C(C(=O)C3=C(O2)C=C(C=C3)O)O)O)O
Cantharidin	CC12C3CCC(O3)C1(C)C(=O)OC2=O	Curcumin	COC1=C(C=CC(=C1)/C=C/C(=O)CC(=O)/C=C/C2=CC(=C(C=C2)O)OC)O
Cantharidin	CC12C3CCC(O3)C1(C)C(=O)OC2=O	Dasatinib	CC1=C(C(=CC=C1)Cl)NC(=O)C2=CN=C(S2)NC3=CC(=NC(=N3)C)N4CCN(CC4)CCO
Cantharidin	CC12C3CCC(O3)C1(C)C(=O)OC2=O	Navitoclax	CC1(CCC(=C(C1)CN2CCN(CC2)C3=CC=C(C=C3)C(=O)NS(=O)(=O)C4=CC(=C(C=C4)N[C@H](CCN5CCOCC5)CSC6=CC=CC=C6)S(=O)(=O)C(F)(F)F)C7=CC=C(C=C7)Cl)C
Cantharidin	CC12C3CCC(O3)C1(C)C(=O)OC2=O	A1331852	O=C(NC1=NC(C=CC=C2)=C2S1)C3=C(CN(C4=CC=C(C5=C(C)N(CC6(C[C@@H](C7)C8)C[C@H]7C[C@H]8C6)N=C5)C(C(O)=O)=N4)CC9)C9=CC=C3
Cantharidin	CC12C3CCC(O3)C1(C)C(=O)OC2=O	A1155463	O=C(NC1=NC(C=CC=C2)=C2S1)C3=C(CN(C4=NC(C(O)=O)=C(CCCOC5=C(F)C=C(C#CCN(C)C)C=C5)S4)CC6)C6=CC=C3
Cantharidin	CC12C3CCC(O3)C1(C)C(=O)OC2=O	ginkgetin	COc1cc(O)c2C(=O)C=C(Oc2c1)c3ccc(OC)c(c3)c4c(O)cc(O)c5C(=O)C=C(Oc45)c6ccc(O)cc6
Cantharidin	CC12C3CCC(O3)C1(C)C(=O)OC2=O	oleandrin	COC1CC(OC(C)C1O)O[C@H]2CC[C@@]3(C)[C@H](CC[C@@H]4[C@@H]3CC[C@]5(C)[C@H]([C@H](C[C@]45O)OC(C)=O)C6=CC(=O)OC6)C2
Cantharidin	CC12C3CCC(O3)C1(C)C(=O)OC2=O	periplocin	COC1[C@H](O)C(CO[C@@H]2C(O)C[C@@H](O)OC2C)O[C@@H](O[C@H]3CC[C@]4(C)C5CC[C@]6(C)[C@H](CC[C@]6(O)C5CC[C@]4(O)C3)C7=CC(=O)OC7)C1O
Cantharidin	CC12C3CCC(O3)C1(C)C(=O)OC2=O	BRD-K56819078	COC1=C(C=C(C=C1)C(=O)NC2=CC3=C(C=C2)N=C(S3)SCC(=O)NC4=CC=CC=C4F)OC
Cantharidin	CC12C3CCC(O3)C1(C)C(=O)OC2=O	XL888	CC1=CC(C(N)=O)=C(N[C@H](C)CC)C=C1C(N[C@]2([H])C[C@H](CC3)N(C4=NC=C(C(C5CC5)=O)C=C4)[C@H]3C2)=O
Calmidazolium chloride	[Cl-].ClC1=CC=C(C=C1)C(C1=CC=C(Cl)C=C1)[N+]1=CN(CC(OCC2=C(Cl)C=C(Cl)C=C2)C2=C(Cl)C=C(Cl)C=C2)C=C1	Dequalinium chloride hydrate	[Cl-].[Cl-].CC1=[N+](CCCCCCCCCC[N+]2=C(C)C=C(N)C3=C2C=CC=C3)C2=C(C=CC=C2)C(N)=C1
Calmidazolium chloride	[Cl-].ClC1=CC=C(C=C1)C(C1=CC=C(Cl)C=C1)[N+]1=CN(CC(OCC2=C(Cl)C=C(Cl)C=C2)C2=C(Cl)C=C(Cl)C=C2)C=C1	Diphenyleneiodonium chloride	[Cl-].[I+]1C2=CC=CC=C2C2=C1C=CC=C2
Calmidazolium chloride	[Cl-].ClC1=CC=C(C=C1)C(C1=CC=C(Cl)C=C1)[N+]1=CN(CC(OCC2=C(Cl)C=C(Cl)C=C2)C2=C(Cl)C=C(Cl)C=C2)C=C1	2,3-Dimethoxy-1,4-naphthoquinone	COC1=C(OC)C(=O)C2=C(C=CC=C2)C1=O
Calmidazolium chloride	[Cl-].ClC1=CC=C(C=C1)C(C1=CC=C(Cl)C=C1)[N+]1=CN(CC(OCC2=C(Cl)C=C(Cl)C=C2)C2=C(Cl)C=C(Cl)C=C2)C=C1	Idarubicin	[H][C@@]1(C[C@@](O)(CC2=C(O)C3=C(C(O)=C12)C(=O)C1=C(C=CC=C1)C3=O)C(C)=O)O[C@H]1C[C@H](N)[C@H](O)[C@H](C)O1
Calmidazolium chloride	[Cl-].ClC1=CC=C(C=C1)C(C1=CC=C(Cl)C=C1)[N+]1=CN(CC(OCC2=C(Cl)C=C(Cl)C=C2)C2=C(Cl)C=C(Cl)C=C2)C=C1	JFD00244	OC1=CC=C(CCNC2=CC=C(NCCC3=CC=C(O)C=C3)C3=C2C(=O)C2=CC=CC=C2C3=O)C=C1
Calmidazolium chloride	[Cl-].ClC1=CC=C(C=C1)C(C1=CC=C(Cl)C=C1)[N+]1=CN(CC(OCC2=C(Cl)C=C(Cl)C=C2)C2=C(Cl)C=C(Cl)C=C2)C=C1	Mibefradil dihydrochloride	Cl.Cl.COCC(=O)O[C@]1(CCN(C)CCCC2=NC3=C(N2)C=CC=C3)CCC2=C(C=CC(F)=C2)[C@@H]1C(C)C
Calmidazolium chloride	[Cl-].ClC1=CC=C(C=C1)C(C1=CC=C(Cl)C=C1)[N+]1=CN(CC(OCC2=C(Cl)C=C(Cl)C=C2)C2=C(Cl)C=C(Cl)C=C2)C=C1	Piperlongumine	COC1=CC(\\C=C\\C(=O)N2CCC=CC2=O)=CC(OC)=C1OC
Calmidazolium chloride	[Cl-].ClC1=CC=C(C=C1)C(C1=CC=C(Cl)C=C1)[N+]1=CN(CC(OCC2=C(Cl)C=C(Cl)C=C2)C2=C(Cl)C=C(Cl)C=C2)C=C1	Ouabain	[H][C@@]12CC[C@]3(O)C[C@H](C[C@@H](O)[C@]3(CO)[C@@]1([H])[C@H](O)C[C@]1(C)[C@H](CC[C@]21O)C1=CC(=O)OC1)O[C@@H]1O[C@@H](C)[C@H](O)[C@@H](O)[C@H]1O
Calmidazolium chloride	[Cl-].ClC1=CC=C(C=C1)C(C1=CC=C(Cl)C=C1)[N+]1=CN(CC(OCC2=C(Cl)C=C(Cl)C=C2)C2=C(Cl)C=C(Cl)C=C2)C=C1	Quercetin dihydrate	OC1=CC(O)=C2C(OC(=C(O)C2=O)C2=CC(O)=C(O)C=C2)=C1
Calmidazolium chloride	[Cl-].ClC1=CC=C(C=C1)C(C1=CC=C(Cl)C=C1)[N+]1=CN(CC(OCC2=C(Cl)C=C(Cl)C=C2)C2=C(Cl)C=C(Cl)C=C2)C=C1	Rottlerin	CC(=O)C1=C(O)C(C)=C(O)C(CC2=C(O)C(C(=O)\\C=C\\C3=CC=CC=C3)=C3OC(C)(C)C=CC3=C2O)=C1O
Calmidazolium chloride	[Cl-].ClC1=CC=C(C=C1)C(C1=CC=C(Cl)C=C1)[N+]1=CN(CC(OCC2=C(Cl)C=C(Cl)C=C2)C2=C(Cl)C=C(Cl)C=C2)C=C1	Rotenone	[H][C@@]12COC3=C(C=C(OC)C(OC)=C3)[C@]1([H])C(=O)C1=C(O2)C2=C(O[C@H](C2)C(C)=C)C=C1
Calmidazolium chloride	[Cl-].ClC1=CC=C(C=C1)C(C1=CC=C(Cl)C=C1)[N+]1=CN(CC(OCC2=C(Cl)C=C(Cl)C=C2)C2=C(Cl)C=C(Cl)C=C2)C=C1	BIX 01294 trihydrochloride hydrate	Cl.Cl.Cl.COC1=C(OC)C=C2C(NC3CCN(CC4=CC=CC=C4)CC3)=NC(=NC2=C1)N1CCCN(C)CC1
Calmidazolium chloride	[Cl-].ClC1=CC=C(C=C1)C(C1=CC=C(Cl)C=C1)[N+]1=CN(CC(OCC2=C(Cl)C=C(Cl)C=C2)C2=C(Cl)C=C(Cl)C=C2)C=C1	Tyrphostin AG 879	CC(C)(C)C1=CC(\\C=C(/C#N)C(N)=S)=CC(=C1O)C(C)(C)C
Calmidazolium chloride	[Cl-].ClC1=CC=C(C=C1)C(C1=CC=C(Cl)C=C1)[N+]1=CN(CC(OCC2=C(Cl)C=C(Cl)C=C2)C2=C(Cl)C=C(Cl)C=C2)C=C1	Vincristine sulfate	OS(O)(=O)=O.[H][C@@]12N3CC[C@]11C(N(C=O)C4=CC(OC)=C(C=C14)[C@]1(CC4CN(CC(O)(CC)C4)CCC4=C1NC1=CC=CC=C41)C(=O)OC)[C@](O)([C@H](OC(C)=O)[C@]2(CC)C=CC3)C(=O)OC
Calmidazolium chloride	[Cl-].ClC1=CC=C(C=C1)C(C1=CC=C(Cl)C=C1)[N+]1=CN(CC(OCC2=C(Cl)C=C(Cl)C=C2)C2=C(Cl)C=C(Cl)C=C2)C=C1	Tanespimycin	CC1CC(C(C(C=C(C(C(C=CC=C(C(=O)NC2=CC(=O)C(=C(C1)C2=O)NCC=C)C)OC)OC(=O)N)C)C)O)OC
Calmidazolium chloride	[Cl-].ClC1=CC=C(C=C1)C(C1=CC=C(Cl)C=C1)[N+]1=CN(CC(OCC2=C(Cl)C=C(Cl)C=C2)C2=C(Cl)C=C(Cl)C=C2)C=C1	Geldanamycin	CC1CC(C(C(C=C(C(C(C=CC=C(C(=O)NC2=CC(=O)C(=C(C1)C2=O)OC)C)OC)OC(=O)N)C)C)O)OC
Calmidazolium chloride	[Cl-].ClC1=CC=C(C=C1)C(C1=CC=C(Cl)C=C1)[N+]1=CN(CC(OCC2=C(Cl)C=C(Cl)C=C2)C2=C(Cl)C=C(Cl)C=C2)C=C1	Alvespimycin	CC1CC(C(C(C=C(C(C(C=CC=C(C(=O)NC2=CC(=O)C(=C(C1)C2=O)NCCN(C)C)C)OC)OC(=O)N)C)C)O)OC
Calmidazolium chloride	[Cl-].ClC1=CC=C(C=C1)C(C1=CC=C(Cl)C=C1)[N+]1=CN(CC(OCC2=C(Cl)C=C(Cl)C=C2)C2=C(Cl)C=C(Cl)C=C2)C=C1	ProDrug A	ClC[C@@H]1CN(C(CCCC(N(C[C@H]2CCl)C3=C2C4=CC=CC=C4C(OC5O[C@@H](CO)C(O)C(O)[C@@H]5O)=C3)=O)=O)C6=C1C7=CC=CC=C7C(OC8O[C@H](CO)C(O)C(O)[C@H]8O)=C6
Calmidazolium chloride	[Cl-].ClC1=CC=C(C=C1)C(C1=CC=C(Cl)C=C1)[N+]1=CN(CC(OCC2=C(Cl)C=C(Cl)C=C2)C2=C(Cl)C=C(Cl)C=C2)C=C1	JHB76B	ClC[C@@H]1CN(C(CCCCCC(N(C[C@H]2CCl)C3=C2C4=CC=CC=C4C(OC5O[C@@H](CO)C(O)C(O)[C@@H]5O)=C3)=O)=O)C6=C1C7=CC=CC=C7C(OC8O[C@H](CO)C(O)C(O)[C@H]8O)=C6
Calmidazolium chloride	[Cl-].ClC1=CC=C(C=C1)C(C1=CC=C(Cl)C=C1)[N+]1=CN(CC(OCC2=C(Cl)C=C(Cl)C=C2)C2=C(Cl)C=C(Cl)C=C2)C=C1	CGP-74514A	Cl.CCn1cnc2c(Nc3cccc(Cl)c3)nc(N[C@@H]4CCCC[C@@H]4N)nc12
Calmidazolium chloride	[Cl-].ClC1=CC=C(C=C1)C(C1=CC=C(Cl)C=C1)[N+]1=CN(CC(OCC2=C(Cl)C=C(Cl)C=C2)C2=C(Cl)C=C(Cl)C=C2)C=C1	Ouabagenin	C[C@]12C[C@H]([C@H]3[C@H]([C@]1(CC[C@@H]2C4=CC(=O)OC4)O)CC[C@]5([C@@]3([C@@H](C[C@@H](C5)O)O)CO)O)O
Calmidazolium chloride	[Cl-].ClC1=CC=C(C=C1)C(C1=CC=C(Cl)C=C1)[N+]1=CN(CC(OCC2=C(Cl)C=C(Cl)C=C2)C2=C(Cl)C=C(Cl)C=C2)C=C1	K-Strophanthin	C[C@@H]1[C@H]([C@H](C[C@@H](O1)O[C@H]2CC[C@@]3([C@H]4CC[C@@]5([C@H](CC[C@@]5([C@@H]4CC[C@@]3(C2)O)O)C6=CC(=O)OC6)C)C=O)OC)O[C@H]7[C@@H]([C@H]([C@@H]([C@H](O7)CO)O)O)O
Calmidazolium chloride	[Cl-].ClC1=CC=C(C=C1)C(C1=CC=C(Cl)C=C1)[N+]1=CN(CC(OCC2=C(Cl)C=C(Cl)C=C2)C2=C(Cl)C=C(Cl)C=C2)C=C1	Strophanthidin	C[C@]12CC[C@H]3[C@H]([C@]1(CC[C@@H]2C4=CC(=O)OC4)O)CC[C@]5([C@@]3(CC[C@@H](C5)O)C=O)O
Calmidazolium chloride	[Cl-].ClC1=CC=C(C=C1)C(C1=CC=C(Cl)C=C1)[N+]1=CN(CC(OCC2=C(Cl)C=C(Cl)C=C2)C2=C(Cl)C=C(Cl)C=C2)C=C1	PF-573228	CS(=O)(=O)C1=CC=CC(=C1)CNC2=NC(=NC=C2C(F)(F)F)NC3=CC4=C(C=C3)NC(=O)CC4
Calmidazolium chloride	[Cl-].ClC1=CC=C(C=C1)C(C1=CC=C(Cl)C=C1)[N+]1=CN(CC(OCC2=C(Cl)C=C(Cl)C=C2)C2=C(Cl)C=C(Cl)C=C2)C=C1	LY-367265	C1CC2=C3C(=CC=C2)N(S(=O)(=O)N3C1)CCN4CCC(=CC4)C5=CNC6=C5C=CC(=C6)F
Calmidazolium chloride	[Cl-].ClC1=CC=C(C=C1)C(C1=CC=C(Cl)C=C1)[N+]1=CN(CC(OCC2=C(Cl)C=C(Cl)C=C2)C2=C(Cl)C=C(Cl)C=C2)C=C1	Temsirolimus	C[C@@H]1CC[C@H]2C[C@@H](/C(=C/C=C/C=C/[C@H](C[C@H](C(=O)[C@@H]([C@@H](/C(=C/[C@H](C(=O)C[C@H](OC(=O)[C@@H]3CCCCN3C(=O)C(=O)[C@@]1(O2)O)[C@H](C)C[C@@H]4CC[C@H]([C@@H](C4)OC)OC(=O)C(C)(CO)CO)C)/C)O)OC)C)C)/C)OC
Calmidazolium chloride	[Cl-].ClC1=CC=C(C=C1)C(C1=CC=C(Cl)C=C1)[N+]1=CN(CC(OCC2=C(Cl)C=C(Cl)C=C2)C2=C(Cl)C=C(Cl)C=C2)C=C1	Eltrombopag	CC1=C(C=C(C=C1)N2C(=O)C(=C(N2)C)N=NC3=CC=CC(=C3O)C4=CC(=CC=C4)C(=O)O)C
Calmidazolium chloride	[Cl-].ClC1=CC=C(C=C1)C(C1=CC=C(Cl)C=C1)[N+]1=CN(CC(OCC2=C(Cl)C=C(Cl)C=C2)C2=C(Cl)C=C(Cl)C=C2)C=C1	Raltegravir	CC1=NN=C(O1)C(=O)NC(C)(C)C2=NC(=C(C(=O)N2C)O)C(=O)NCC3=CC=C(C=C3)F
Calmidazolium chloride	[Cl-].ClC1=CC=C(C=C1)C(C1=CC=C(Cl)C=C1)[N+]1=CN(CC(OCC2=C(Cl)C=C(Cl)C=C2)C2=C(Cl)C=C(Cl)C=C2)C=C1	Venetoclax	CC1(C)CCC(=C(C1)C2=CC=C(Cl)C=C2)CN3CCN(CC3)C4=CC(=C(C=C4)C(=O)N[S](=O)(=O)C5=CC=C(NCC6CCOCC6)C(=C5)[N+]([O-])=O)OC7=CN=C8[NH]C=CC8=C7
Calmidazolium chloride	[Cl-].ClC1=CC=C(C=C1)C(C1=CC=C(Cl)C=C1)[N+]1=CN(CC(OCC2=C(Cl)C=C(Cl)C=C2)C2=C(Cl)C=C(Cl)C=C2)C=C1	EF24	C1C(=CC2=CC=CC=C2F)C(=O)C(=CC3=CC=CC=C3F)CN1.Cl
Calmidazolium chloride	[Cl-].ClC1=CC=C(C=C1)C(C1=CC=C(Cl)C=C1)[N+]1=CN(CC(OCC2=C(Cl)C=C(Cl)C=C2)C2=C(Cl)C=C(Cl)C=C2)C=C1	Panobinostat	CC1=C(C2=CC=CC=C2N1)CCNCC3=CC=C(C=C3)/C=C/C(=O)NO
Calmidazolium chloride	[Cl-].ClC1=CC=C(C=C1)C(C1=CC=C(Cl)C=C1)[N+]1=CN(CC(OCC2=C(Cl)C=C(Cl)C=C2)C2=C(Cl)C=C(Cl)C=C2)C=C1	Bufalin	C[C@]12CC[C@@H](C[C@H]1CC[C@@H]3[C@@H]2CC[C@]4([C@@]3(CC[C@@H]4C5=COC(=O)C=C5)O)C)O
Calmidazolium chloride	[Cl-].ClC1=CC=C(C=C1)C(C1=CC=C(Cl)C=C1)[N+]1=CN(CC(OCC2=C(Cl)C=C(Cl)C=C2)C2=C(Cl)C=C(Cl)C=C2)C=C1	Proscillaridin A	C[C@H]1[C@@H]([C@H]([C@H]([C@@H](O1)O[C@H]2CC[C@@]3([C@H]4CC[C@@]5([C@H](CC[C@@]5([C@@H]4CCC3=C2)O)C6=COC(=O)C=C6)C)C)O)O)O
Calmidazolium chloride	[Cl-].ClC1=CC=C(C=C1)C(C1=CC=C(Cl)C=C1)[N+]1=CN(CC(OCC2=C(Cl)C=C(Cl)C=C2)C2=C(Cl)C=C(Cl)C=C2)C=C1	Cinobufagin	CC(=O)O[C@@H]1[C@@H]([C@]2(CC[C@H]3[C@H]([C@@]24[C@@H]1O4)CC[C@H]5[C@@]3(CC[C@@H](C5)O)C)C)C6=COC(=O)C=C6
Calmidazolium chloride	[Cl-].ClC1=CC=C(C=C1)C(C1=CC=C(Cl)C=C1)[N+]1=CN(CC(OCC2=C(Cl)C=C(Cl)C=C2)C2=C(Cl)C=C(Cl)C=C2)C=C1	Peruvoside	C[C@H]1[C@@H]([C@H]([C@@H]([C@@H](O1)O[C@H]2CC[C@]3([C@@H](C2)CC[C@@H]4[C@@H]3CC[C@]5([C@@]4(CC[C@@H]5C6=CC(=O)OC6)O)C)C=O)O)OC)O
Calmidazolium chloride	[Cl-].ClC1=CC=C(C=C1)C(C1=CC=C(Cl)C=C1)[N+]1=CN(CC(OCC2=C(Cl)C=C(Cl)C=C2)C2=C(Cl)C=C(Cl)C=C2)C=C1	Digitoxin	C[C@@H]1[C@H]([C@H](C[C@@H](O1)O[C@@H]2[C@H](O[C@H](C[C@@H]2O)O[C@@H]3[C@H](O[C@H](C[C@@H]3O)O[C@H]4CC[C@]5([C@@H](C4)CC[C@@H]6[C@@H]5CC[C@]7([C@@]6(CC[C@@H]7C8=CC(=O)OC8)O)C)C)C)C)O)O
Calmidazolium chloride	[Cl-].ClC1=CC=C(C=C1)C(C1=CC=C(Cl)C=C1)[N+]1=CN(CC(OCC2=C(Cl)C=C(Cl)C=C2)C2=C(Cl)C=C(Cl)C=C2)C=C1	Convallotoxin	C[C@H]1[C@@H]([C@H]([C@H]([C@@H](O1)O[C@H]2CC[C@@]3([C@H]4CC[C@@]5([C@H](CC[C@@]5([C@@H]4CC[C@@]3(C2)O)O)C6=CC(=O)OC6)C)C=O)O)O)O
Calmidazolium chloride	[Cl-].ClC1=CC=C(C=C1)C(C1=CC=C(Cl)C=C1)[N+]1=CN(CC(OCC2=C(Cl)C=C(Cl)C=C2)C2=C(Cl)C=C(Cl)C=C2)C=C1	ABT-737	CN(C)CC[C@H](CSC1=CC=CC=C1)NC2=C(C=C(C=C2)S(=O)(=O)NC(=O)C3=CC=C(C=C3)N4CCN(CC4)CC5=CC=CC=C5C6=CC=C(C=C6)Cl)[N+](=O)[O-]
Calmidazolium chloride	[Cl-].ClC1=CC=C(C=C1)C(C1=CC=C(Cl)C=C1)[N+]1=CN(CC(OCC2=C(Cl)C=C(Cl)C=C2)C2=C(Cl)C=C(Cl)C=C2)C=C1	Fisetin	C1=CC(=C(C=C1C2=C(C(=O)C3=C(O2)C=C(C=C3)O)O)O)O
Calmidazolium chloride	[Cl-].ClC1=CC=C(C=C1)C(C1=CC=C(Cl)C=C1)[N+]1=CN(CC(OCC2=C(Cl)C=C(Cl)C=C2)C2=C(Cl)C=C(Cl)C=C2)C=C1	Curcumin	COC1=C(C=CC(=C1)/C=C/C(=O)CC(=O)/C=C/C2=CC(=C(C=C2)O)OC)O
Calmidazolium chloride	[Cl-].ClC1=CC=C(C=C1)C(C1=CC=C(Cl)C=C1)[N+]1=CN(CC(OCC2=C(Cl)C=C(Cl)C=C2)C2=C(Cl)C=C(Cl)C=C2)C=C1	Dasatinib	CC1=C(C(=CC=C1)Cl)NC(=O)C2=CN=C(S2)NC3=CC(=NC(=N3)C)N4CCN(CC4)CCO
Calmidazolium chloride	[Cl-].ClC1=CC=C(C=C1)C(C1=CC=C(Cl)C=C1)[N+]1=CN(CC(OCC2=C(Cl)C=C(Cl)C=C2)C2=C(Cl)C=C(Cl)C=C2)C=C1	Navitoclax	CC1(CCC(=C(C1)CN2CCN(CC2)C3=CC=C(C=C3)C(=O)NS(=O)(=O)C4=CC(=C(C=C4)N[C@H](CCN5CCOCC5)CSC6=CC=CC=C6)S(=O)(=O)C(F)(F)F)C7=CC=C(C=C7)Cl)C
Calmidazolium chloride	[Cl-].ClC1=CC=C(C=C1)C(C1=CC=C(Cl)C=C1)[N+]1=CN(CC(OCC2=C(Cl)C=C(Cl)C=C2)C2=C(Cl)C=C(Cl)C=C2)C=C1	A1331852	O=C(NC1=NC(C=CC=C2)=C2S1)C3=C(CN(C4=CC=C(C5=C(C)N(CC6(C[C@@H](C7)C8)C[C@H]7C[C@H]8C6)N=C5)C(C(O)=O)=N4)CC9)C9=CC=C3
Calmidazolium chloride	[Cl-].ClC1=CC=C(C=C1)C(C1=CC=C(Cl)C=C1)[N+]1=CN(CC(OCC2=C(Cl)C=C(Cl)C=C2)C2=C(Cl)C=C(Cl)C=C2)C=C1	A1155463	O=C(NC1=NC(C=CC=C2)=C2S1)C3=C(CN(C4=NC(C(O)=O)=C(CCCOC5=C(F)C=C(C#CCN(C)C)C=C5)S4)CC6)C6=CC=C3
Calmidazolium chloride	[Cl-].ClC1=CC=C(C=C1)C(C1=CC=C(Cl)C=C1)[N+]1=CN(CC(OCC2=C(Cl)C=C(Cl)C=C2)C2=C(Cl)C=C(Cl)C=C2)C=C1	ginkgetin	COc1cc(O)c2C(=O)C=C(Oc2c1)c3ccc(OC)c(c3)c4c(O)cc(O)c5C(=O)C=C(Oc45)c6ccc(O)cc6
Calmidazolium chloride	[Cl-].ClC1=CC=C(C=C1)C(C1=CC=C(Cl)C=C1)[N+]1=CN(CC(OCC2=C(Cl)C=C(Cl)C=C2)C2=C(Cl)C=C(Cl)C=C2)C=C1	oleandrin	COC1CC(OC(C)C1O)O[C@H]2CC[C@@]3(C)[C@H](CC[C@@H]4[C@@H]3CC[C@]5(C)[C@H]([C@H](C[C@]45O)OC(C)=O)C6=CC(=O)OC6)C2
Calmidazolium chloride	[Cl-].ClC1=CC=C(C=C1)C(C1=CC=C(Cl)C=C1)[N+]1=CN(CC(OCC2=C(Cl)C=C(Cl)C=C2)C2=C(Cl)C=C(Cl)C=C2)C=C1	periplocin	COC1[C@H](O)C(CO[C@@H]2C(O)C[C@@H](O)OC2C)O[C@@H](O[C@H]3CC[C@]4(C)C5CC[C@]6(C)[C@H](CC[C@]6(O)C5CC[C@]4(O)C3)C7=CC(=O)OC7)C1O
Calmidazolium chloride	[Cl-].ClC1=CC=C(C=C1)C(C1=CC=C(Cl)C=C1)[N+]1=CN(CC(OCC2=C(Cl)C=C(Cl)C=C2)C2=C(Cl)C=C(Cl)C=C2)C=C1	BRD-K56819078	COC1=C(C=C(C=C1)C(=O)NC2=CC3=C(C=C2)N=C(S3)SCC(=O)NC4=CC=CC=C4F)OC
Calmidazolium chloride	[Cl-].ClC1=CC=C(C=C1)C(C1=CC=C(Cl)C=C1)[N+]1=CN(CC(OCC2=C(Cl)C=C(Cl)C=C2)C2=C(Cl)C=C(Cl)C=C2)C=C1	XL888	CC1=CC(C(N)=O)=C(N[C@H](C)CC)C=C1C(N[C@]2([H])C[C@H](CC3)N(C4=NC=C(C(C5CC5)=O)C=C4)[C@H]3C2)=O
Dequalinium chloride hydrate	[Cl-].[Cl-].CC1=[N+](CCCCCCCCCC[N+]2=C(C)C=C(N)C3=C2C=CC=C3)C2=C(C=CC=C2)C(N)=C1	Diphenyleneiodonium chloride	[Cl-].[I+]1C2=CC=CC=C2C2=C1C=CC=C2
Dequalinium chloride hydrate	[Cl-].[Cl-].CC1=[N+](CCCCCCCCCC[N+]2=C(C)C=C(N)C3=C2C=CC=C3)C2=C(C=CC=C2)C(N)=C1	2,3-Dimethoxy-1,4-naphthoquinone	COC1=C(OC)C(=O)C2=C(C=CC=C2)C1=O
Dequalinium chloride hydrate	[Cl-].[Cl-].CC1=[N+](CCCCCCCCCC[N+]2=C(C)C=C(N)C3=C2C=CC=C3)C2=C(C=CC=C2)C(N)=C1	Idarubicin	[H][C@@]1(C[C@@](O)(CC2=C(O)C3=C(C(O)=C12)C(=O)C1=C(C=CC=C1)C3=O)C(C)=O)O[C@H]1C[C@H](N)[C@H](O)[C@H](C)O1
Dequalinium chloride hydrate	[Cl-].[Cl-].CC1=[N+](CCCCCCCCCC[N+]2=C(C)C=C(N)C3=C2C=CC=C3)C2=C(C=CC=C2)C(N)=C1	JFD00244	OC1=CC=C(CCNC2=CC=C(NCCC3=CC=C(O)C=C3)C3=C2C(=O)C2=CC=CC=C2C3=O)C=C1
Dequalinium chloride hydrate	[Cl-].[Cl-].CC1=[N+](CCCCCCCCCC[N+]2=C(C)C=C(N)C3=C2C=CC=C3)C2=C(C=CC=C2)C(N)=C1	Mibefradil dihydrochloride	Cl.Cl.COCC(=O)O[C@]1(CCN(C)CCCC2=NC3=C(N2)C=CC=C3)CCC2=C(C=CC(F)=C2)[C@@H]1C(C)C
Dequalinium chloride hydrate	[Cl-].[Cl-].CC1=[N+](CCCCCCCCCC[N+]2=C(C)C=C(N)C3=C2C=CC=C3)C2=C(C=CC=C2)C(N)=C1	Piperlongumine	COC1=CC(\\C=C\\C(=O)N2CCC=CC2=O)=CC(OC)=C1OC
Dequalinium chloride hydrate	[Cl-].[Cl-].CC1=[N+](CCCCCCCCCC[N+]2=C(C)C=C(N)C3=C2C=CC=C3)C2=C(C=CC=C2)C(N)=C1	Ouabain	[H][C@@]12CC[C@]3(O)C[C@H](C[C@@H](O)[C@]3(CO)[C@@]1([H])[C@H](O)C[C@]1(C)[C@H](CC[C@]21O)C1=CC(=O)OC1)O[C@@H]1O[C@@H](C)[C@H](O)[C@@H](O)[C@H]1O
Dequalinium chloride hydrate	[Cl-].[Cl-].CC1=[N+](CCCCCCCCCC[N+]2=C(C)C=C(N)C3=C2C=CC=C3)C2=C(C=CC=C2)C(N)=C1	Quercetin dihydrate	OC1=CC(O)=C2C(OC(=C(O)C2=O)C2=CC(O)=C(O)C=C2)=C1
Dequalinium chloride hydrate	[Cl-].[Cl-].CC1=[N+](CCCCCCCCCC[N+]2=C(C)C=C(N)C3=C2C=CC=C3)C2=C(C=CC=C2)C(N)=C1	Rottlerin	CC(=O)C1=C(O)C(C)=C(O)C(CC2=C(O)C(C(=O)\\C=C\\C3=CC=CC=C3)=C3OC(C)(C)C=CC3=C2O)=C1O
Dequalinium chloride hydrate	[Cl-].[Cl-].CC1=[N+](CCCCCCCCCC[N+]2=C(C)C=C(N)C3=C2C=CC=C3)C2=C(C=CC=C2)C(N)=C1	Rotenone	[H][C@@]12COC3=C(C=C(OC)C(OC)=C3)[C@]1([H])C(=O)C1=C(O2)C2=C(O[C@H](C2)C(C)=C)C=C1
Dequalinium chloride hydrate	[Cl-].[Cl-].CC1=[N+](CCCCCCCCCC[N+]2=C(C)C=C(N)C3=C2C=CC=C3)C2=C(C=CC=C2)C(N)=C1	BIX 01294 trihydrochloride hydrate	Cl.Cl.Cl.COC1=C(OC)C=C2C(NC3CCN(CC4=CC=CC=C4)CC3)=NC(=NC2=C1)N1CCCN(C)CC1
Dequalinium chloride hydrate	[Cl-].[Cl-].CC1=[N+](CCCCCCCCCC[N+]2=C(C)C=C(N)C3=C2C=CC=C3)C2=C(C=CC=C2)C(N)=C1	Tyrphostin AG 879	CC(C)(C)C1=CC(\\C=C(/C#N)C(N)=S)=CC(=C1O)C(C)(C)C
Dequalinium chloride hydrate	[Cl-].[Cl-].CC1=[N+](CCCCCCCCCC[N+]2=C(C)C=C(N)C3=C2C=CC=C3)C2=C(C=CC=C2)C(N)=C1	Vincristine sulfate	OS(O)(=O)=O.[H][C@@]12N3CC[C@]11C(N(C=O)C4=CC(OC)=C(C=C14)[C@]1(CC4CN(CC(O)(CC)C4)CCC4=C1NC1=CC=CC=C41)C(=O)OC)[C@](O)([C@H](OC(C)=O)[C@]2(CC)C=CC3)C(=O)OC
Dequalinium chloride hydrate	[Cl-].[Cl-].CC1=[N+](CCCCCCCCCC[N+]2=C(C)C=C(N)C3=C2C=CC=C3)C2=C(C=CC=C2)C(N)=C1	Tanespimycin	CC1CC(C(C(C=C(C(C(C=CC=C(C(=O)NC2=CC(=O)C(=C(C1)C2=O)NCC=C)C)OC)OC(=O)N)C)C)O)OC
Dequalinium chloride hydrate	[Cl-].[Cl-].CC1=[N+](CCCCCCCCCC[N+]2=C(C)C=C(N)C3=C2C=CC=C3)C2=C(C=CC=C2)C(N)=C1	Geldanamycin	CC1CC(C(C(C=C(C(C(C=CC=C(C(=O)NC2=CC(=O)C(=C(C1)C2=O)OC)C)OC)OC(=O)N)C)C)O)OC
Dequalinium chloride hydrate	[Cl-].[Cl-].CC1=[N+](CCCCCCCCCC[N+]2=C(C)C=C(N)C3=C2C=CC=C3)C2=C(C=CC=C2)C(N)=C1	Alvespimycin	CC1CC(C(C(C=C(C(C(C=CC=C(C(=O)NC2=CC(=O)C(=C(C1)C2=O)NCCN(C)C)C)OC)OC(=O)N)C)C)O)OC
Dequalinium chloride hydrate	[Cl-].[Cl-].CC1=[N+](CCCCCCCCCC[N+]2=C(C)C=C(N)C3=C2C=CC=C3)C2=C(C=CC=C2)C(N)=C1	ProDrug A	ClC[C@@H]1CN(C(CCCC(N(C[C@H]2CCl)C3=C2C4=CC=CC=C4C(OC5O[C@@H](CO)C(O)C(O)[C@@H]5O)=C3)=O)=O)C6=C1C7=CC=CC=C7C(OC8O[C@H](CO)C(O)C(O)[C@H]8O)=C6
Dequalinium chloride hydrate	[Cl-].[Cl-].CC1=[N+](CCCCCCCCCC[N+]2=C(C)C=C(N)C3=C2C=CC=C3)C2=C(C=CC=C2)C(N)=C1	JHB76B	ClC[C@@H]1CN(C(CCCCCC(N(C[C@H]2CCl)C3=C2C4=CC=CC=C4C(OC5O[C@@H](CO)C(O)C(O)[C@@H]5O)=C3)=O)=O)C6=C1C7=CC=CC=C7C(OC8O[C@H](CO)C(O)C(O)[C@H]8O)=C6
Dequalinium chloride hydrate	[Cl-].[Cl-].CC1=[N+](CCCCCCCCCC[N+]2=C(C)C=C(N)C3=C2C=CC=C3)C2=C(C=CC=C2)C(N)=C1	CGP-74514A	Cl.CCn1cnc2c(Nc3cccc(Cl)c3)nc(N[C@@H]4CCCC[C@@H]4N)nc12
Dequalinium chloride hydrate	[Cl-].[Cl-].CC1=[N+](CCCCCCCCCC[N+]2=C(C)C=C(N)C3=C2C=CC=C3)C2=C(C=CC=C2)C(N)=C1	Ouabagenin	C[C@]12C[C@H]([C@H]3[C@H]([C@]1(CC[C@@H]2C4=CC(=O)OC4)O)CC[C@]5([C@@]3([C@@H](C[C@@H](C5)O)O)CO)O)O
Dequalinium chloride hydrate	[Cl-].[Cl-].CC1=[N+](CCCCCCCCCC[N+]2=C(C)C=C(N)C3=C2C=CC=C3)C2=C(C=CC=C2)C(N)=C1	K-Strophanthin	C[C@@H]1[C@H]([C@H](C[C@@H](O1)O[C@H]2CC[C@@]3([C@H]4CC[C@@]5([C@H](CC[C@@]5([C@@H]4CC[C@@]3(C2)O)O)C6=CC(=O)OC6)C)C=O)OC)O[C@H]7[C@@H]([C@H]([C@@H]([C@H](O7)CO)O)O)O
Dequalinium chloride hydrate	[Cl-].[Cl-].CC1=[N+](CCCCCCCCCC[N+]2=C(C)C=C(N)C3=C2C=CC=C3)C2=C(C=CC=C2)C(N)=C1	Strophanthidin	C[C@]12CC[C@H]3[C@H]([C@]1(CC[C@@H]2C4=CC(=O)OC4)O)CC[C@]5([C@@]3(CC[C@@H](C5)O)C=O)O
Dequalinium chloride hydrate	[Cl-].[Cl-].CC1=[N+](CCCCCCCCCC[N+]2=C(C)C=C(N)C3=C2C=CC=C3)C2=C(C=CC=C2)C(N)=C1	PF-573228	CS(=O)(=O)C1=CC=CC(=C1)CNC2=NC(=NC=C2C(F)(F)F)NC3=CC4=C(C=C3)NC(=O)CC4
Dequalinium chloride hydrate	[Cl-].[Cl-].CC1=[N+](CCCCCCCCCC[N+]2=C(C)C=C(N)C3=C2C=CC=C3)C2=C(C=CC=C2)C(N)=C1	LY-367265	C1CC2=C3C(=CC=C2)N(S(=O)(=O)N3C1)CCN4CCC(=CC4)C5=CNC6=C5C=CC(=C6)F
Dequalinium chloride hydrate	[Cl-].[Cl-].CC1=[N+](CCCCCCCCCC[N+]2=C(C)C=C(N)C3=C2C=CC=C3)C2=C(C=CC=C2)C(N)=C1	Temsirolimus	C[C@@H]1CC[C@H]2C[C@@H](/C(=C/C=C/C=C/[C@H](C[C@H](C(=O)[C@@H]([C@@H](/C(=C/[C@H](C(=O)C[C@H](OC(=O)[C@@H]3CCCCN3C(=O)C(=O)[C@@]1(O2)O)[C@H](C)C[C@@H]4CC[C@H]([C@@H](C4)OC)OC(=O)C(C)(CO)CO)C)/C)O)OC)C)C)/C)OC
Dequalinium chloride hydrate	[Cl-].[Cl-].CC1=[N+](CCCCCCCCCC[N+]2=C(C)C=C(N)C3=C2C=CC=C3)C2=C(C=CC=C2)C(N)=C1	Eltrombopag	CC1=C(C=C(C=C1)N2C(=O)C(=C(N2)C)N=NC3=CC=CC(=C3O)C4=CC(=CC=C4)C(=O)O)C
Dequalinium chloride hydrate	[Cl-].[Cl-].CC1=[N+](CCCCCCCCCC[N+]2=C(C)C=C(N)C3=C2C=CC=C3)C2=C(C=CC=C2)C(N)=C1	Raltegravir	CC1=NN=C(O1)C(=O)NC(C)(C)C2=NC(=C(C(=O)N2C)O)C(=O)NCC3=CC=C(C=C3)F
Dequalinium chloride hydrate	[Cl-].[Cl-].CC1=[N+](CCCCCCCCCC[N+]2=C(C)C=C(N)C3=C2C=CC=C3)C2=C(C=CC=C2)C(N)=C1	Venetoclax	CC1(C)CCC(=C(C1)C2=CC=C(Cl)C=C2)CN3CCN(CC3)C4=CC(=C(C=C4)C(=O)N[S](=O)(=O)C5=CC=C(NCC6CCOCC6)C(=C5)[N+]([O-])=O)OC7=CN=C8[NH]C=CC8=C7
Dequalinium chloride hydrate	[Cl-].[Cl-].CC1=[N+](CCCCCCCCCC[N+]2=C(C)C=C(N)C3=C2C=CC=C3)C2=C(C=CC=C2)C(N)=C1	EF24	C1C(=CC2=CC=CC=C2F)C(=O)C(=CC3=CC=CC=C3F)CN1.Cl
Dequalinium chloride hydrate	[Cl-].[Cl-].CC1=[N+](CCCCCCCCCC[N+]2=C(C)C=C(N)C3=C2C=CC=C3)C2=C(C=CC=C2)C(N)=C1	Panobinostat	CC1=C(C2=CC=CC=C2N1)CCNCC3=CC=C(C=C3)/C=C/C(=O)NO
Dequalinium chloride hydrate	[Cl-].[Cl-].CC1=[N+](CCCCCCCCCC[N+]2=C(C)C=C(N)C3=C2C=CC=C3)C2=C(C=CC=C2)C(N)=C1	Bufalin	C[C@]12CC[C@@H](C[C@H]1CC[C@@H]3[C@@H]2CC[C@]4([C@@]3(CC[C@@H]4C5=COC(=O)C=C5)O)C)O
Dequalinium chloride hydrate	[Cl-].[Cl-].CC1=[N+](CCCCCCCCCC[N+]2=C(C)C=C(N)C3=C2C=CC=C3)C2=C(C=CC=C2)C(N)=C1	Proscillaridin A	C[C@H]1[C@@H]([C@H]([C@H]([C@@H](O1)O[C@H]2CC[C@@]3([C@H]4CC[C@@]5([C@H](CC[C@@]5([C@@H]4CCC3=C2)O)C6=COC(=O)C=C6)C)C)O)O)O
Dequalinium chloride hydrate	[Cl-].[Cl-].CC1=[N+](CCCCCCCCCC[N+]2=C(C)C=C(N)C3=C2C=CC=C3)C2=C(C=CC=C2)C(N)=C1	Cinobufagin	CC(=O)O[C@@H]1[C@@H]([C@]2(CC[C@H]3[C@H]([C@@]24[C@@H]1O4)CC[C@H]5[C@@]3(CC[C@@H](C5)O)C)C)C6=COC(=O)C=C6
Dequalinium chloride hydrate	[Cl-].[Cl-].CC1=[N+](CCCCCCCCCC[N+]2=C(C)C=C(N)C3=C2C=CC=C3)C2=C(C=CC=C2)C(N)=C1	Peruvoside	C[C@H]1[C@@H]([C@H]([C@@H]([C@@H](O1)O[C@H]2CC[C@]3([C@@H](C2)CC[C@@H]4[C@@H]3CC[C@]5([C@@]4(CC[C@@H]5C6=CC(=O)OC6)O)C)C=O)O)OC)O
Dequalinium chloride hydrate	[Cl-].[Cl-].CC1=[N+](CCCCCCCCCC[N+]2=C(C)C=C(N)C3=C2C=CC=C3)C2=C(C=CC=C2)C(N)=C1	Digitoxin	C[C@@H]1[C@H]([C@H](C[C@@H](O1)O[C@@H]2[C@H](O[C@H](C[C@@H]2O)O[C@@H]3[C@H](O[C@H](C[C@@H]3O)O[C@H]4CC[C@]5([C@@H](C4)CC[C@@H]6[C@@H]5CC[C@]7([C@@]6(CC[C@@H]7C8=CC(=O)OC8)O)C)C)C)C)O)O
Dequalinium chloride hydrate	[Cl-].[Cl-].CC1=[N+](CCCCCCCCCC[N+]2=C(C)C=C(N)C3=C2C=CC=C3)C2=C(C=CC=C2)C(N)=C1	Convallotoxin	C[C@H]1[C@@H]([C@H]([C@H]([C@@H](O1)O[C@H]2CC[C@@]3([C@H]4CC[C@@]5([C@H](CC[C@@]5([C@@H]4CC[C@@]3(C2)O)O)C6=CC(=O)OC6)C)C=O)O)O)O
Dequalinium chloride hydrate	[Cl-].[Cl-].CC1=[N+](CCCCCCCCCC[N+]2=C(C)C=C(N)C3=C2C=CC=C3)C2=C(C=CC=C2)C(N)=C1	ABT-737	CN(C)CC[C@H](CSC1=CC=CC=C1)NC2=C(C=C(C=C2)S(=O)(=O)NC(=O)C3=CC=C(C=C3)N4CCN(CC4)CC5=CC=CC=C5C6=CC=C(C=C6)Cl)[N+](=O)[O-]
Dequalinium chloride hydrate	[Cl-].[Cl-].CC1=[N+](CCCCCCCCCC[N+]2=C(C)C=C(N)C3=C2C=CC=C3)C2=C(C=CC=C2)C(N)=C1	Fisetin	C1=CC(=C(C=C1C2=C(C(=O)C3=C(O2)C=C(C=C3)O)O)O)O
Dequalinium chloride hydrate	[Cl-].[Cl-].CC1=[N+](CCCCCCCCCC[N+]2=C(C)C=C(N)C3=C2C=CC=C3)C2=C(C=CC=C2)C(N)=C1	Curcumin	COC1=C(C=CC(=C1)/C=C/C(=O)CC(=O)/C=C/C2=CC(=C(C=C2)O)OC)O
Dequalinium chloride hydrate	[Cl-].[Cl-].CC1=[N+](CCCCCCCCCC[N+]2=C(C)C=C(N)C3=C2C=CC=C3)C2=C(C=CC=C2)C(N)=C1	Dasatinib	CC1=C(C(=CC=C1)Cl)NC(=O)C2=CN=C(S2)NC3=CC(=NC(=N3)C)N4CCN(CC4)CCO
Dequalinium chloride hydrate	[Cl-].[Cl-].CC1=[N+](CCCCCCCCCC[N+]2=C(C)C=C(N)C3=C2C=CC=C3)C2=C(C=CC=C2)C(N)=C1	Navitoclax	CC1(CCC(=C(C1)CN2CCN(CC2)C3=CC=C(C=C3)C(=O)NS(=O)(=O)C4=CC(=C(C=C4)N[C@H](CCN5CCOCC5)CSC6=CC=CC=C6)S(=O)(=O)C(F)(F)F)C7=CC=C(C=C7)Cl)C
Dequalinium chloride hydrate	[Cl-].[Cl-].CC1=[N+](CCCCCCCCCC[N+]2=C(C)C=C(N)C3=C2C=CC=C3)C2=C(C=CC=C2)C(N)=C1	A1331852	O=C(NC1=NC(C=CC=C2)=C2S1)C3=C(CN(C4=CC=C(C5=C(C)N(CC6(C[C@@H](C7)C8)C[C@H]7C[C@H]8C6)N=C5)C(C(O)=O)=N4)CC9)C9=CC=C3
Dequalinium chloride hydrate	[Cl-].[Cl-].CC1=[N+](CCCCCCCCCC[N+]2=C(C)C=C(N)C3=C2C=CC=C3)C2=C(C=CC=C2)C(N)=C1	A1155463	O=C(NC1=NC(C=CC=C2)=C2S1)C3=C(CN(C4=NC(C(O)=O)=C(CCCOC5=C(F)C=C(C#CCN(C)C)C=C5)S4)CC6)C6=CC=C3
Dequalinium chloride hydrate	[Cl-].[Cl-].CC1=[N+](CCCCCCCCCC[N+]2=C(C)C=C(N)C3=C2C=CC=C3)C2=C(C=CC=C2)C(N)=C1	ginkgetin	COc1cc(O)c2C(=O)C=C(Oc2c1)c3ccc(OC)c(c3)c4c(O)cc(O)c5C(=O)C=C(Oc45)c6ccc(O)cc6
Dequalinium chloride hydrate	[Cl-].[Cl-].CC1=[N+](CCCCCCCCCC[N+]2=C(C)C=C(N)C3=C2C=CC=C3)C2=C(C=CC=C2)C(N)=C1	oleandrin	COC1CC(OC(C)C1O)O[C@H]2CC[C@@]3(C)[C@H](CC[C@@H]4[C@@H]3CC[C@]5(C)[C@H]([C@H](C[C@]45O)OC(C)=O)C6=CC(=O)OC6)C2
Dequalinium chloride hydrate	[Cl-].[Cl-].CC1=[N+](CCCCCCCCCC[N+]2=C(C)C=C(N)C3=C2C=CC=C3)C2=C(C=CC=C2)C(N)=C1	periplocin	COC1[C@H](O)C(CO[C@@H]2C(O)C[C@@H](O)OC2C)O[C@@H](O[C@H]3CC[C@]4(C)C5CC[C@]6(C)[C@H](CC[C@]6(O)C5CC[C@]4(O)C3)C7=CC(=O)OC7)C1O
Dequalinium chloride hydrate	[Cl-].[Cl-].CC1=[N+](CCCCCCCCCC[N+]2=C(C)C=C(N)C3=C2C=CC=C3)C2=C(C=CC=C2)C(N)=C1	BRD-K56819078	COC1=C(C=C(C=C1)C(=O)NC2=CC3=C(C=C2)N=C(S3)SCC(=O)NC4=CC=CC=C4F)OC
Dequalinium chloride hydrate	[Cl-].[Cl-].CC1=[N+](CCCCCCCCCC[N+]2=C(C)C=C(N)C3=C2C=CC=C3)C2=C(C=CC=C2)C(N)=C1	XL888	CC1=CC(C(N)=O)=C(N[C@H](C)CC)C=C1C(N[C@]2([H])C[C@H](CC3)N(C4=NC=C(C(C5CC5)=O)C=C4)[C@H]3C2)=O
Diphenyleneiodonium chloride	[Cl-].[I+]1C2=CC=CC=C2C2=C1C=CC=C2	2,3-Dimethoxy-1,4-naphthoquinone	COC1=C(OC)C(=O)C2=C(C=CC=C2)C1=O
Diphenyleneiodonium chloride	[Cl-].[I+]1C2=CC=CC=C2C2=C1C=CC=C2	Idarubicin	[H][C@@]1(C[C@@](O)(CC2=C(O)C3=C(C(O)=C12)C(=O)C1=C(C=CC=C1)C3=O)C(C)=O)O[C@H]1C[C@H](N)[C@H](O)[C@H](C)O1
Diphenyleneiodonium chloride	[Cl-].[I+]1C2=CC=CC=C2C2=C1C=CC=C2	JFD00244	OC1=CC=C(CCNC2=CC=C(NCCC3=CC=C(O)C=C3)C3=C2C(=O)C2=CC=CC=C2C3=O)C=C1
Diphenyleneiodonium chloride	[Cl-].[I+]1C2=CC=CC=C2C2=C1C=CC=C2	Mibefradil dihydrochloride	Cl.Cl.COCC(=O)O[C@]1(CCN(C)CCCC2=NC3=C(N2)C=CC=C3)CCC2=C(C=CC(F)=C2)[C@@H]1C(C)C
Diphenyleneiodonium chloride	[Cl-].[I+]1C2=CC=CC=C2C2=C1C=CC=C2	Piperlongumine	COC1=CC(\\C=C\\C(=O)N2CCC=CC2=O)=CC(OC)=C1OC
Diphenyleneiodonium chloride	[Cl-].[I+]1C2=CC=CC=C2C2=C1C=CC=C2	Ouabain	[H][C@@]12CC[C@]3(O)C[C@H](C[C@@H](O)[C@]3(CO)[C@@]1([H])[C@H](O)C[C@]1(C)[C@H](CC[C@]21O)C1=CC(=O)OC1)O[C@@H]1O[C@@H](C)[C@H](O)[C@@H](O)[C@H]1O
Diphenyleneiodonium chloride	[Cl-].[I+]1C2=CC=CC=C2C2=C1C=CC=C2	Quercetin dihydrate	OC1=CC(O)=C2C(OC(=C(O)C2=O)C2=CC(O)=C(O)C=C2)=C1
Diphenyleneiodonium chloride	[Cl-].[I+]1C2=CC=CC=C2C2=C1C=CC=C2	Rottlerin	CC(=O)C1=C(O)C(C)=C(O)C(CC2=C(O)C(C(=O)\\C=C\\C3=CC=CC=C3)=C3OC(C)(C)C=CC3=C2O)=C1O
Diphenyleneiodonium chloride	[Cl-].[I+]1C2=CC=CC=C2C2=C1C=CC=C2	Rotenone	[H][C@@]12COC3=C(C=C(OC)C(OC)=C3)[C@]1([H])C(=O)C1=C(O2)C2=C(O[C@H](C2)C(C)=C)C=C1
Diphenyleneiodonium chloride	[Cl-].[I+]1C2=CC=CC=C2C2=C1C=CC=C2	BIX 01294 trihydrochloride hydrate	Cl.Cl.Cl.COC1=C(OC)C=C2C(NC3CCN(CC4=CC=CC=C4)CC3)=NC(=NC2=C1)N1CCCN(C)CC1
Diphenyleneiodonium chloride	[Cl-].[I+]1C2=CC=CC=C2C2=C1C=CC=C2	Tyrphostin AG 879	CC(C)(C)C1=CC(\\C=C(/C#N)C(N)=S)=CC(=C1O)C(C)(C)C
Diphenyleneiodonium chloride	[Cl-].[I+]1C2=CC=CC=C2C2=C1C=CC=C2	Vincristine sulfate	OS(O)(=O)=O.[H][C@@]12N3CC[C@]11C(N(C=O)C4=CC(OC)=C(C=C14)[C@]1(CC4CN(CC(O)(CC)C4)CCC4=C1NC1=CC=CC=C41)C(=O)OC)[C@](O)([C@H](OC(C)=O)[C@]2(CC)C=CC3)C(=O)OC
Diphenyleneiodonium chloride	[Cl-].[I+]1C2=CC=CC=C2C2=C1C=CC=C2	Tanespimycin	CC1CC(C(C(C=C(C(C(C=CC=C(C(=O)NC2=CC(=O)C(=C(C1)C2=O)NCC=C)C)OC)OC(=O)N)C)C)O)OC
Diphenyleneiodonium chloride	[Cl-].[I+]1C2=CC=CC=C2C2=C1C=CC=C2	Geldanamycin	CC1CC(C(C(C=C(C(C(C=CC=C(C(=O)NC2=CC(=O)C(=C(C1)C2=O)OC)C)OC)OC(=O)N)C)C)O)OC
Diphenyleneiodonium chloride	[Cl-].[I+]1C2=CC=CC=C2C2=C1C=CC=C2	Alvespimycin	CC1CC(C(C(C=C(C(C(C=CC=C(C(=O)NC2=CC(=O)C(=C(C1)C2=O)NCCN(C)C)C)OC)OC(=O)N)C)C)O)OC
Diphenyleneiodonium chloride	[Cl-].[I+]1C2=CC=CC=C2C2=C1C=CC=C2	ProDrug A	ClC[C@@H]1CN(C(CCCC(N(C[C@H]2CCl)C3=C2C4=CC=CC=C4C(OC5O[C@@H](CO)C(O)C(O)[C@@H]5O)=C3)=O)=O)C6=C1C7=CC=CC=C7C(OC8O[C@H](CO)C(O)C(O)[C@H]8O)=C6
Diphenyleneiodonium chloride	[Cl-].[I+]1C2=CC=CC=C2C2=C1C=CC=C2	JHB76B	ClC[C@@H]1CN(C(CCCCCC(N(C[C@H]2CCl)C3=C2C4=CC=CC=C4C(OC5O[C@@H](CO)C(O)C(O)[C@@H]5O)=C3)=O)=O)C6=C1C7=CC=CC=C7C(OC8O[C@H](CO)C(O)C(O)[C@H]8O)=C6
Diphenyleneiodonium chloride	[Cl-].[I+]1C2=CC=CC=C2C2=C1C=CC=C2	CGP-74514A	Cl.CCn1cnc2c(Nc3cccc(Cl)c3)nc(N[C@@H]4CCCC[C@@H]4N)nc12
Diphenyleneiodonium chloride	[Cl-].[I+]1C2=CC=CC=C2C2=C1C=CC=C2	Ouabagenin	C[C@]12C[C@H]([C@H]3[C@H]([C@]1(CC[C@@H]2C4=CC(=O)OC4)O)CC[C@]5([C@@]3([C@@H](C[C@@H](C5)O)O)CO)O)O
Diphenyleneiodonium chloride	[Cl-].[I+]1C2=CC=CC=C2C2=C1C=CC=C2	K-Strophanthin	C[C@@H]1[C@H]([C@H](C[C@@H](O1)O[C@H]2CC[C@@]3([C@H]4CC[C@@]5([C@H](CC[C@@]5([C@@H]4CC[C@@]3(C2)O)O)C6=CC(=O)OC6)C)C=O)OC)O[C@H]7[C@@H]([C@H]([C@@H]([C@H](O7)CO)O)O)O
Diphenyleneiodonium chloride	[Cl-].[I+]1C2=CC=CC=C2C2=C1C=CC=C2	Strophanthidin	C[C@]12CC[C@H]3[C@H]([C@]1(CC[C@@H]2C4=CC(=O)OC4)O)CC[C@]5([C@@]3(CC[C@@H](C5)O)C=O)O
Diphenyleneiodonium chloride	[Cl-].[I+]1C2=CC=CC=C2C2=C1C=CC=C2	PF-573228	CS(=O)(=O)C1=CC=CC(=C1)CNC2=NC(=NC=C2C(F)(F)F)NC3=CC4=C(C=C3)NC(=O)CC4
Diphenyleneiodonium chloride	[Cl-].[I+]1C2=CC=CC=C2C2=C1C=CC=C2	LY-367265	C1CC2=C3C(=CC=C2)N(S(=O)(=O)N3C1)CCN4CCC(=CC4)C5=CNC6=C5C=CC(=C6)F
Diphenyleneiodonium chloride	[Cl-].[I+]1C2=CC=CC=C2C2=C1C=CC=C2	Temsirolimus	C[C@@H]1CC[C@H]2C[C@@H](/C(=C/C=C/C=C/[C@H](C[C@H](C(=O)[C@@H]([C@@H](/C(=C/[C@H](C(=O)C[C@H](OC(=O)[C@@H]3CCCCN3C(=O)C(=O)[C@@]1(O2)O)[C@H](C)C[C@@H]4CC[C@H]([C@@H](C4)OC)OC(=O)C(C)(CO)CO)C)/C)O)OC)C)C)/C)OC
Diphenyleneiodonium chloride	[Cl-].[I+]1C2=CC=CC=C2C2=C1C=CC=C2	Eltrombopag	CC1=C(C=C(C=C1)N2C(=O)C(=C(N2)C)N=NC3=CC=CC(=C3O)C4=CC(=CC=C4)C(=O)O)C
Diphenyleneiodonium chloride	[Cl-].[I+]1C2=CC=CC=C2C2=C1C=CC=C2	Raltegravir	CC1=NN=C(O1)C(=O)NC(C)(C)C2=NC(=C(C(=O)N2C)O)C(=O)NCC3=CC=C(C=C3)F
Diphenyleneiodonium chloride	[Cl-].[I+]1C2=CC=CC=C2C2=C1C=CC=C2	Venetoclax	CC1(C)CCC(=C(C1)C2=CC=C(Cl)C=C2)CN3CCN(CC3)C4=CC(=C(C=C4)C(=O)N[S](=O)(=O)C5=CC=C(NCC6CCOCC6)C(=C5)[N+]([O-])=O)OC7=CN=C8[NH]C=CC8=C7
Diphenyleneiodonium chloride	[Cl-].[I+]1C2=CC=CC=C2C2=C1C=CC=C2	EF24	C1C(=CC2=CC=CC=C2F)C(=O)C(=CC3=CC=CC=C3F)CN1.Cl
Diphenyleneiodonium chloride	[Cl-].[I+]1C2=CC=CC=C2C2=C1C=CC=C2	Panobinostat	CC1=C(C2=CC=CC=C2N1)CCNCC3=CC=C(C=C3)/C=C/C(=O)NO
Diphenyleneiodonium chloride	[Cl-].[I+]1C2=CC=CC=C2C2=C1C=CC=C2	Bufalin	C[C@]12CC[C@@H](C[C@H]1CC[C@@H]3[C@@H]2CC[C@]4([C@@]3(CC[C@@H]4C5=COC(=O)C=C5)O)C)O
Diphenyleneiodonium chloride	[Cl-].[I+]1C2=CC=CC=C2C2=C1C=CC=C2	Proscillaridin A	C[C@H]1[C@@H]([C@H]([C@H]([C@@H](O1)O[C@H]2CC[C@@]3([C@H]4CC[C@@]5([C@H](CC[C@@]5([C@@H]4CCC3=C2)O)C6=COC(=O)C=C6)C)C)O)O)O
Diphenyleneiodonium chloride	[Cl-].[I+]1C2=CC=CC=C2C2=C1C=CC=C2	Cinobufagin	CC(=O)O[C@@H]1[C@@H]([C@]2(CC[C@H]3[C@H]([C@@]24[C@@H]1O4)CC[C@H]5[C@@]3(CC[C@@H](C5)O)C)C)C6=COC(=O)C=C6
Diphenyleneiodonium chloride	[Cl-].[I+]1C2=CC=CC=C2C2=C1C=CC=C2	Peruvoside	C[C@H]1[C@@H]([C@H]([C@@H]([C@@H](O1)O[C@H]2CC[C@]3([C@@H](C2)CC[C@@H]4[C@@H]3CC[C@]5([C@@]4(CC[C@@H]5C6=CC(=O)OC6)O)C)C=O)O)OC)O
Diphenyleneiodonium chloride	[Cl-].[I+]1C2=CC=CC=C2C2=C1C=CC=C2	Digitoxin	C[C@@H]1[C@H]([C@H](C[C@@H](O1)O[C@@H]2[C@H](O[C@H](C[C@@H]2O)O[C@@H]3[C@H](O[C@H](C[C@@H]3O)O[C@H]4CC[C@]5([C@@H](C4)CC[C@@H]6[C@@H]5CC[C@]7([C@@]6(CC[C@@H]7C8=CC(=O)OC8)O)C)C)C)C)O)O
Diphenyleneiodonium chloride	[Cl-].[I+]1C2=CC=CC=C2C2=C1C=CC=C2	Convallotoxin	C[C@H]1[C@@H]([C@H]([C@H]([C@@H](O1)O[C@H]2CC[C@@]3([C@H]4CC[C@@]5([C@H](CC[C@@]5([C@@H]4CC[C@@]3(C2)O)O)C6=CC(=O)OC6)C)C=O)O)O)O
Diphenyleneiodonium chloride	[Cl-].[I+]1C2=CC=CC=C2C2=C1C=CC=C2	ABT-737	CN(C)CC[C@H](CSC1=CC=CC=C1)NC2=C(C=C(C=C2)S(=O)(=O)NC(=O)C3=CC=C(C=C3)N4CCN(CC4)CC5=CC=CC=C5C6=CC=C(C=C6)Cl)[N+](=O)[O-]
Diphenyleneiodonium chloride	[Cl-].[I+]1C2=CC=CC=C2C2=C1C=CC=C2	Fisetin	C1=CC(=C(C=C1C2=C(C(=O)C3=C(O2)C=C(C=C3)O)O)O)O
Diphenyleneiodonium chloride	[Cl-].[I+]1C2=CC=CC=C2C2=C1C=CC=C2	Curcumin	COC1=C(C=CC(=C1)/C=C/C(=O)CC(=O)/C=C/C2=CC(=C(C=C2)O)OC)O
Diphenyleneiodonium chloride	[Cl-].[I+]1C2=CC=CC=C2C2=C1C=CC=C2	Dasatinib	CC1=C(C(=CC=C1)Cl)NC(=O)C2=CN=C(S2)NC3=CC(=NC(=N3)C)N4CCN(CC4)CCO
Diphenyleneiodonium chloride	[Cl-].[I+]1C2=CC=CC=C2C2=C1C=CC=C2	Navitoclax	CC1(CCC(=C(C1)CN2CCN(CC2)C3=CC=C(C=C3)C(=O)NS(=O)(=O)C4=CC(=C(C=C4)N[C@H](CCN5CCOCC5)CSC6=CC=CC=C6)S(=O)(=O)C(F)(F)F)C7=CC=C(C=C7)Cl)C
Diphenyleneiodonium chloride	[Cl-].[I+]1C2=CC=CC=C2C2=C1C=CC=C2	A1331852	O=C(NC1=NC(C=CC=C2)=C2S1)C3=C(CN(C4=CC=C(C5=C(C)N(CC6(C[C@@H](C7)C8)C[C@H]7C[C@H]8C6)N=C5)C(C(O)=O)=N4)CC9)C9=CC=C3
Diphenyleneiodonium chloride	[Cl-].[I+]1C2=CC=CC=C2C2=C1C=CC=C2	A1155463	O=C(NC1=NC(C=CC=C2)=C2S1)C3=C(CN(C4=NC(C(O)=O)=C(CCCOC5=C(F)C=C(C#CCN(C)C)C=C5)S4)CC6)C6=CC=C3
Diphenyleneiodonium chloride	[Cl-].[I+]1C2=CC=CC=C2C2=C1C=CC=C2	ginkgetin	COc1cc(O)c2C(=O)C=C(Oc2c1)c3ccc(OC)c(c3)c4c(O)cc(O)c5C(=O)C=C(Oc45)c6ccc(O)cc6
Diphenyleneiodonium chloride	[Cl-].[I+]1C2=CC=CC=C2C2=C1C=CC=C2	oleandrin	COC1CC(OC(C)C1O)O[C@H]2CC[C@@]3(C)[C@H](CC[C@@H]4[C@@H]3CC[C@]5(C)[C@H]([C@H](C[C@]45O)OC(C)=O)C6=CC(=O)OC6)C2
Diphenyleneiodonium chloride	[Cl-].[I+]1C2=CC=CC=C2C2=C1C=CC=C2	periplocin	COC1[C@H](O)C(CO[C@@H]2C(O)C[C@@H](O)OC2C)O[C@@H](O[C@H]3CC[C@]4(C)C5CC[C@]6(C)[C@H](CC[C@]6(O)C5CC[C@]4(O)C3)C7=CC(=O)OC7)C1O
Diphenyleneiodonium chloride	[Cl-].[I+]1C2=CC=CC=C2C2=C1C=CC=C2	BRD-K56819078	COC1=C(C=C(C=C1)C(=O)NC2=CC3=C(C=C2)N=C(S3)SCC(=O)NC4=CC=CC=C4F)OC
Diphenyleneiodonium chloride	[Cl-].[I+]1C2=CC=CC=C2C2=C1C=CC=C2	XL888	CC1=CC(C(N)=O)=C(N[C@H](C)CC)C=C1C(N[C@]2([H])C[C@H](CC3)N(C4=NC=C(C(C5CC5)=O)C=C4)[C@H]3C2)=O
2,3-Dimethoxy-1,4-naphthoquinone	COC1=C(OC)C(=O)C2=C(C=CC=C2)C1=O	Idarubicin	[H][C@@]1(C[C@@](O)(CC2=C(O)C3=C(C(O)=C12)C(=O)C1=C(C=CC=C1)C3=O)C(C)=O)O[C@H]1C[C@H](N)[C@H](O)[C@H](C)O1
2,3-Dimethoxy-1,4-naphthoquinone	COC1=C(OC)C(=O)C2=C(C=CC=C2)C1=O	JFD00244	OC1=CC=C(CCNC2=CC=C(NCCC3=CC=C(O)C=C3)C3=C2C(=O)C2=CC=CC=C2C3=O)C=C1
2,3-Dimethoxy-1,4-naphthoquinone	COC1=C(OC)C(=O)C2=C(C=CC=C2)C1=O	Mibefradil dihydrochloride	Cl.Cl.COCC(=O)O[C@]1(CCN(C)CCCC2=NC3=C(N2)C=CC=C3)CCC2=C(C=CC(F)=C2)[C@@H]1C(C)C
2,3-Dimethoxy-1,4-naphthoquinone	COC1=C(OC)C(=O)C2=C(C=CC=C2)C1=O	Piperlongumine	COC1=CC(\\C=C\\C(=O)N2CCC=CC2=O)=CC(OC)=C1OC
2,3-Dimethoxy-1,4-naphthoquinone	COC1=C(OC)C(=O)C2=C(C=CC=C2)C1=O	Ouabain	[H][C@@]12CC[C@]3(O)C[C@H](C[C@@H](O)[C@]3(CO)[C@@]1([H])[C@H](O)C[C@]1(C)[C@H](CC[C@]21O)C1=CC(=O)OC1)O[C@@H]1O[C@@H](C)[C@H](O)[C@@H](O)[C@H]1O
2,3-Dimethoxy-1,4-naphthoquinone	COC1=C(OC)C(=O)C2=C(C=CC=C2)C1=O	Quercetin dihydrate	OC1=CC(O)=C2C(OC(=C(O)C2=O)C2=CC(O)=C(O)C=C2)=C1
2,3-Dimethoxy-1,4-naphthoquinone	COC1=C(OC)C(=O)C2=C(C=CC=C2)C1=O	Rottlerin	CC(=O)C1=C(O)C(C)=C(O)C(CC2=C(O)C(C(=O)\\C=C\\C3=CC=CC=C3)=C3OC(C)(C)C=CC3=C2O)=C1O
2,3-Dimethoxy-1,4-naphthoquinone	COC1=C(OC)C(=O)C2=C(C=CC=C2)C1=O	Rotenone	[H][C@@]12COC3=C(C=C(OC)C(OC)=C3)[C@]1([H])C(=O)C1=C(O2)C2=C(O[C@H](C2)C(C)=C)C=C1
2,3-Dimethoxy-1,4-naphthoquinone	COC1=C(OC)C(=O)C2=C(C=CC=C2)C1=O	BIX 01294 trihydrochloride hydrate	Cl.Cl.Cl.COC1=C(OC)C=C2C(NC3CCN(CC4=CC=CC=C4)CC3)=NC(=NC2=C1)N1CCCN(C)CC1
2,3-Dimethoxy-1,4-naphthoquinone	COC1=C(OC)C(=O)C2=C(C=CC=C2)C1=O	Tyrphostin AG 879	CC(C)(C)C1=CC(\\C=C(/C#N)C(N)=S)=CC(=C1O)C(C)(C)C
2,3-Dimethoxy-1,4-naphthoquinone	COC1=C(OC)C(=O)C2=C(C=CC=C2)C1=O	Vincristine sulfate	OS(O)(=O)=O.[H][C@@]12N3CC[C@]11C(N(C=O)C4=CC(OC)=C(C=C14)[C@]1(CC4CN(CC(O)(CC)C4)CCC4=C1NC1=CC=CC=C41)C(=O)OC)[C@](O)([C@H](OC(C)=O)[C@]2(CC)C=CC3)C(=O)OC
2,3-Dimethoxy-1,4-naphthoquinone	COC1=C(OC)C(=O)C2=C(C=CC=C2)C1=O	Tanespimycin	CC1CC(C(C(C=C(C(C(C=CC=C(C(=O)NC2=CC(=O)C(=C(C1)C2=O)NCC=C)C)OC)OC(=O)N)C)C)O)OC
2,3-Dimethoxy-1,4-naphthoquinone	COC1=C(OC)C(=O)C2=C(C=CC=C2)C1=O	Geldanamycin	CC1CC(C(C(C=C(C(C(C=CC=C(C(=O)NC2=CC(=O)C(=C(C1)C2=O)OC)C)OC)OC(=O)N)C)C)O)OC
2,3-Dimethoxy-1,4-naphthoquinone	COC1=C(OC)C(=O)C2=C(C=CC=C2)C1=O	Alvespimycin	CC1CC(C(C(C=C(C(C(C=CC=C(C(=O)NC2=CC(=O)C(=C(C1)C2=O)NCCN(C)C)C)OC)OC(=O)N)C)C)O)OC
2,3-Dimethoxy-1,4-naphthoquinone	COC1=C(OC)C(=O)C2=C(C=CC=C2)C1=O	ProDrug A	ClC[C@@H]1CN(C(CCCC(N(C[C@H]2CCl)C3=C2C4=CC=CC=C4C(OC5O[C@@H](CO)C(O)C(O)[C@@H]5O)=C3)=O)=O)C6=C1C7=CC=CC=C7C(OC8O[C@H](CO)C(O)C(O)[C@H]8O)=C6
2,3-Dimethoxy-1,4-naphthoquinone	COC1=C(OC)C(=O)C2=C(C=CC=C2)C1=O	JHB76B	ClC[C@@H]1CN(C(CCCCCC(N(C[C@H]2CCl)C3=C2C4=CC=CC=C4C(OC5O[C@@H](CO)C(O)C(O)[C@@H]5O)=C3)=O)=O)C6=C1C7=CC=CC=C7C(OC8O[C@H](CO)C(O)C(O)[C@H]8O)=C6
2,3-Dimethoxy-1,4-naphthoquinone	COC1=C(OC)C(=O)C2=C(C=CC=C2)C1=O	CGP-74514A	Cl.CCn1cnc2c(Nc3cccc(Cl)c3)nc(N[C@@H]4CCCC[C@@H]4N)nc12
2,3-Dimethoxy-1,4-naphthoquinone	COC1=C(OC)C(=O)C2=C(C=CC=C2)C1=O	Ouabagenin	C[C@]12C[C@H]([C@H]3[C@H]([C@]1(CC[C@@H]2C4=CC(=O)OC4)O)CC[C@]5([C@@]3([C@@H](C[C@@H](C5)O)O)CO)O)O
2,3-Dimethoxy-1,4-naphthoquinone	COC1=C(OC)C(=O)C2=C(C=CC=C2)C1=O	K-Strophanthin	C[C@@H]1[C@H]([C@H](C[C@@H](O1)O[C@H]2CC[C@@]3([C@H]4CC[C@@]5([C@H](CC[C@@]5([C@@H]4CC[C@@]3(C2)O)O)C6=CC(=O)OC6)C)C=O)OC)O[C@H]7[C@@H]([C@H]([C@@H]([C@H](O7)CO)O)O)O
2,3-Dimethoxy-1,4-naphthoquinone	COC1=C(OC)C(=O)C2=C(C=CC=C2)C1=O	Strophanthidin	C[C@]12CC[C@H]3[C@H]([C@]1(CC[C@@H]2C4=CC(=O)OC4)O)CC[C@]5([C@@]3(CC[C@@H](C5)O)C=O)O
2,3-Dimethoxy-1,4-naphthoquinone	COC1=C(OC)C(=O)C2=C(C=CC=C2)C1=O	PF-573228	CS(=O)(=O)C1=CC=CC(=C1)CNC2=NC(=NC=C2C(F)(F)F)NC3=CC4=C(C=C3)NC(=O)CC4
2,3-Dimethoxy-1,4-naphthoquinone	COC1=C(OC)C(=O)C2=C(C=CC=C2)C1=O	LY-367265	C1CC2=C3C(=CC=C2)N(S(=O)(=O)N3C1)CCN4CCC(=CC4)C5=CNC6=C5C=CC(=C6)F
2,3-Dimethoxy-1,4-naphthoquinone	COC1=C(OC)C(=O)C2=C(C=CC=C2)C1=O	Temsirolimus	C[C@@H]1CC[C@H]2C[C@@H](/C(=C/C=C/C=C/[C@H](C[C@H](C(=O)[C@@H]([C@@H](/C(=C/[C@H](C(=O)C[C@H](OC(=O)[C@@H]3CCCCN3C(=O)C(=O)[C@@]1(O2)O)[C@H](C)C[C@@H]4CC[C@H]([C@@H](C4)OC)OC(=O)C(C)(CO)CO)C)/C)O)OC)C)C)/C)OC
2,3-Dimethoxy-1,4-naphthoquinone	COC1=C(OC)C(=O)C2=C(C=CC=C2)C1=O	Eltrombopag	CC1=C(C=C(C=C1)N2C(=O)C(=C(N2)C)N=NC3=CC=CC(=C3O)C4=CC(=CC=C4)C(=O)O)C
2,3-Dimethoxy-1,4-naphthoquinone	COC1=C(OC)C(=O)C2=C(C=CC=C2)C1=O	Raltegravir	CC1=NN=C(O1)C(=O)NC(C)(C)C2=NC(=C(C(=O)N2C)O)C(=O)NCC3=CC=C(C=C3)F
2,3-Dimethoxy-1,4-naphthoquinone	COC1=C(OC)C(=O)C2=C(C=CC=C2)C1=O	Venetoclax	CC1(C)CCC(=C(C1)C2=CC=C(Cl)C=C2)CN3CCN(CC3)C4=CC(=C(C=C4)C(=O)N[S](=O)(=O)C5=CC=C(NCC6CCOCC6)C(=C5)[N+]([O-])=O)OC7=CN=C8[NH]C=CC8=C7
2,3-Dimethoxy-1,4-naphthoquinone	COC1=C(OC)C(=O)C2=C(C=CC=C2)C1=O	EF24	C1C(=CC2=CC=CC=C2F)C(=O)C(=CC3=CC=CC=C3F)CN1.Cl
2,3-Dimethoxy-1,4-naphthoquinone	COC1=C(OC)C(=O)C2=C(C=CC=C2)C1=O	Panobinostat	CC1=C(C2=CC=CC=C2N1)CCNCC3=CC=C(C=C3)/C=C/C(=O)NO
2,3-Dimethoxy-1,4-naphthoquinone	COC1=C(OC)C(=O)C2=C(C=CC=C2)C1=O	Bufalin	C[C@]12CC[C@@H](C[C@H]1CC[C@@H]3[C@@H]2CC[C@]4([C@@]3(CC[C@@H]4C5=COC(=O)C=C5)O)C)O
2,3-Dimethoxy-1,4-naphthoquinone	COC1=C(OC)C(=O)C2=C(C=CC=C2)C1=O	Proscillaridin A	C[C@H]1[C@@H]([C@H]([C@H]([C@@H](O1)O[C@H]2CC[C@@]3([C@H]4CC[C@@]5([C@H](CC[C@@]5([C@@H]4CCC3=C2)O)C6=COC(=O)C=C6)C)C)O)O)O
2,3-Dimethoxy-1,4-naphthoquinone	COC1=C(OC)C(=O)C2=C(C=CC=C2)C1=O	Cinobufagin	CC(=O)O[C@@H]1[C@@H]([C@]2(CC[C@H]3[C@H]([C@@]24[C@@H]1O4)CC[C@H]5[C@@]3(CC[C@@H](C5)O)C)C)C6=COC(=O)C=C6
2,3-Dimethoxy-1,4-naphthoquinone	COC1=C(OC)C(=O)C2=C(C=CC=C2)C1=O	Peruvoside	C[C@H]1[C@@H]([C@H]([C@@H]([C@@H](O1)O[C@H]2CC[C@]3([C@@H](C2)CC[C@@H]4[C@@H]3CC[C@]5([C@@]4(CC[C@@H]5C6=CC(=O)OC6)O)C)C=O)O)OC)O
2,3-Dimethoxy-1,4-naphthoquinone	COC1=C(OC)C(=O)C2=C(C=CC=C2)C1=O	Digitoxin	C[C@@H]1[C@H]([C@H](C[C@@H](O1)O[C@@H]2[C@H](O[C@H](C[C@@H]2O)O[C@@H]3[C@H](O[C@H](C[C@@H]3O)O[C@H]4CC[C@]5([C@@H](C4)CC[C@@H]6[C@@H]5CC[C@]7([C@@]6(CC[C@@H]7C8=CC(=O)OC8)O)C)C)C)C)O)O
2,3-Dimethoxy-1,4-naphthoquinone	COC1=C(OC)C(=O)C2=C(C=CC=C2)C1=O	Convallotoxin	C[C@H]1[C@@H]([C@H]([C@H]([C@@H](O1)O[C@H]2CC[C@@]3([C@H]4CC[C@@]5([C@H](CC[C@@]5([C@@H]4CC[C@@]3(C2)O)O)C6=CC(=O)OC6)C)C=O)O)O)O
2,3-Dimethoxy-1,4-naphthoquinone	COC1=C(OC)C(=O)C2=C(C=CC=C2)C1=O	ABT-737	CN(C)CC[C@H](CSC1=CC=CC=C1)NC2=C(C=C(C=C2)S(=O)(=O)NC(=O)C3=CC=C(C=C3)N4CCN(CC4)CC5=CC=CC=C5C6=CC=C(C=C6)Cl)[N+](=O)[O-]
2,3-Dimethoxy-1,4-naphthoquinone	COC1=C(OC)C(=O)C2=C(C=CC=C2)C1=O	Fisetin	C1=CC(=C(C=C1C2=C(C(=O)C3=C(O2)C=C(C=C3)O)O)O)O
2,3-Dimethoxy-1,4-naphthoquinone	COC1=C(OC)C(=O)C2=C(C=CC=C2)C1=O	Curcumin	COC1=C(C=CC(=C1)/C=C/C(=O)CC(=O)/C=C/C2=CC(=C(C=C2)O)OC)O
2,3-Dimethoxy-1,4-naphthoquinone	COC1=C(OC)C(=O)C2=C(C=CC=C2)C1=O	Dasatinib	CC1=C(C(=CC=C1)Cl)NC(=O)C2=CN=C(S2)NC3=CC(=NC(=N3)C)N4CCN(CC4)CCO
2,3-Dimethoxy-1,4-naphthoquinone	COC1=C(OC)C(=O)C2=C(C=CC=C2)C1=O	Navitoclax	CC1(CCC(=C(C1)CN2CCN(CC2)C3=CC=C(C=C3)C(=O)NS(=O)(=O)C4=CC(=C(C=C4)N[C@H](CCN5CCOCC5)CSC6=CC=CC=C6)S(=O)(=O)C(F)(F)F)C7=CC=C(C=C7)Cl)C
2,3-Dimethoxy-1,4-naphthoquinone	COC1=C(OC)C(=O)C2=C(C=CC=C2)C1=O	A1331852	O=C(NC1=NC(C=CC=C2)=C2S1)C3=C(CN(C4=CC=C(C5=C(C)N(CC6(C[C@@H](C7)C8)C[C@H]7C[C@H]8C6)N=C5)C(C(O)=O)=N4)CC9)C9=CC=C3
2,3-Dimethoxy-1,4-naphthoquinone	COC1=C(OC)C(=O)C2=C(C=CC=C2)C1=O	A1155463	O=C(NC1=NC(C=CC=C2)=C2S1)C3=C(CN(C4=NC(C(O)=O)=C(CCCOC5=C(F)C=C(C#CCN(C)C)C=C5)S4)CC6)C6=CC=C3
2,3-Dimethoxy-1,4-naphthoquinone	COC1=C(OC)C(=O)C2=C(C=CC=C2)C1=O	ginkgetin	COc1cc(O)c2C(=O)C=C(Oc2c1)c3ccc(OC)c(c3)c4c(O)cc(O)c5C(=O)C=C(Oc45)c6ccc(O)cc6
2,3-Dimethoxy-1,4-naphthoquinone	COC1=C(OC)C(=O)C2=C(C=CC=C2)C1=O	oleandrin	COC1CC(OC(C)C1O)O[C@H]2CC[C@@]3(C)[C@H](CC[C@@H]4[C@@H]3CC[C@]5(C)[C@H]([C@H](C[C@]45O)OC(C)=O)C6=CC(=O)OC6)C2
2,3-Dimethoxy-1,4-naphthoquinone	COC1=C(OC)C(=O)C2=C(C=CC=C2)C1=O	periplocin	COC1[C@H](O)C(CO[C@@H]2C(O)C[C@@H](O)OC2C)O[C@@H](O[C@H]3CC[C@]4(C)C5CC[C@]6(C)[C@H](CC[C@]6(O)C5CC[C@]4(O)C3)C7=CC(=O)OC7)C1O
2,3-Dimethoxy-1,4-naphthoquinone	COC1=C(OC)C(=O)C2=C(C=CC=C2)C1=O	BRD-K56819078	COC1=C(C=C(C=C1)C(=O)NC2=CC3=C(C=C2)N=C(S3)SCC(=O)NC4=CC=CC=C4F)OC
2,3-Dimethoxy-1,4-naphthoquinone	COC1=C(OC)C(=O)C2=C(C=CC=C2)C1=O	XL888	CC1=CC(C(N)=O)=C(N[C@H](C)CC)C=C1C(N[C@]2([H])C[C@H](CC3)N(C4=NC=C(C(C5CC5)=O)C=C4)[C@H]3C2)=O
Idarubicin	[H][C@@]1(C[C@@](O)(CC2=C(O)C3=C(C(O)=C12)C(=O)C1=C(C=CC=C1)C3=O)C(C)=O)O[C@H]1C[C@H](N)[C@H](O)[C@H](C)O1	JFD00244	OC1=CC=C(CCNC2=CC=C(NCCC3=CC=C(O)C=C3)C3=C2C(=O)C2=CC=CC=C2C3=O)C=C1
Idarubicin	[H][C@@]1(C[C@@](O)(CC2=C(O)C3=C(C(O)=C12)C(=O)C1=C(C=CC=C1)C3=O)C(C)=O)O[C@H]1C[C@H](N)[C@H](O)[C@H](C)O1	Mibefradil dihydrochloride	Cl.Cl.COCC(=O)O[C@]1(CCN(C)CCCC2=NC3=C(N2)C=CC=C3)CCC2=C(C=CC(F)=C2)[C@@H]1C(C)C
Idarubicin	[H][C@@]1(C[C@@](O)(CC2=C(O)C3=C(C(O)=C12)C(=O)C1=C(C=CC=C1)C3=O)C(C)=O)O[C@H]1C[C@H](N)[C@H](O)[C@H](C)O1	Piperlongumine	COC1=CC(\\C=C\\C(=O)N2CCC=CC2=O)=CC(OC)=C1OC
Idarubicin	[H][C@@]1(C[C@@](O)(CC2=C(O)C3=C(C(O)=C12)C(=O)C1=C(C=CC=C1)C3=O)C(C)=O)O[C@H]1C[C@H](N)[C@H](O)[C@H](C)O1	Ouabain	[H][C@@]12CC[C@]3(O)C[C@H](C[C@@H](O)[C@]3(CO)[C@@]1([H])[C@H](O)C[C@]1(C)[C@H](CC[C@]21O)C1=CC(=O)OC1)O[C@@H]1O[C@@H](C)[C@H](O)[C@@H](O)[C@H]1O
Idarubicin	[H][C@@]1(C[C@@](O)(CC2=C(O)C3=C(C(O)=C12)C(=O)C1=C(C=CC=C1)C3=O)C(C)=O)O[C@H]1C[C@H](N)[C@H](O)[C@H](C)O1	Quercetin dihydrate	OC1=CC(O)=C2C(OC(=C(O)C2=O)C2=CC(O)=C(O)C=C2)=C1
Idarubicin	[H][C@@]1(C[C@@](O)(CC2=C(O)C3=C(C(O)=C12)C(=O)C1=C(C=CC=C1)C3=O)C(C)=O)O[C@H]1C[C@H](N)[C@H](O)[C@H](C)O1	Rottlerin	CC(=O)C1=C(O)C(C)=C(O)C(CC2=C(O)C(C(=O)\\C=C\\C3=CC=CC=C3)=C3OC(C)(C)C=CC3=C2O)=C1O
Idarubicin	[H][C@@]1(C[C@@](O)(CC2=C(O)C3=C(C(O)=C12)C(=O)C1=C(C=CC=C1)C3=O)C(C)=O)O[C@H]1C[C@H](N)[C@H](O)[C@H](C)O1	Rotenone	[H][C@@]12COC3=C(C=C(OC)C(OC)=C3)[C@]1([H])C(=O)C1=C(O2)C2=C(O[C@H](C2)C(C)=C)C=C1
Idarubicin	[H][C@@]1(C[C@@](O)(CC2=C(O)C3=C(C(O)=C12)C(=O)C1=C(C=CC=C1)C3=O)C(C)=O)O[C@H]1C[C@H](N)[C@H](O)[C@H](C)O1	BIX 01294 trihydrochloride hydrate	Cl.Cl.Cl.COC1=C(OC)C=C2C(NC3CCN(CC4=CC=CC=C4)CC3)=NC(=NC2=C1)N1CCCN(C)CC1
Idarubicin	[H][C@@]1(C[C@@](O)(CC2=C(O)C3=C(C(O)=C12)C(=O)C1=C(C=CC=C1)C3=O)C(C)=O)O[C@H]1C[C@H](N)[C@H](O)[C@H](C)O1	Tyrphostin AG 879	CC(C)(C)C1=CC(\\C=C(/C#N)C(N)=S)=CC(=C1O)C(C)(C)C
Idarubicin	[H][C@@]1(C[C@@](O)(CC2=C(O)C3=C(C(O)=C12)C(=O)C1=C(C=CC=C1)C3=O)C(C)=O)O[C@H]1C[C@H](N)[C@H](O)[C@H](C)O1	Vincristine sulfate	OS(O)(=O)=O.[H][C@@]12N3CC[C@]11C(N(C=O)C4=CC(OC)=C(C=C14)[C@]1(CC4CN(CC(O)(CC)C4)CCC4=C1NC1=CC=CC=C41)C(=O)OC)[C@](O)([C@H](OC(C)=O)[C@]2(CC)C=CC3)C(=O)OC
Idarubicin	[H][C@@]1(C[C@@](O)(CC2=C(O)C3=C(C(O)=C12)C(=O)C1=C(C=CC=C1)C3=O)C(C)=O)O[C@H]1C[C@H](N)[C@H](O)[C@H](C)O1	Tanespimycin	CC1CC(C(C(C=C(C(C(C=CC=C(C(=O)NC2=CC(=O)C(=C(C1)C2=O)NCC=C)C)OC)OC(=O)N)C)C)O)OC
Idarubicin	[H][C@@]1(C[C@@](O)(CC2=C(O)C3=C(C(O)=C12)C(=O)C1=C(C=CC=C1)C3=O)C(C)=O)O[C@H]1C[C@H](N)[C@H](O)[C@H](C)O1	Geldanamycin	CC1CC(C(C(C=C(C(C(C=CC=C(C(=O)NC2=CC(=O)C(=C(C1)C2=O)OC)C)OC)OC(=O)N)C)C)O)OC
Idarubicin	[H][C@@]1(C[C@@](O)(CC2=C(O)C3=C(C(O)=C12)C(=O)C1=C(C=CC=C1)C3=O)C(C)=O)O[C@H]1C[C@H](N)[C@H](O)[C@H](C)O1	Alvespimycin	CC1CC(C(C(C=C(C(C(C=CC=C(C(=O)NC2=CC(=O)C(=C(C1)C2=O)NCCN(C)C)C)OC)OC(=O)N)C)C)O)OC
Idarubicin	[H][C@@]1(C[C@@](O)(CC2=C(O)C3=C(C(O)=C12)C(=O)C1=C(C=CC=C1)C3=O)C(C)=O)O[C@H]1C[C@H](N)[C@H](O)[C@H](C)O1	ProDrug A	ClC[C@@H]1CN(C(CCCC(N(C[C@H]2CCl)C3=C2C4=CC=CC=C4C(OC5O[C@@H](CO)C(O)C(O)[C@@H]5O)=C3)=O)=O)C6=C1C7=CC=CC=C7C(OC8O[C@H](CO)C(O)C(O)[C@H]8O)=C6
Idarubicin	[H][C@@]1(C[C@@](O)(CC2=C(O)C3=C(C(O)=C12)C(=O)C1=C(C=CC=C1)C3=O)C(C)=O)O[C@H]1C[C@H](N)[C@H](O)[C@H](C)O1	JHB76B	ClC[C@@H]1CN(C(CCCCCC(N(C[C@H]2CCl)C3=C2C4=CC=CC=C4C(OC5O[C@@H](CO)C(O)C(O)[C@@H]5O)=C3)=O)=O)C6=C1C7=CC=CC=C7C(OC8O[C@H](CO)C(O)C(O)[C@H]8O)=C6
Idarubicin	[H][C@@]1(C[C@@](O)(CC2=C(O)C3=C(C(O)=C12)C(=O)C1=C(C=CC=C1)C3=O)C(C)=O)O[C@H]1C[C@H](N)[C@H](O)[C@H](C)O1	CGP-74514A	Cl.CCn1cnc2c(Nc3cccc(Cl)c3)nc(N[C@@H]4CCCC[C@@H]4N)nc12
Idarubicin	[H][C@@]1(C[C@@](O)(CC2=C(O)C3=C(C(O)=C12)C(=O)C1=C(C=CC=C1)C3=O)C(C)=O)O[C@H]1C[C@H](N)[C@H](O)[C@H](C)O1	Ouabagenin	C[C@]12C[C@H]([C@H]3[C@H]([C@]1(CC[C@@H]2C4=CC(=O)OC4)O)CC[C@]5([C@@]3([C@@H](C[C@@H](C5)O)O)CO)O)O
Idarubicin	[H][C@@]1(C[C@@](O)(CC2=C(O)C3=C(C(O)=C12)C(=O)C1=C(C=CC=C1)C3=O)C(C)=O)O[C@H]1C[C@H](N)[C@H](O)[C@H](C)O1	K-Strophanthin	C[C@@H]1[C@H]([C@H](C[C@@H](O1)O[C@H]2CC[C@@]3([C@H]4CC[C@@]5([C@H](CC[C@@]5([C@@H]4CC[C@@]3(C2)O)O)C6=CC(=O)OC6)C)C=O)OC)O[C@H]7[C@@H]([C@H]([C@@H]([C@H](O7)CO)O)O)O
Idarubicin	[H][C@@]1(C[C@@](O)(CC2=C(O)C3=C(C(O)=C12)C(=O)C1=C(C=CC=C1)C3=O)C(C)=O)O[C@H]1C[C@H](N)[C@H](O)[C@H](C)O1	Strophanthidin	C[C@]12CC[C@H]3[C@H]([C@]1(CC[C@@H]2C4=CC(=O)OC4)O)CC[C@]5([C@@]3(CC[C@@H](C5)O)C=O)O
Idarubicin	[H][C@@]1(C[C@@](O)(CC2=C(O)C3=C(C(O)=C12)C(=O)C1=C(C=CC=C1)C3=O)C(C)=O)O[C@H]1C[C@H](N)[C@H](O)[C@H](C)O1	PF-573228	CS(=O)(=O)C1=CC=CC(=C1)CNC2=NC(=NC=C2C(F)(F)F)NC3=CC4=C(C=C3)NC(=O)CC4
Idarubicin	[H][C@@]1(C[C@@](O)(CC2=C(O)C3=C(C(O)=C12)C(=O)C1=C(C=CC=C1)C3=O)C(C)=O)O[C@H]1C[C@H](N)[C@H](O)[C@H](C)O1	LY-367265	C1CC2=C3C(=CC=C2)N(S(=O)(=O)N3C1)CCN4CCC(=CC4)C5=CNC6=C5C=CC(=C6)F
Idarubicin	[H][C@@]1(C[C@@](O)(CC2=C(O)C3=C(C(O)=C12)C(=O)C1=C(C=CC=C1)C3=O)C(C)=O)O[C@H]1C[C@H](N)[C@H](O)[C@H](C)O1	Temsirolimus	C[C@@H]1CC[C@H]2C[C@@H](/C(=C/C=C/C=C/[C@H](C[C@H](C(=O)[C@@H]([C@@H](/C(=C/[C@H](C(=O)C[C@H](OC(=O)[C@@H]3CCCCN3C(=O)C(=O)[C@@]1(O2)O)[C@H](C)C[C@@H]4CC[C@H]([C@@H](C4)OC)OC(=O)C(C)(CO)CO)C)/C)O)OC)C)C)/C)OC
Idarubicin	[H][C@@]1(C[C@@](O)(CC2=C(O)C3=C(C(O)=C12)C(=O)C1=C(C=CC=C1)C3=O)C(C)=O)O[C@H]1C[C@H](N)[C@H](O)[C@H](C)O1	Eltrombopag	CC1=C(C=C(C=C1)N2C(=O)C(=C(N2)C)N=NC3=CC=CC(=C3O)C4=CC(=CC=C4)C(=O)O)C
Idarubicin	[H][C@@]1(C[C@@](O)(CC2=C(O)C3=C(C(O)=C12)C(=O)C1=C(C=CC=C1)C3=O)C(C)=O)O[C@H]1C[C@H](N)[C@H](O)[C@H](C)O1	Raltegravir	CC1=NN=C(O1)C(=O)NC(C)(C)C2=NC(=C(C(=O)N2C)O)C(=O)NCC3=CC=C(C=C3)F
Idarubicin	[H][C@@]1(C[C@@](O)(CC2=C(O)C3=C(C(O)=C12)C(=O)C1=C(C=CC=C1)C3=O)C(C)=O)O[C@H]1C[C@H](N)[C@H](O)[C@H](C)O1	Venetoclax	CC1(C)CCC(=C(C1)C2=CC=C(Cl)C=C2)CN3CCN(CC3)C4=CC(=C(C=C4)C(=O)N[S](=O)(=O)C5=CC=C(NCC6CCOCC6)C(=C5)[N+]([O-])=O)OC7=CN=C8[NH]C=CC8=C7
Idarubicin	[H][C@@]1(C[C@@](O)(CC2=C(O)C3=C(C(O)=C12)C(=O)C1=C(C=CC=C1)C3=O)C(C)=O)O[C@H]1C[C@H](N)[C@H](O)[C@H](C)O1	EF24	C1C(=CC2=CC=CC=C2F)C(=O)C(=CC3=CC=CC=C3F)CN1.Cl
Idarubicin	[H][C@@]1(C[C@@](O)(CC2=C(O)C3=C(C(O)=C12)C(=O)C1=C(C=CC=C1)C3=O)C(C)=O)O[C@H]1C[C@H](N)[C@H](O)[C@H](C)O1	Panobinostat	CC1=C(C2=CC=CC=C2N1)CCNCC3=CC=C(C=C3)/C=C/C(=O)NO
Idarubicin	[H][C@@]1(C[C@@](O)(CC2=C(O)C3=C(C(O)=C12)C(=O)C1=C(C=CC=C1)C3=O)C(C)=O)O[C@H]1C[C@H](N)[C@H](O)[C@H](C)O1	Bufalin	C[C@]12CC[C@@H](C[C@H]1CC[C@@H]3[C@@H]2CC[C@]4([C@@]3(CC[C@@H]4C5=COC(=O)C=C5)O)C)O
Idarubicin	[H][C@@]1(C[C@@](O)(CC2=C(O)C3=C(C(O)=C12)C(=O)C1=C(C=CC=C1)C3=O)C(C)=O)O[C@H]1C[C@H](N)[C@H](O)[C@H](C)O1	Proscillaridin A	C[C@H]1[C@@H]([C@H]([C@H]([C@@H](O1)O[C@H]2CC[C@@]3([C@H]4CC[C@@]5([C@H](CC[C@@]5([C@@H]4CCC3=C2)O)C6=COC(=O)C=C6)C)C)O)O)O
Idarubicin	[H][C@@]1(C[C@@](O)(CC2=C(O)C3=C(C(O)=C12)C(=O)C1=C(C=CC=C1)C3=O)C(C)=O)O[C@H]1C[C@H](N)[C@H](O)[C@H](C)O1	Cinobufagin	CC(=O)O[C@@H]1[C@@H]([C@]2(CC[C@H]3[C@H]([C@@]24[C@@H]1O4)CC[C@H]5[C@@]3(CC[C@@H](C5)O)C)C)C6=COC(=O)C=C6
Idarubicin	[H][C@@]1(C[C@@](O)(CC2=C(O)C3=C(C(O)=C12)C(=O)C1=C(C=CC=C1)C3=O)C(C)=O)O[C@H]1C[C@H](N)[C@H](O)[C@H](C)O1	Peruvoside	C[C@H]1[C@@H]([C@H]([C@@H]([C@@H](O1)O[C@H]2CC[C@]3([C@@H](C2)CC[C@@H]4[C@@H]3CC[C@]5([C@@]4(CC[C@@H]5C6=CC(=O)OC6)O)C)C=O)O)OC)O
Idarubicin	[H][C@@]1(C[C@@](O)(CC2=C(O)C3=C(C(O)=C12)C(=O)C1=C(C=CC=C1)C3=O)C(C)=O)O[C@H]1C[C@H](N)[C@H](O)[C@H](C)O1	Digitoxin	C[C@@H]1[C@H]([C@H](C[C@@H](O1)O[C@@H]2[C@H](O[C@H](C[C@@H]2O)O[C@@H]3[C@H](O[C@H](C[C@@H]3O)O[C@H]4CC[C@]5([C@@H](C4)CC[C@@H]6[C@@H]5CC[C@]7([C@@]6(CC[C@@H]7C8=CC(=O)OC8)O)C)C)C)C)O)O
Idarubicin	[H][C@@]1(C[C@@](O)(CC2=C(O)C3=C(C(O)=C12)C(=O)C1=C(C=CC=C1)C3=O)C(C)=O)O[C@H]1C[C@H](N)[C@H](O)[C@H](C)O1	Convallotoxin	C[C@H]1[C@@H]([C@H]([C@H]([C@@H](O1)O[C@H]2CC[C@@]3([C@H]4CC[C@@]5([C@H](CC[C@@]5([C@@H]4CC[C@@]3(C2)O)O)C6=CC(=O)OC6)C)C=O)O)O)O
Idarubicin	[H][C@@]1(C[C@@](O)(CC2=C(O)C3=C(C(O)=C12)C(=O)C1=C(C=CC=C1)C3=O)C(C)=O)O[C@H]1C[C@H](N)[C@H](O)[C@H](C)O1	ABT-737	CN(C)CC[C@H](CSC1=CC=CC=C1)NC2=C(C=C(C=C2)S(=O)(=O)NC(=O)C3=CC=C(C=C3)N4CCN(CC4)CC5=CC=CC=C5C6=CC=C(C=C6)Cl)[N+](=O)[O-]
Idarubicin	[H][C@@]1(C[C@@](O)(CC2=C(O)C3=C(C(O)=C12)C(=O)C1=C(C=CC=C1)C3=O)C(C)=O)O[C@H]1C[C@H](N)[C@H](O)[C@H](C)O1	Fisetin	C1=CC(=C(C=C1C2=C(C(=O)C3=C(O2)C=C(C=C3)O)O)O)O
Idarubicin	[H][C@@]1(C[C@@](O)(CC2=C(O)C3=C(C(O)=C12)C(=O)C1=C(C=CC=C1)C3=O)C(C)=O)O[C@H]1C[C@H](N)[C@H](O)[C@H](C)O1	Curcumin	COC1=C(C=CC(=C1)/C=C/C(=O)CC(=O)/C=C/C2=CC(=C(C=C2)O)OC)O
Idarubicin	[H][C@@]1(C[C@@](O)(CC2=C(O)C3=C(C(O)=C12)C(=O)C1=C(C=CC=C1)C3=O)C(C)=O)O[C@H]1C[C@H](N)[C@H](O)[C@H](C)O1	Dasatinib	CC1=C(C(=CC=C1)Cl)NC(=O)C2=CN=C(S2)NC3=CC(=NC(=N3)C)N4CCN(CC4)CCO
Idarubicin	[H][C@@]1(C[C@@](O)(CC2=C(O)C3=C(C(O)=C12)C(=O)C1=C(C=CC=C1)C3=O)C(C)=O)O[C@H]1C[C@H](N)[C@H](O)[C@H](C)O1	Navitoclax	CC1(CCC(=C(C1)CN2CCN(CC2)C3=CC=C(C=C3)C(=O)NS(=O)(=O)C4=CC(=C(C=C4)N[C@H](CCN5CCOCC5)CSC6=CC=CC=C6)S(=O)(=O)C(F)(F)F)C7=CC=C(C=C7)Cl)C
Idarubicin	[H][C@@]1(C[C@@](O)(CC2=C(O)C3=C(C(O)=C12)C(=O)C1=C(C=CC=C1)C3=O)C(C)=O)O[C@H]1C[C@H](N)[C@H](O)[C@H](C)O1	A1331852	O=C(NC1=NC(C=CC=C2)=C2S1)C3=C(CN(C4=CC=C(C5=C(C)N(CC6(C[C@@H](C7)C8)C[C@H]7C[C@H]8C6)N=C5)C(C(O)=O)=N4)CC9)C9=CC=C3
Idarubicin	[H][C@@]1(C[C@@](O)(CC2=C(O)C3=C(C(O)=C12)C(=O)C1=C(C=CC=C1)C3=O)C(C)=O)O[C@H]1C[C@H](N)[C@H](O)[C@H](C)O1	A1155463	O=C(NC1=NC(C=CC=C2)=C2S1)C3=C(CN(C4=NC(C(O)=O)=C(CCCOC5=C(F)C=C(C#CCN(C)C)C=C5)S4)CC6)C6=CC=C3
Idarubicin	[H][C@@]1(C[C@@](O)(CC2=C(O)C3=C(C(O)=C12)C(=O)C1=C(C=CC=C1)C3=O)C(C)=O)O[C@H]1C[C@H](N)[C@H](O)[C@H](C)O1	ginkgetin	COc1cc(O)c2C(=O)C=C(Oc2c1)c3ccc(OC)c(c3)c4c(O)cc(O)c5C(=O)C=C(Oc45)c6ccc(O)cc6
Idarubicin	[H][C@@]1(C[C@@](O)(CC2=C(O)C3=C(C(O)=C12)C(=O)C1=C(C=CC=C1)C3=O)C(C)=O)O[C@H]1C[C@H](N)[C@H](O)[C@H](C)O1	oleandrin	COC1CC(OC(C)C1O)O[C@H]2CC[C@@]3(C)[C@H](CC[C@@H]4[C@@H]3CC[C@]5(C)[C@H]([C@H](C[C@]45O)OC(C)=O)C6=CC(=O)OC6)C2
Idarubicin	[H][C@@]1(C[C@@](O)(CC2=C(O)C3=C(C(O)=C12)C(=O)C1=C(C=CC=C1)C3=O)C(C)=O)O[C@H]1C[C@H](N)[C@H](O)[C@H](C)O1	periplocin	COC1[C@H](O)C(CO[C@@H]2C(O)C[C@@H](O)OC2C)O[C@@H](O[C@H]3CC[C@]4(C)C5CC[C@]6(C)[C@H](CC[C@]6(O)C5CC[C@]4(O)C3)C7=CC(=O)OC7)C1O
Idarubicin	[H][C@@]1(C[C@@](O)(CC2=C(O)C3=C(C(O)=C12)C(=O)C1=C(C=CC=C1)C3=O)C(C)=O)O[C@H]1C[C@H](N)[C@H](O)[C@H](C)O1	BRD-K56819078	COC1=C(C=C(C=C1)C(=O)NC2=CC3=C(C=C2)N=C(S3)SCC(=O)NC4=CC=CC=C4F)OC
Idarubicin	[H][C@@]1(C[C@@](O)(CC2=C(O)C3=C(C(O)=C12)C(=O)C1=C(C=CC=C1)C3=O)C(C)=O)O[C@H]1C[C@H](N)[C@H](O)[C@H](C)O1	XL888	CC1=CC(C(N)=O)=C(N[C@H](C)CC)C=C1C(N[C@]2([H])C[C@H](CC3)N(C4=NC=C(C(C5CC5)=O)C=C4)[C@H]3C2)=O
JFD00244	OC1=CC=C(CCNC2=CC=C(NCCC3=CC=C(O)C=C3)C3=C2C(=O)C2=CC=CC=C2C3=O)C=C1	Mibefradil dihydrochloride	Cl.Cl.COCC(=O)O[C@]1(CCN(C)CCCC2=NC3=C(N2)C=CC=C3)CCC2=C(C=CC(F)=C2)[C@@H]1C(C)C
JFD00244	OC1=CC=C(CCNC2=CC=C(NCCC3=CC=C(O)C=C3)C3=C2C(=O)C2=CC=CC=C2C3=O)C=C1	Piperlongumine	COC1=CC(\\C=C\\C(=O)N2CCC=CC2=O)=CC(OC)=C1OC
JFD00244	OC1=CC=C(CCNC2=CC=C(NCCC3=CC=C(O)C=C3)C3=C2C(=O)C2=CC=CC=C2C3=O)C=C1	Ouabain	[H][C@@]12CC[C@]3(O)C[C@H](C[C@@H](O)[C@]3(CO)[C@@]1([H])[C@H](O)C[C@]1(C)[C@H](CC[C@]21O)C1=CC(=O)OC1)O[C@@H]1O[C@@H](C)[C@H](O)[C@@H](O)[C@H]1O
JFD00244	OC1=CC=C(CCNC2=CC=C(NCCC3=CC=C(O)C=C3)C3=C2C(=O)C2=CC=CC=C2C3=O)C=C1	Quercetin dihydrate	OC1=CC(O)=C2C(OC(=C(O)C2=O)C2=CC(O)=C(O)C=C2)=C1
JFD00244	OC1=CC=C(CCNC2=CC=C(NCCC3=CC=C(O)C=C3)C3=C2C(=O)C2=CC=CC=C2C3=O)C=C1	Rottlerin	CC(=O)C1=C(O)C(C)=C(O)C(CC2=C(O)C(C(=O)\\C=C\\C3=CC=CC=C3)=C3OC(C)(C)C=CC3=C2O)=C1O
JFD00244	OC1=CC=C(CCNC2=CC=C(NCCC3=CC=C(O)C=C3)C3=C2C(=O)C2=CC=CC=C2C3=O)C=C1	Rotenone	[H][C@@]12COC3=C(C=C(OC)C(OC)=C3)[C@]1([H])C(=O)C1=C(O2)C2=C(O[C@H](C2)C(C)=C)C=C1
JFD00244	OC1=CC=C(CCNC2=CC=C(NCCC3=CC=C(O)C=C3)C3=C2C(=O)C2=CC=CC=C2C3=O)C=C1	BIX 01294 trihydrochloride hydrate	Cl.Cl.Cl.COC1=C(OC)C=C2C(NC3CCN(CC4=CC=CC=C4)CC3)=NC(=NC2=C1)N1CCCN(C)CC1
JFD00244	OC1=CC=C(CCNC2=CC=C(NCCC3=CC=C(O)C=C3)C3=C2C(=O)C2=CC=CC=C2C3=O)C=C1	Tyrphostin AG 879	CC(C)(C)C1=CC(\\C=C(/C#N)C(N)=S)=CC(=C1O)C(C)(C)C
JFD00244	OC1=CC=C(CCNC2=CC=C(NCCC3=CC=C(O)C=C3)C3=C2C(=O)C2=CC=CC=C2C3=O)C=C1	Vincristine sulfate	OS(O)(=O)=O.[H][C@@]12N3CC[C@]11C(N(C=O)C4=CC(OC)=C(C=C14)[C@]1(CC4CN(CC(O)(CC)C4)CCC4=C1NC1=CC=CC=C41)C(=O)OC)[C@](O)([C@H](OC(C)=O)[C@]2(CC)C=CC3)C(=O)OC
JFD00244	OC1=CC=C(CCNC2=CC=C(NCCC3=CC=C(O)C=C3)C3=C2C(=O)C2=CC=CC=C2C3=O)C=C1	Tanespimycin	CC1CC(C(C(C=C(C(C(C=CC=C(C(=O)NC2=CC(=O)C(=C(C1)C2=O)NCC=C)C)OC)OC(=O)N)C)C)O)OC
JFD00244	OC1=CC=C(CCNC2=CC=C(NCCC3=CC=C(O)C=C3)C3=C2C(=O)C2=CC=CC=C2C3=O)C=C1	Geldanamycin	CC1CC(C(C(C=C(C(C(C=CC=C(C(=O)NC2=CC(=O)C(=C(C1)C2=O)OC)C)OC)OC(=O)N)C)C)O)OC
JFD00244	OC1=CC=C(CCNC2=CC=C(NCCC3=CC=C(O)C=C3)C3=C2C(=O)C2=CC=CC=C2C3=O)C=C1	Alvespimycin	CC1CC(C(C(C=C(C(C(C=CC=C(C(=O)NC2=CC(=O)C(=C(C1)C2=O)NCCN(C)C)C)OC)OC(=O)N)C)C)O)OC
JFD00244	OC1=CC=C(CCNC2=CC=C(NCCC3=CC=C(O)C=C3)C3=C2C(=O)C2=CC=CC=C2C3=O)C=C1	ProDrug A	ClC[C@@H]1CN(C(CCCC(N(C[C@H]2CCl)C3=C2C4=CC=CC=C4C(OC5O[C@@H](CO)C(O)C(O)[C@@H]5O)=C3)=O)=O)C6=C1C7=CC=CC=C7C(OC8O[C@H](CO)C(O)C(O)[C@H]8O)=C6
JFD00244	OC1=CC=C(CCNC2=CC=C(NCCC3=CC=C(O)C=C3)C3=C2C(=O)C2=CC=CC=C2C3=O)C=C1	JHB76B	ClC[C@@H]1CN(C(CCCCCC(N(C[C@H]2CCl)C3=C2C4=CC=CC=C4C(OC5O[C@@H](CO)C(O)C(O)[C@@H]5O)=C3)=O)=O)C6=C1C7=CC=CC=C7C(OC8O[C@H](CO)C(O)C(O)[C@H]8O)=C6
JFD00244	OC1=CC=C(CCNC2=CC=C(NCCC3=CC=C(O)C=C3)C3=C2C(=O)C2=CC=CC=C2C3=O)C=C1	CGP-74514A	Cl.CCn1cnc2c(Nc3cccc(Cl)c3)nc(N[C@@H]4CCCC[C@@H]4N)nc12
JFD00244	OC1=CC=C(CCNC2=CC=C(NCCC3=CC=C(O)C=C3)C3=C2C(=O)C2=CC=CC=C2C3=O)C=C1	Ouabagenin	C[C@]12C[C@H]([C@H]3[C@H]([C@]1(CC[C@@H]2C4=CC(=O)OC4)O)CC[C@]5([C@@]3([C@@H](C[C@@H](C5)O)O)CO)O)O
JFD00244	OC1=CC=C(CCNC2=CC=C(NCCC3=CC=C(O)C=C3)C3=C2C(=O)C2=CC=CC=C2C3=O)C=C1	K-Strophanthin	C[C@@H]1[C@H]([C@H](C[C@@H](O1)O[C@H]2CC[C@@]3([C@H]4CC[C@@]5([C@H](CC[C@@]5([C@@H]4CC[C@@]3(C2)O)O)C6=CC(=O)OC6)C)C=O)OC)O[C@H]7[C@@H]([C@H]([C@@H]([C@H](O7)CO)O)O)O
JFD00244	OC1=CC=C(CCNC2=CC=C(NCCC3=CC=C(O)C=C3)C3=C2C(=O)C2=CC=CC=C2C3=O)C=C1	Strophanthidin	C[C@]12CC[C@H]3[C@H]([C@]1(CC[C@@H]2C4=CC(=O)OC4)O)CC[C@]5([C@@]3(CC[C@@H](C5)O)C=O)O
JFD00244	OC1=CC=C(CCNC2=CC=C(NCCC3=CC=C(O)C=C3)C3=C2C(=O)C2=CC=CC=C2C3=O)C=C1	PF-573228	CS(=O)(=O)C1=CC=CC(=C1)CNC2=NC(=NC=C2C(F)(F)F)NC3=CC4=C(C=C3)NC(=O)CC4
JFD00244	OC1=CC=C(CCNC2=CC=C(NCCC3=CC=C(O)C=C3)C3=C2C(=O)C2=CC=CC=C2C3=O)C=C1	LY-367265	C1CC2=C3C(=CC=C2)N(S(=O)(=O)N3C1)CCN4CCC(=CC4)C5=CNC6=C5C=CC(=C6)F
JFD00244	OC1=CC=C(CCNC2=CC=C(NCCC3=CC=C(O)C=C3)C3=C2C(=O)C2=CC=CC=C2C3=O)C=C1	Temsirolimus	C[C@@H]1CC[C@H]2C[C@@H](/C(=C/C=C/C=C/[C@H](C[C@H](C(=O)[C@@H]([C@@H](/C(=C/[C@H](C(=O)C[C@H](OC(=O)[C@@H]3CCCCN3C(=O)C(=O)[C@@]1(O2)O)[C@H](C)C[C@@H]4CC[C@H]([C@@H](C4)OC)OC(=O)C(C)(CO)CO)C)/C)O)OC)C)C)/C)OC
JFD00244	OC1=CC=C(CCNC2=CC=C(NCCC3=CC=C(O)C=C3)C3=C2C(=O)C2=CC=CC=C2C3=O)C=C1	Eltrombopag	CC1=C(C=C(C=C1)N2C(=O)C(=C(N2)C)N=NC3=CC=CC(=C3O)C4=CC(=CC=C4)C(=O)O)C
JFD00244	OC1=CC=C(CCNC2=CC=C(NCCC3=CC=C(O)C=C3)C3=C2C(=O)C2=CC=CC=C2C3=O)C=C1	Raltegravir	CC1=NN=C(O1)C(=O)NC(C)(C)C2=NC(=C(C(=O)N2C)O)C(=O)NCC3=CC=C(C=C3)F
JFD00244	OC1=CC=C(CCNC2=CC=C(NCCC3=CC=C(O)C=C3)C3=C2C(=O)C2=CC=CC=C2C3=O)C=C1	Venetoclax	CC1(C)CCC(=C(C1)C2=CC=C(Cl)C=C2)CN3CCN(CC3)C4=CC(=C(C=C4)C(=O)N[S](=O)(=O)C5=CC=C(NCC6CCOCC6)C(=C5)[N+]([O-])=O)OC7=CN=C8[NH]C=CC8=C7
JFD00244	OC1=CC=C(CCNC2=CC=C(NCCC3=CC=C(O)C=C3)C3=C2C(=O)C2=CC=CC=C2C3=O)C=C1	EF24	C1C(=CC2=CC=CC=C2F)C(=O)C(=CC3=CC=CC=C3F)CN1.Cl
JFD00244	OC1=CC=C(CCNC2=CC=C(NCCC3=CC=C(O)C=C3)C3=C2C(=O)C2=CC=CC=C2C3=O)C=C1	Panobinostat	CC1=C(C2=CC=CC=C2N1)CCNCC3=CC=C(C=C3)/C=C/C(=O)NO
JFD00244	OC1=CC=C(CCNC2=CC=C(NCCC3=CC=C(O)C=C3)C3=C2C(=O)C2=CC=CC=C2C3=O)C=C1	Bufalin	C[C@]12CC[C@@H](C[C@H]1CC[C@@H]3[C@@H]2CC[C@]4([C@@]3(CC[C@@H]4C5=COC(=O)C=C5)O)C)O
JFD00244	OC1=CC=C(CCNC2=CC=C(NCCC3=CC=C(O)C=C3)C3=C2C(=O)C2=CC=CC=C2C3=O)C=C1	Proscillaridin A	C[C@H]1[C@@H]([C@H]([C@H]([C@@H](O1)O[C@H]2CC[C@@]3([C@H]4CC[C@@]5([C@H](CC[C@@]5([C@@H]4CCC3=C2)O)C6=COC(=O)C=C6)C)C)O)O)O
JFD00244	OC1=CC=C(CCNC2=CC=C(NCCC3=CC=C(O)C=C3)C3=C2C(=O)C2=CC=CC=C2C3=O)C=C1	Cinobufagin	CC(=O)O[C@@H]1[C@@H]([C@]2(CC[C@H]3[C@H]([C@@]24[C@@H]1O4)CC[C@H]5[C@@]3(CC[C@@H](C5)O)C)C)C6=COC(=O)C=C6
JFD00244	OC1=CC=C(CCNC2=CC=C(NCCC3=CC=C(O)C=C3)C3=C2C(=O)C2=CC=CC=C2C3=O)C=C1	Peruvoside	C[C@H]1[C@@H]([C@H]([C@@H]([C@@H](O1)O[C@H]2CC[C@]3([C@@H](C2)CC[C@@H]4[C@@H]3CC[C@]5([C@@]4(CC[C@@H]5C6=CC(=O)OC6)O)C)C=O)O)OC)O
JFD00244	OC1=CC=C(CCNC2=CC=C(NCCC3=CC=C(O)C=C3)C3=C2C(=O)C2=CC=CC=C2C3=O)C=C1	Digitoxin	C[C@@H]1[C@H]([C@H](C[C@@H](O1)O[C@@H]2[C@H](O[C@H](C[C@@H]2O)O[C@@H]3[C@H](O[C@H](C[C@@H]3O)O[C@H]4CC[C@]5([C@@H](C4)CC[C@@H]6[C@@H]5CC[C@]7([C@@]6(CC[C@@H]7C8=CC(=O)OC8)O)C)C)C)C)O)O
JFD00244	OC1=CC=C(CCNC2=CC=C(NCCC3=CC=C(O)C=C3)C3=C2C(=O)C2=CC=CC=C2C3=O)C=C1	Convallotoxin	C[C@H]1[C@@H]([C@H]([C@H]([C@@H](O1)O[C@H]2CC[C@@]3([C@H]4CC[C@@]5([C@H](CC[C@@]5([C@@H]4CC[C@@]3(C2)O)O)C6=CC(=O)OC6)C)C=O)O)O)O
JFD00244	OC1=CC=C(CCNC2=CC=C(NCCC3=CC=C(O)C=C3)C3=C2C(=O)C2=CC=CC=C2C3=O)C=C1	ABT-737	CN(C)CC[C@H](CSC1=CC=CC=C1)NC2=C(C=C(C=C2)S(=O)(=O)NC(=O)C3=CC=C(C=C3)N4CCN(CC4)CC5=CC=CC=C5C6=CC=C(C=C6)Cl)[N+](=O)[O-]
JFD00244	OC1=CC=C(CCNC2=CC=C(NCCC3=CC=C(O)C=C3)C3=C2C(=O)C2=CC=CC=C2C3=O)C=C1	Fisetin	C1=CC(=C(C=C1C2=C(C(=O)C3=C(O2)C=C(C=C3)O)O)O)O
JFD00244	OC1=CC=C(CCNC2=CC=C(NCCC3=CC=C(O)C=C3)C3=C2C(=O)C2=CC=CC=C2C3=O)C=C1	Curcumin	COC1=C(C=CC(=C1)/C=C/C(=O)CC(=O)/C=C/C2=CC(=C(C=C2)O)OC)O
JFD00244	OC1=CC=C(CCNC2=CC=C(NCCC3=CC=C(O)C=C3)C3=C2C(=O)C2=CC=CC=C2C3=O)C=C1	Dasatinib	CC1=C(C(=CC=C1)Cl)NC(=O)C2=CN=C(S2)NC3=CC(=NC(=N3)C)N4CCN(CC4)CCO
JFD00244	OC1=CC=C(CCNC2=CC=C(NCCC3=CC=C(O)C=C3)C3=C2C(=O)C2=CC=CC=C2C3=O)C=C1	Navitoclax	CC1(CCC(=C(C1)CN2CCN(CC2)C3=CC=C(C=C3)C(=O)NS(=O)(=O)C4=CC(=C(C=C4)N[C@H](CCN5CCOCC5)CSC6=CC=CC=C6)S(=O)(=O)C(F)(F)F)C7=CC=C(C=C7)Cl)C
JFD00244	OC1=CC=C(CCNC2=CC=C(NCCC3=CC=C(O)C=C3)C3=C2C(=O)C2=CC=CC=C2C3=O)C=C1	A1331852	O=C(NC1=NC(C=CC=C2)=C2S1)C3=C(CN(C4=CC=C(C5=C(C)N(CC6(C[C@@H](C7)C8)C[C@H]7C[C@H]8C6)N=C5)C(C(O)=O)=N4)CC9)C9=CC=C3
JFD00244	OC1=CC=C(CCNC2=CC=C(NCCC3=CC=C(O)C=C3)C3=C2C(=O)C2=CC=CC=C2C3=O)C=C1	A1155463	O=C(NC1=NC(C=CC=C2)=C2S1)C3=C(CN(C4=NC(C(O)=O)=C(CCCOC5=C(F)C=C(C#CCN(C)C)C=C5)S4)CC6)C6=CC=C3
JFD00244	OC1=CC=C(CCNC2=CC=C(NCCC3=CC=C(O)C=C3)C3=C2C(=O)C2=CC=CC=C2C3=O)C=C1	ginkgetin	COc1cc(O)c2C(=O)C=C(Oc2c1)c3ccc(OC)c(c3)c4c(O)cc(O)c5C(=O)C=C(Oc45)c6ccc(O)cc6
JFD00244	OC1=CC=C(CCNC2=CC=C(NCCC3=CC=C(O)C=C3)C3=C2C(=O)C2=CC=CC=C2C3=O)C=C1	oleandrin	COC1CC(OC(C)C1O)O[C@H]2CC[C@@]3(C)[C@H](CC[C@@H]4[C@@H]3CC[C@]5(C)[C@H]([C@H](C[C@]45O)OC(C)=O)C6=CC(=O)OC6)C2
JFD00244	OC1=CC=C(CCNC2=CC=C(NCCC3=CC=C(O)C=C3)C3=C2C(=O)C2=CC=CC=C2C3=O)C=C1	periplocin	COC1[C@H](O)C(CO[C@@H]2C(O)C[C@@H](O)OC2C)O[C@@H](O[C@H]3CC[C@]4(C)C5CC[C@]6(C)[C@H](CC[C@]6(O)C5CC[C@]4(O)C3)C7=CC(=O)OC7)C1O
JFD00244	OC1=CC=C(CCNC2=CC=C(NCCC3=CC=C(O)C=C3)C3=C2C(=O)C2=CC=CC=C2C3=O)C=C1	BRD-K56819078	COC1=C(C=C(C=C1)C(=O)NC2=CC3=C(C=C2)N=C(S3)SCC(=O)NC4=CC=CC=C4F)OC
JFD00244	OC1=CC=C(CCNC2=CC=C(NCCC3=CC=C(O)C=C3)C3=C2C(=O)C2=CC=CC=C2C3=O)C=C1	XL888	CC1=CC(C(N)=O)=C(N[C@H](C)CC)C=C1C(N[C@]2([H])C[C@H](CC3)N(C4=NC=C(C(C5CC5)=O)C=C4)[C@H]3C2)=O
Mibefradil dihydrochloride	Cl.Cl.COCC(=O)O[C@]1(CCN(C)CCCC2=NC3=C(N2)C=CC=C3)CCC2=C(C=CC(F)=C2)[C@@H]1C(C)C	Piperlongumine	COC1=CC(\\C=C\\C(=O)N2CCC=CC2=O)=CC(OC)=C1OC
Mibefradil dihydrochloride	Cl.Cl.COCC(=O)O[C@]1(CCN(C)CCCC2=NC3=C(N2)C=CC=C3)CCC2=C(C=CC(F)=C2)[C@@H]1C(C)C	Ouabain	[H][C@@]12CC[C@]3(O)C[C@H](C[C@@H](O)[C@]3(CO)[C@@]1([H])[C@H](O)C[C@]1(C)[C@H](CC[C@]21O)C1=CC(=O)OC1)O[C@@H]1O[C@@H](C)[C@H](O)[C@@H](O)[C@H]1O
Mibefradil dihydrochloride	Cl.Cl.COCC(=O)O[C@]1(CCN(C)CCCC2=NC3=C(N2)C=CC=C3)CCC2=C(C=CC(F)=C2)[C@@H]1C(C)C	Quercetin dihydrate	OC1=CC(O)=C2C(OC(=C(O)C2=O)C2=CC(O)=C(O)C=C2)=C1
Mibefradil dihydrochloride	Cl.Cl.COCC(=O)O[C@]1(CCN(C)CCCC2=NC3=C(N2)C=CC=C3)CCC2=C(C=CC(F)=C2)[C@@H]1C(C)C	Rottlerin	CC(=O)C1=C(O)C(C)=C(O)C(CC2=C(O)C(C(=O)\\C=C\\C3=CC=CC=C3)=C3OC(C)(C)C=CC3=C2O)=C1O
Mibefradil dihydrochloride	Cl.Cl.COCC(=O)O[C@]1(CCN(C)CCCC2=NC3=C(N2)C=CC=C3)CCC2=C(C=CC(F)=C2)[C@@H]1C(C)C	Rotenone	[H][C@@]12COC3=C(C=C(OC)C(OC)=C3)[C@]1([H])C(=O)C1=C(O2)C2=C(O[C@H](C2)C(C)=C)C=C1
Mibefradil dihydrochloride	Cl.Cl.COCC(=O)O[C@]1(CCN(C)CCCC2=NC3=C(N2)C=CC=C3)CCC2=C(C=CC(F)=C2)[C@@H]1C(C)C	BIX 01294 trihydrochloride hydrate	Cl.Cl.Cl.COC1=C(OC)C=C2C(NC3CCN(CC4=CC=CC=C4)CC3)=NC(=NC2=C1)N1CCCN(C)CC1
Mibefradil dihydrochloride	Cl.Cl.COCC(=O)O[C@]1(CCN(C)CCCC2=NC3=C(N2)C=CC=C3)CCC2=C(C=CC(F)=C2)[C@@H]1C(C)C	Tyrphostin AG 879	CC(C)(C)C1=CC(\\C=C(/C#N)C(N)=S)=CC(=C1O)C(C)(C)C
Mibefradil dihydrochloride	Cl.Cl.COCC(=O)O[C@]1(CCN(C)CCCC2=NC3=C(N2)C=CC=C3)CCC2=C(C=CC(F)=C2)[C@@H]1C(C)C	Vincristine sulfate	OS(O)(=O)=O.[H][C@@]12N3CC[C@]11C(N(C=O)C4=CC(OC)=C(C=C14)[C@]1(CC4CN(CC(O)(CC)C4)CCC4=C1NC1=CC=CC=C41)C(=O)OC)[C@](O)([C@H](OC(C)=O)[C@]2(CC)C=CC3)C(=O)OC
Mibefradil dihydrochloride	Cl.Cl.COCC(=O)O[C@]1(CCN(C)CCCC2=NC3=C(N2)C=CC=C3)CCC2=C(C=CC(F)=C2)[C@@H]1C(C)C	Tanespimycin	CC1CC(C(C(C=C(C(C(C=CC=C(C(=O)NC2=CC(=O)C(=C(C1)C2=O)NCC=C)C)OC)OC(=O)N)C)C)O)OC
Mibefradil dihydrochloride	Cl.Cl.COCC(=O)O[C@]1(CCN(C)CCCC2=NC3=C(N2)C=CC=C3)CCC2=C(C=CC(F)=C2)[C@@H]1C(C)C	Geldanamycin	CC1CC(C(C(C=C(C(C(C=CC=C(C(=O)NC2=CC(=O)C(=C(C1)C2=O)OC)C)OC)OC(=O)N)C)C)O)OC
Mibefradil dihydrochloride	Cl.Cl.COCC(=O)O[C@]1(CCN(C)CCCC2=NC3=C(N2)C=CC=C3)CCC2=C(C=CC(F)=C2)[C@@H]1C(C)C	Alvespimycin	CC1CC(C(C(C=C(C(C(C=CC=C(C(=O)NC2=CC(=O)C(=C(C1)C2=O)NCCN(C)C)C)OC)OC(=O)N)C)C)O)OC
Mibefradil dihydrochloride	Cl.Cl.COCC(=O)O[C@]1(CCN(C)CCCC2=NC3=C(N2)C=CC=C3)CCC2=C(C=CC(F)=C2)[C@@H]1C(C)C	ProDrug A	ClC[C@@H]1CN(C(CCCC(N(C[C@H]2CCl)C3=C2C4=CC=CC=C4C(OC5O[C@@H](CO)C(O)C(O)[C@@H]5O)=C3)=O)=O)C6=C1C7=CC=CC=C7C(OC8O[C@H](CO)C(O)C(O)[C@H]8O)=C6
Mibefradil dihydrochloride	Cl.Cl.COCC(=O)O[C@]1(CCN(C)CCCC2=NC3=C(N2)C=CC=C3)CCC2=C(C=CC(F)=C2)[C@@H]1C(C)C	JHB76B	ClC[C@@H]1CN(C(CCCCCC(N(C[C@H]2CCl)C3=C2C4=CC=CC=C4C(OC5O[C@@H](CO)C(O)C(O)[C@@H]5O)=C3)=O)=O)C6=C1C7=CC=CC=C7C(OC8O[C@H](CO)C(O)C(O)[C@H]8O)=C6
Mibefradil dihydrochloride	Cl.Cl.COCC(=O)O[C@]1(CCN(C)CCCC2=NC3=C(N2)C=CC=C3)CCC2=C(C=CC(F)=C2)[C@@H]1C(C)C	CGP-74514A	Cl.CCn1cnc2c(Nc3cccc(Cl)c3)nc(N[C@@H]4CCCC[C@@H]4N)nc12
Mibefradil dihydrochloride	Cl.Cl.COCC(=O)O[C@]1(CCN(C)CCCC2=NC3=C(N2)C=CC=C3)CCC2=C(C=CC(F)=C2)[C@@H]1C(C)C	Ouabagenin	C[C@]12C[C@H]([C@H]3[C@H]([C@]1(CC[C@@H]2C4=CC(=O)OC4)O)CC[C@]5([C@@]3([C@@H](C[C@@H](C5)O)O)CO)O)O
Mibefradil dihydrochloride	Cl.Cl.COCC(=O)O[C@]1(CCN(C)CCCC2=NC3=C(N2)C=CC=C3)CCC2=C(C=CC(F)=C2)[C@@H]1C(C)C	K-Strophanthin	C[C@@H]1[C@H]([C@H](C[C@@H](O1)O[C@H]2CC[C@@]3([C@H]4CC[C@@]5([C@H](CC[C@@]5([C@@H]4CC[C@@]3(C2)O)O)C6=CC(=O)OC6)C)C=O)OC)O[C@H]7[C@@H]([C@H]([C@@H]([C@H](O7)CO)O)O)O
Mibefradil dihydrochloride	Cl.Cl.COCC(=O)O[C@]1(CCN(C)CCCC2=NC3=C(N2)C=CC=C3)CCC2=C(C=CC(F)=C2)[C@@H]1C(C)C	Strophanthidin	C[C@]12CC[C@H]3[C@H]([C@]1(CC[C@@H]2C4=CC(=O)OC4)O)CC[C@]5([C@@]3(CC[C@@H](C5)O)C=O)O
Mibefradil dihydrochloride	Cl.Cl.COCC(=O)O[C@]1(CCN(C)CCCC2=NC3=C(N2)C=CC=C3)CCC2=C(C=CC(F)=C2)[C@@H]1C(C)C	PF-573228	CS(=O)(=O)C1=CC=CC(=C1)CNC2=NC(=NC=C2C(F)(F)F)NC3=CC4=C(C=C3)NC(=O)CC4
Mibefradil dihydrochloride	Cl.Cl.COCC(=O)O[C@]1(CCN(C)CCCC2=NC3=C(N2)C=CC=C3)CCC2=C(C=CC(F)=C2)[C@@H]1C(C)C	LY-367265	C1CC2=C3C(=CC=C2)N(S(=O)(=O)N3C1)CCN4CCC(=CC4)C5=CNC6=C5C=CC(=C6)F
Mibefradil dihydrochloride	Cl.Cl.COCC(=O)O[C@]1(CCN(C)CCCC2=NC3=C(N2)C=CC=C3)CCC2=C(C=CC(F)=C2)[C@@H]1C(C)C	Temsirolimus	C[C@@H]1CC[C@H]2C[C@@H](/C(=C/C=C/C=C/[C@H](C[C@H](C(=O)[C@@H]([C@@H](/C(=C/[C@H](C(=O)C[C@H](OC(=O)[C@@H]3CCCCN3C(=O)C(=O)[C@@]1(O2)O)[C@H](C)C[C@@H]4CC[C@H]([C@@H](C4)OC)OC(=O)C(C)(CO)CO)C)/C)O)OC)C)C)/C)OC
Mibefradil dihydrochloride	Cl.Cl.COCC(=O)O[C@]1(CCN(C)CCCC2=NC3=C(N2)C=CC=C3)CCC2=C(C=CC(F)=C2)[C@@H]1C(C)C	Eltrombopag	CC1=C(C=C(C=C1)N2C(=O)C(=C(N2)C)N=NC3=CC=CC(=C3O)C4=CC(=CC=C4)C(=O)O)C
Mibefradil dihydrochloride	Cl.Cl.COCC(=O)O[C@]1(CCN(C)CCCC2=NC3=C(N2)C=CC=C3)CCC2=C(C=CC(F)=C2)[C@@H]1C(C)C	Raltegravir	CC1=NN=C(O1)C(=O)NC(C)(C)C2=NC(=C(C(=O)N2C)O)C(=O)NCC3=CC=C(C=C3)F
Mibefradil dihydrochloride	Cl.Cl.COCC(=O)O[C@]1(CCN(C)CCCC2=NC3=C(N2)C=CC=C3)CCC2=C(C=CC(F)=C2)[C@@H]1C(C)C	Venetoclax	CC1(C)CCC(=C(C1)C2=CC=C(Cl)C=C2)CN3CCN(CC3)C4=CC(=C(C=C4)C(=O)N[S](=O)(=O)C5=CC=C(NCC6CCOCC6)C(=C5)[N+]([O-])=O)OC7=CN=C8[NH]C=CC8=C7
Mibefradil dihydrochloride	Cl.Cl.COCC(=O)O[C@]1(CCN(C)CCCC2=NC3=C(N2)C=CC=C3)CCC2=C(C=CC(F)=C2)[C@@H]1C(C)C	EF24	C1C(=CC2=CC=CC=C2F)C(=O)C(=CC3=CC=CC=C3F)CN1.Cl
Mibefradil dihydrochloride	Cl.Cl.COCC(=O)O[C@]1(CCN(C)CCCC2=NC3=C(N2)C=CC=C3)CCC2=C(C=CC(F)=C2)[C@@H]1C(C)C	Panobinostat	CC1=C(C2=CC=CC=C2N1)CCNCC3=CC=C(C=C3)/C=C/C(=O)NO
Mibefradil dihydrochloride	Cl.Cl.COCC(=O)O[C@]1(CCN(C)CCCC2=NC3=C(N2)C=CC=C3)CCC2=C(C=CC(F)=C2)[C@@H]1C(C)C	Bufalin	C[C@]12CC[C@@H](C[C@H]1CC[C@@H]3[C@@H]2CC[C@]4([C@@]3(CC[C@@H]4C5=COC(=O)C=C5)O)C)O
Mibefradil dihydrochloride	Cl.Cl.COCC(=O)O[C@]1(CCN(C)CCCC2=NC3=C(N2)C=CC=C3)CCC2=C(C=CC(F)=C2)[C@@H]1C(C)C	Proscillaridin A	C[C@H]1[C@@H]([C@H]([C@H]([C@@H](O1)O[C@H]2CC[C@@]3([C@H]4CC[C@@]5([C@H](CC[C@@]5([C@@H]4CCC3=C2)O)C6=COC(=O)C=C6)C)C)O)O)O
Mibefradil dihydrochloride	Cl.Cl.COCC(=O)O[C@]1(CCN(C)CCCC2=NC3=C(N2)C=CC=C3)CCC2=C(C=CC(F)=C2)[C@@H]1C(C)C	Cinobufagin	CC(=O)O[C@@H]1[C@@H]([C@]2(CC[C@H]3[C@H]([C@@]24[C@@H]1O4)CC[C@H]5[C@@]3(CC[C@@H](C5)O)C)C)C6=COC(=O)C=C6
Mibefradil dihydrochloride	Cl.Cl.COCC(=O)O[C@]1(CCN(C)CCCC2=NC3=C(N2)C=CC=C3)CCC2=C(C=CC(F)=C2)[C@@H]1C(C)C	Peruvoside	C[C@H]1[C@@H]([C@H]([C@@H]([C@@H](O1)O[C@H]2CC[C@]3([C@@H](C2)CC[C@@H]4[C@@H]3CC[C@]5([C@@]4(CC[C@@H]5C6=CC(=O)OC6)O)C)C=O)O)OC)O
Mibefradil dihydrochloride	Cl.Cl.COCC(=O)O[C@]1(CCN(C)CCCC2=NC3=C(N2)C=CC=C3)CCC2=C(C=CC(F)=C2)[C@@H]1C(C)C	Digitoxin	C[C@@H]1[C@H]([C@H](C[C@@H](O1)O[C@@H]2[C@H](O[C@H](C[C@@H]2O)O[C@@H]3[C@H](O[C@H](C[C@@H]3O)O[C@H]4CC[C@]5([C@@H](C4)CC[C@@H]6[C@@H]5CC[C@]7([C@@]6(CC[C@@H]7C8=CC(=O)OC8)O)C)C)C)C)O)O
Mibefradil dihydrochloride	Cl.Cl.COCC(=O)O[C@]1(CCN(C)CCCC2=NC3=C(N2)C=CC=C3)CCC2=C(C=CC(F)=C2)[C@@H]1C(C)C	Convallotoxin	C[C@H]1[C@@H]([C@H]([C@H]([C@@H](O1)O[C@H]2CC[C@@]3([C@H]4CC[C@@]5([C@H](CC[C@@]5([C@@H]4CC[C@@]3(C2)O)O)C6=CC(=O)OC6)C)C=O)O)O)O
Mibefradil dihydrochloride	Cl.Cl.COCC(=O)O[C@]1(CCN(C)CCCC2=NC3=C(N2)C=CC=C3)CCC2=C(C=CC(F)=C2)[C@@H]1C(C)C	ABT-737	CN(C)CC[C@H](CSC1=CC=CC=C1)NC2=C(C=C(C=C2)S(=O)(=O)NC(=O)C3=CC=C(C=C3)N4CCN(CC4)CC5=CC=CC=C5C6=CC=C(C=C6)Cl)[N+](=O)[O-]
Mibefradil dihydrochloride	Cl.Cl.COCC(=O)O[C@]1(CCN(C)CCCC2=NC3=C(N2)C=CC=C3)CCC2=C(C=CC(F)=C2)[C@@H]1C(C)C	Fisetin	C1=CC(=C(C=C1C2=C(C(=O)C3=C(O2)C=C(C=C3)O)O)O)O
Mibefradil dihydrochloride	Cl.Cl.COCC(=O)O[C@]1(CCN(C)CCCC2=NC3=C(N2)C=CC=C3)CCC2=C(C=CC(F)=C2)[C@@H]1C(C)C	Curcumin	COC1=C(C=CC(=C1)/C=C/C(=O)CC(=O)/C=C/C2=CC(=C(C=C2)O)OC)O
Mibefradil dihydrochloride	Cl.Cl.COCC(=O)O[C@]1(CCN(C)CCCC2=NC3=C(N2)C=CC=C3)CCC2=C(C=CC(F)=C2)[C@@H]1C(C)C	Dasatinib	CC1=C(C(=CC=C1)Cl)NC(=O)C2=CN=C(S2)NC3=CC(=NC(=N3)C)N4CCN(CC4)CCO
Mibefradil dihydrochloride	Cl.Cl.COCC(=O)O[C@]1(CCN(C)CCCC2=NC3=C(N2)C=CC=C3)CCC2=C(C=CC(F)=C2)[C@@H]1C(C)C	Navitoclax	CC1(CCC(=C(C1)CN2CCN(CC2)C3=CC=C(C=C3)C(=O)NS(=O)(=O)C4=CC(=C(C=C4)N[C@H](CCN5CCOCC5)CSC6=CC=CC=C6)S(=O)(=O)C(F)(F)F)C7=CC=C(C=C7)Cl)C
Mibefradil dihydrochloride	Cl.Cl.COCC(=O)O[C@]1(CCN(C)CCCC2=NC3=C(N2)C=CC=C3)CCC2=C(C=CC(F)=C2)[C@@H]1C(C)C	A1331852	O=C(NC1=NC(C=CC=C2)=C2S1)C3=C(CN(C4=CC=C(C5=C(C)N(CC6(C[C@@H](C7)C8)C[C@H]7C[C@H]8C6)N=C5)C(C(O)=O)=N4)CC9)C9=CC=C3
Mibefradil dihydrochloride	Cl.Cl.COCC(=O)O[C@]1(CCN(C)CCCC2=NC3=C(N2)C=CC=C3)CCC2=C(C=CC(F)=C2)[C@@H]1C(C)C	A1155463	O=C(NC1=NC(C=CC=C2)=C2S1)C3=C(CN(C4=NC(C(O)=O)=C(CCCOC5=C(F)C=C(C#CCN(C)C)C=C5)S4)CC6)C6=CC=C3
Mibefradil dihydrochloride	Cl.Cl.COCC(=O)O[C@]1(CCN(C)CCCC2=NC3=C(N2)C=CC=C3)CCC2=C(C=CC(F)=C2)[C@@H]1C(C)C	ginkgetin	COc1cc(O)c2C(=O)C=C(Oc2c1)c3ccc(OC)c(c3)c4c(O)cc(O)c5C(=O)C=C(Oc45)c6ccc(O)cc6
Mibefradil dihydrochloride	Cl.Cl.COCC(=O)O[C@]1(CCN(C)CCCC2=NC3=C(N2)C=CC=C3)CCC2=C(C=CC(F)=C2)[C@@H]1C(C)C	oleandrin	COC1CC(OC(C)C1O)O[C@H]2CC[C@@]3(C)[C@H](CC[C@@H]4[C@@H]3CC[C@]5(C)[C@H]([C@H](C[C@]45O)OC(C)=O)C6=CC(=O)OC6)C2
Mibefradil dihydrochloride	Cl.Cl.COCC(=O)O[C@]1(CCN(C)CCCC2=NC3=C(N2)C=CC=C3)CCC2=C(C=CC(F)=C2)[C@@H]1C(C)C	periplocin	COC1[C@H](O)C(CO[C@@H]2C(O)C[C@@H](O)OC2C)O[C@@H](O[C@H]3CC[C@]4(C)C5CC[C@]6(C)[C@H](CC[C@]6(O)C5CC[C@]4(O)C3)C7=CC(=O)OC7)C1O
Mibefradil dihydrochloride	Cl.Cl.COCC(=O)O[C@]1(CCN(C)CCCC2=NC3=C(N2)C=CC=C3)CCC2=C(C=CC(F)=C2)[C@@H]1C(C)C	BRD-K56819078	COC1=C(C=C(C=C1)C(=O)NC2=CC3=C(C=C2)N=C(S3)SCC(=O)NC4=CC=CC=C4F)OC
Mibefradil dihydrochloride	Cl.Cl.COCC(=O)O[C@]1(CCN(C)CCCC2=NC3=C(N2)C=CC=C3)CCC2=C(C=CC(F)=C2)[C@@H]1C(C)C	XL888	CC1=CC(C(N)=O)=C(N[C@H](C)CC)C=C1C(N[C@]2([H])C[C@H](CC3)N(C4=NC=C(C(C5CC5)=O)C=C4)[C@H]3C2)=O
Piperlongumine	COC1=CC(\\C=C\\C(=O)N2CCC=CC2=O)=CC(OC)=C1OC	Ouabain	[H][C@@]12CC[C@]3(O)C[C@H](C[C@@H](O)[C@]3(CO)[C@@]1([H])[C@H](O)C[C@]1(C)[C@H](CC[C@]21O)C1=CC(=O)OC1)O[C@@H]1O[C@@H](C)[C@H](O)[C@@H](O)[C@H]1O
Piperlongumine	COC1=CC(\\C=C\\C(=O)N2CCC=CC2=O)=CC(OC)=C1OC	Quercetin dihydrate	OC1=CC(O)=C2C(OC(=C(O)C2=O)C2=CC(O)=C(O)C=C2)=C1
Piperlongumine	COC1=CC(\\C=C\\C(=O)N2CCC=CC2=O)=CC(OC)=C1OC	Rottlerin	CC(=O)C1=C(O)C(C)=C(O)C(CC2=C(O)C(C(=O)\\C=C\\C3=CC=CC=C3)=C3OC(C)(C)C=CC3=C2O)=C1O
Piperlongumine	COC1=CC(\\C=C\\C(=O)N2CCC=CC2=O)=CC(OC)=C1OC	Rotenone	[H][C@@]12COC3=C(C=C(OC)C(OC)=C3)[C@]1([H])C(=O)C1=C(O2)C2=C(O[C@H](C2)C(C)=C)C=C1
Piperlongumine	COC1=CC(\\C=C\\C(=O)N2CCC=CC2=O)=CC(OC)=C1OC	BIX 01294 trihydrochloride hydrate	Cl.Cl.Cl.COC1=C(OC)C=C2C(NC3CCN(CC4=CC=CC=C4)CC3)=NC(=NC2=C1)N1CCCN(C)CC1
Piperlongumine	COC1=CC(\\C=C\\C(=O)N2CCC=CC2=O)=CC(OC)=C1OC	Tyrphostin AG 879	CC(C)(C)C1=CC(\\C=C(/C#N)C(N)=S)=CC(=C1O)C(C)(C)C
Piperlongumine	COC1=CC(\\C=C\\C(=O)N2CCC=CC2=O)=CC(OC)=C1OC	Vincristine sulfate	OS(O)(=O)=O.[H][C@@]12N3CC[C@]11C(N(C=O)C4=CC(OC)=C(C=C14)[C@]1(CC4CN(CC(O)(CC)C4)CCC4=C1NC1=CC=CC=C41)C(=O)OC)[C@](O)([C@H](OC(C)=O)[C@]2(CC)C=CC3)C(=O)OC
Piperlongumine	COC1=CC(\\C=C\\C(=O)N2CCC=CC2=O)=CC(OC)=C1OC	Tanespimycin	CC1CC(C(C(C=C(C(C(C=CC=C(C(=O)NC2=CC(=O)C(=C(C1)C2=O)NCC=C)C)OC)OC(=O)N)C)C)O)OC
Piperlongumine	COC1=CC(\\C=C\\C(=O)N2CCC=CC2=O)=CC(OC)=C1OC	Geldanamycin	CC1CC(C(C(C=C(C(C(C=CC=C(C(=O)NC2=CC(=O)C(=C(C1)C2=O)OC)C)OC)OC(=O)N)C)C)O)OC
Piperlongumine	COC1=CC(\\C=C\\C(=O)N2CCC=CC2=O)=CC(OC)=C1OC	Alvespimycin	CC1CC(C(C(C=C(C(C(C=CC=C(C(=O)NC2=CC(=O)C(=C(C1)C2=O)NCCN(C)C)C)OC)OC(=O)N)C)C)O)OC
Piperlongumine	COC1=CC(\\C=C\\C(=O)N2CCC=CC2=O)=CC(OC)=C1OC	ProDrug A	ClC[C@@H]1CN(C(CCCC(N(C[C@H]2CCl)C3=C2C4=CC=CC=C4C(OC5O[C@@H](CO)C(O)C(O)[C@@H]5O)=C3)=O)=O)C6=C1C7=CC=CC=C7C(OC8O[C@H](CO)C(O)C(O)[C@H]8O)=C6
Piperlongumine	COC1=CC(\\C=C\\C(=O)N2CCC=CC2=O)=CC(OC)=C1OC	JHB76B	ClC[C@@H]1CN(C(CCCCCC(N(C[C@H]2CCl)C3=C2C4=CC=CC=C4C(OC5O[C@@H](CO)C(O)C(O)[C@@H]5O)=C3)=O)=O)C6=C1C7=CC=CC=C7C(OC8O[C@H](CO)C(O)C(O)[C@H]8O)=C6
Piperlongumine	COC1=CC(\\C=C\\C(=O)N2CCC=CC2=O)=CC(OC)=C1OC	CGP-74514A	Cl.CCn1cnc2c(Nc3cccc(Cl)c3)nc(N[C@@H]4CCCC[C@@H]4N)nc12
Piperlongumine	COC1=CC(\\C=C\\C(=O)N2CCC=CC2=O)=CC(OC)=C1OC	Ouabagenin	C[C@]12C[C@H]([C@H]3[C@H]([C@]1(CC[C@@H]2C4=CC(=O)OC4)O)CC[C@]5([C@@]3([C@@H](C[C@@H](C5)O)O)CO)O)O
Piperlongumine	COC1=CC(\\C=C\\C(=O)N2CCC=CC2=O)=CC(OC)=C1OC	K-Strophanthin	C[C@@H]1[C@H]([C@H](C[C@@H](O1)O[C@H]2CC[C@@]3([C@H]4CC[C@@]5([C@H](CC[C@@]5([C@@H]4CC[C@@]3(C2)O)O)C6=CC(=O)OC6)C)C=O)OC)O[C@H]7[C@@H]([C@H]([C@@H]([C@H](O7)CO)O)O)O
Piperlongumine	COC1=CC(\\C=C\\C(=O)N2CCC=CC2=O)=CC(OC)=C1OC	Strophanthidin	C[C@]12CC[C@H]3[C@H]([C@]1(CC[C@@H]2C4=CC(=O)OC4)O)CC[C@]5([C@@]3(CC[C@@H](C5)O)C=O)O
Piperlongumine	COC1=CC(\\C=C\\C(=O)N2CCC=CC2=O)=CC(OC)=C1OC	PF-573228	CS(=O)(=O)C1=CC=CC(=C1)CNC2=NC(=NC=C2C(F)(F)F)NC3=CC4=C(C=C3)NC(=O)CC4
Piperlongumine	COC1=CC(\\C=C\\C(=O)N2CCC=CC2=O)=CC(OC)=C1OC	LY-367265	C1CC2=C3C(=CC=C2)N(S(=O)(=O)N3C1)CCN4CCC(=CC4)C5=CNC6=C5C=CC(=C6)F
Piperlongumine	COC1=CC(\\C=C\\C(=O)N2CCC=CC2=O)=CC(OC)=C1OC	Temsirolimus	C[C@@H]1CC[C@H]2C[C@@H](/C(=C/C=C/C=C/[C@H](C[C@H](C(=O)[C@@H]([C@@H](/C(=C/[C@H](C(=O)C[C@H](OC(=O)[C@@H]3CCCCN3C(=O)C(=O)[C@@]1(O2)O)[C@H](C)C[C@@H]4CC[C@H]([C@@H](C4)OC)OC(=O)C(C)(CO)CO)C)/C)O)OC)C)C)/C)OC
Piperlongumine	COC1=CC(\\C=C\\C(=O)N2CCC=CC2=O)=CC(OC)=C1OC	Eltrombopag	CC1=C(C=C(C=C1)N2C(=O)C(=C(N2)C)N=NC3=CC=CC(=C3O)C4=CC(=CC=C4)C(=O)O)C
Piperlongumine	COC1=CC(\\C=C\\C(=O)N2CCC=CC2=O)=CC(OC)=C1OC	Raltegravir	CC1=NN=C(O1)C(=O)NC(C)(C)C2=NC(=C(C(=O)N2C)O)C(=O)NCC3=CC=C(C=C3)F
Piperlongumine	COC1=CC(\\C=C\\C(=O)N2CCC=CC2=O)=CC(OC)=C1OC	Venetoclax	CC1(C)CCC(=C(C1)C2=CC=C(Cl)C=C2)CN3CCN(CC3)C4=CC(=C(C=C4)C(=O)N[S](=O)(=O)C5=CC=C(NCC6CCOCC6)C(=C5)[N+]([O-])=O)OC7=CN=C8[NH]C=CC8=C7
Piperlongumine	COC1=CC(\\C=C\\C(=O)N2CCC=CC2=O)=CC(OC)=C1OC	EF24	C1C(=CC2=CC=CC=C2F)C(=O)C(=CC3=CC=CC=C3F)CN1.Cl
Piperlongumine	COC1=CC(\\C=C\\C(=O)N2CCC=CC2=O)=CC(OC)=C1OC	Panobinostat	CC1=C(C2=CC=CC=C2N1)CCNCC3=CC=C(C=C3)/C=C/C(=O)NO
Piperlongumine	COC1=CC(\\C=C\\C(=O)N2CCC=CC2=O)=CC(OC)=C1OC	Bufalin	C[C@]12CC[C@@H](C[C@H]1CC[C@@H]3[C@@H]2CC[C@]4([C@@]3(CC[C@@H]4C5=COC(=O)C=C5)O)C)O
Piperlongumine	COC1=CC(\\C=C\\C(=O)N2CCC=CC2=O)=CC(OC)=C1OC	Proscillaridin A	C[C@H]1[C@@H]([C@H]([C@H]([C@@H](O1)O[C@H]2CC[C@@]3([C@H]4CC[C@@]5([C@H](CC[C@@]5([C@@H]4CCC3=C2)O)C6=COC(=O)C=C6)C)C)O)O)O
Piperlongumine	COC1=CC(\\C=C\\C(=O)N2CCC=CC2=O)=CC(OC)=C1OC	Cinobufagin	CC(=O)O[C@@H]1[C@@H]([C@]2(CC[C@H]3[C@H]([C@@]24[C@@H]1O4)CC[C@H]5[C@@]3(CC[C@@H](C5)O)C)C)C6=COC(=O)C=C6
Piperlongumine	COC1=CC(\\C=C\\C(=O)N2CCC=CC2=O)=CC(OC)=C1OC	Peruvoside	C[C@H]1[C@@H]([C@H]([C@@H]([C@@H](O1)O[C@H]2CC[C@]3([C@@H](C2)CC[C@@H]4[C@@H]3CC[C@]5([C@@]4(CC[C@@H]5C6=CC(=O)OC6)O)C)C=O)O)OC)O
Piperlongumine	COC1=CC(\\C=C\\C(=O)N2CCC=CC2=O)=CC(OC)=C1OC	Digitoxin	C[C@@H]1[C@H]([C@H](C[C@@H](O1)O[C@@H]2[C@H](O[C@H](C[C@@H]2O)O[C@@H]3[C@H](O[C@H](C[C@@H]3O)O[C@H]4CC[C@]5([C@@H](C4)CC[C@@H]6[C@@H]5CC[C@]7([C@@]6(CC[C@@H]7C8=CC(=O)OC8)O)C)C)C)C)O)O
Piperlongumine	COC1=CC(\\C=C\\C(=O)N2CCC=CC2=O)=CC(OC)=C1OC	Convallotoxin	C[C@H]1[C@@H]([C@H]([C@H]([C@@H](O1)O[C@H]2CC[C@@]3([C@H]4CC[C@@]5([C@H](CC[C@@]5([C@@H]4CC[C@@]3(C2)O)O)C6=CC(=O)OC6)C)C=O)O)O)O
Piperlongumine	COC1=CC(\\C=C\\C(=O)N2CCC=CC2=O)=CC(OC)=C1OC	ABT-737	CN(C)CC[C@H](CSC1=CC=CC=C1)NC2=C(C=C(C=C2)S(=O)(=O)NC(=O)C3=CC=C(C=C3)N4CCN(CC4)CC5=CC=CC=C5C6=CC=C(C=C6)Cl)[N+](=O)[O-]
Piperlongumine	COC1=CC(\\C=C\\C(=O)N2CCC=CC2=O)=CC(OC)=C1OC	Fisetin	C1=CC(=C(C=C1C2=C(C(=O)C3=C(O2)C=C(C=C3)O)O)O)O
Piperlongumine	COC1=CC(\\C=C\\C(=O)N2CCC=CC2=O)=CC(OC)=C1OC	Curcumin	COC1=C(C=CC(=C1)/C=C/C(=O)CC(=O)/C=C/C2=CC(=C(C=C2)O)OC)O
Piperlongumine	COC1=CC(\\C=C\\C(=O)N2CCC=CC2=O)=CC(OC)=C1OC	Dasatinib	CC1=C(C(=CC=C1)Cl)NC(=O)C2=CN=C(S2)NC3=CC(=NC(=N3)C)N4CCN(CC4)CCO
Piperlongumine	COC1=CC(\\C=C\\C(=O)N2CCC=CC2=O)=CC(OC)=C1OC	Navitoclax	CC1(CCC(=C(C1)CN2CCN(CC2)C3=CC=C(C=C3)C(=O)NS(=O)(=O)C4=CC(=C(C=C4)N[C@H](CCN5CCOCC5)CSC6=CC=CC=C6)S(=O)(=O)C(F)(F)F)C7=CC=C(C=C7)Cl)C
Piperlongumine	COC1=CC(\\C=C\\C(=O)N2CCC=CC2=O)=CC(OC)=C1OC	A1331852	O=C(NC1=NC(C=CC=C2)=C2S1)C3=C(CN(C4=CC=C(C5=C(C)N(CC6(C[C@@H](C7)C8)C[C@H]7C[C@H]8C6)N=C5)C(C(O)=O)=N4)CC9)C9=CC=C3
Piperlongumine	COC1=CC(\\C=C\\C(=O)N2CCC=CC2=O)=CC(OC)=C1OC	A1155463	O=C(NC1=NC(C=CC=C2)=C2S1)C3=C(CN(C4=NC(C(O)=O)=C(CCCOC5=C(F)C=C(C#CCN(C)C)C=C5)S4)CC6)C6=CC=C3
Piperlongumine	COC1=CC(\\C=C\\C(=O)N2CCC=CC2=O)=CC(OC)=C1OC	ginkgetin	COc1cc(O)c2C(=O)C=C(Oc2c1)c3ccc(OC)c(c3)c4c(O)cc(O)c5C(=O)C=C(Oc45)c6ccc(O)cc6
Piperlongumine	COC1=CC(\\C=C\\C(=O)N2CCC=CC2=O)=CC(OC)=C1OC	oleandrin	COC1CC(OC(C)C1O)O[C@H]2CC[C@@]3(C)[C@H](CC[C@@H]4[C@@H]3CC[C@]5(C)[C@H]([C@H](C[C@]45O)OC(C)=O)C6=CC(=O)OC6)C2
Piperlongumine	COC1=CC(\\C=C\\C(=O)N2CCC=CC2=O)=CC(OC)=C1OC	periplocin	COC1[C@H](O)C(CO[C@@H]2C(O)C[C@@H](O)OC2C)O[C@@H](O[C@H]3CC[C@]4(C)C5CC[C@]6(C)[C@H](CC[C@]6(O)C5CC[C@]4(O)C3)C7=CC(=O)OC7)C1O
Piperlongumine	COC1=CC(\\C=C\\C(=O)N2CCC=CC2=O)=CC(OC)=C1OC	BRD-K56819078	COC1=C(C=C(C=C1)C(=O)NC2=CC3=C(C=C2)N=C(S3)SCC(=O)NC4=CC=CC=C4F)OC
Piperlongumine	COC1=CC(\\C=C\\C(=O)N2CCC=CC2=O)=CC(OC)=C1OC	XL888	CC1=CC(C(N)=O)=C(N[C@H](C)CC)C=C1C(N[C@]2([H])C[C@H](CC3)N(C4=NC=C(C(C5CC5)=O)C=C4)[C@H]3C2)=O
Ouabain	[H][C@@]12CC[C@]3(O)C[C@H](C[C@@H](O)[C@]3(CO)[C@@]1([H])[C@H](O)C[C@]1(C)[C@H](CC[C@]21O)C1=CC(=O)OC1)O[C@@H]1O[C@@H](C)[C@H](O)[C@@H](O)[C@H]1O	Quercetin dihydrate	OC1=CC(O)=C2C(OC(=C(O)C2=O)C2=CC(O)=C(O)C=C2)=C1
Ouabain	[H][C@@]12CC[C@]3(O)C[C@H](C[C@@H](O)[C@]3(CO)[C@@]1([H])[C@H](O)C[C@]1(C)[C@H](CC[C@]21O)C1=CC(=O)OC1)O[C@@H]1O[C@@H](C)[C@H](O)[C@@H](O)[C@H]1O	Rottlerin	CC(=O)C1=C(O)C(C)=C(O)C(CC2=C(O)C(C(=O)\\C=C\\C3=CC=CC=C3)=C3OC(C)(C)C=CC3=C2O)=C1O
Ouabain	[H][C@@]12CC[C@]3(O)C[C@H](C[C@@H](O)[C@]3(CO)[C@@]1([H])[C@H](O)C[C@]1(C)[C@H](CC[C@]21O)C1=CC(=O)OC1)O[C@@H]1O[C@@H](C)[C@H](O)[C@@H](O)[C@H]1O	Rotenone	[H][C@@]12COC3=C(C=C(OC)C(OC)=C3)[C@]1([H])C(=O)C1=C(O2)C2=C(O[C@H](C2)C(C)=C)C=C1
Ouabain	[H][C@@]12CC[C@]3(O)C[C@H](C[C@@H](O)[C@]3(CO)[C@@]1([H])[C@H](O)C[C@]1(C)[C@H](CC[C@]21O)C1=CC(=O)OC1)O[C@@H]1O[C@@H](C)[C@H](O)[C@@H](O)[C@H]1O	BIX 01294 trihydrochloride hydrate	Cl.Cl.Cl.COC1=C(OC)C=C2C(NC3CCN(CC4=CC=CC=C4)CC3)=NC(=NC2=C1)N1CCCN(C)CC1
Ouabain	[H][C@@]12CC[C@]3(O)C[C@H](C[C@@H](O)[C@]3(CO)[C@@]1([H])[C@H](O)C[C@]1(C)[C@H](CC[C@]21O)C1=CC(=O)OC1)O[C@@H]1O[C@@H](C)[C@H](O)[C@@H](O)[C@H]1O	Tyrphostin AG 879	CC(C)(C)C1=CC(\\C=C(/C#N)C(N)=S)=CC(=C1O)C(C)(C)C
Ouabain	[H][C@@]12CC[C@]3(O)C[C@H](C[C@@H](O)[C@]3(CO)[C@@]1([H])[C@H](O)C[C@]1(C)[C@H](CC[C@]21O)C1=CC(=O)OC1)O[C@@H]1O[C@@H](C)[C@H](O)[C@@H](O)[C@H]1O	Vincristine sulfate	OS(O)(=O)=O.[H][C@@]12N3CC[C@]11C(N(C=O)C4=CC(OC)=C(C=C14)[C@]1(CC4CN(CC(O)(CC)C4)CCC4=C1NC1=CC=CC=C41)C(=O)OC)[C@](O)([C@H](OC(C)=O)[C@]2(CC)C=CC3)C(=O)OC
Ouabain	[H][C@@]12CC[C@]3(O)C[C@H](C[C@@H](O)[C@]3(CO)[C@@]1([H])[C@H](O)C[C@]1(C)[C@H](CC[C@]21O)C1=CC(=O)OC1)O[C@@H]1O[C@@H](C)[C@H](O)[C@@H](O)[C@H]1O	Tanespimycin	CC1CC(C(C(C=C(C(C(C=CC=C(C(=O)NC2=CC(=O)C(=C(C1)C2=O)NCC=C)C)OC)OC(=O)N)C)C)O)OC
Ouabain	[H][C@@]12CC[C@]3(O)C[C@H](C[C@@H](O)[C@]3(CO)[C@@]1([H])[C@H](O)C[C@]1(C)[C@H](CC[C@]21O)C1=CC(=O)OC1)O[C@@H]1O[C@@H](C)[C@H](O)[C@@H](O)[C@H]1O	Geldanamycin	CC1CC(C(C(C=C(C(C(C=CC=C(C(=O)NC2=CC(=O)C(=C(C1)C2=O)OC)C)OC)OC(=O)N)C)C)O)OC
Ouabain	[H][C@@]12CC[C@]3(O)C[C@H](C[C@@H](O)[C@]3(CO)[C@@]1([H])[C@H](O)C[C@]1(C)[C@H](CC[C@]21O)C1=CC(=O)OC1)O[C@@H]1O[C@@H](C)[C@H](O)[C@@H](O)[C@H]1O	Alvespimycin	CC1CC(C(C(C=C(C(C(C=CC=C(C(=O)NC2=CC(=O)C(=C(C1)C2=O)NCCN(C)C)C)OC)OC(=O)N)C)C)O)OC
Ouabain	[H][C@@]12CC[C@]3(O)C[C@H](C[C@@H](O)[C@]3(CO)[C@@]1([H])[C@H](O)C[C@]1(C)[C@H](CC[C@]21O)C1=CC(=O)OC1)O[C@@H]1O[C@@H](C)[C@H](O)[C@@H](O)[C@H]1O	ProDrug A	ClC[C@@H]1CN(C(CCCC(N(C[C@H]2CCl)C3=C2C4=CC=CC=C4C(OC5O[C@@H](CO)C(O)C(O)[C@@H]5O)=C3)=O)=O)C6=C1C7=CC=CC=C7C(OC8O[C@H](CO)C(O)C(O)[C@H]8O)=C6
Ouabain	[H][C@@]12CC[C@]3(O)C[C@H](C[C@@H](O)[C@]3(CO)[C@@]1([H])[C@H](O)C[C@]1(C)[C@H](CC[C@]21O)C1=CC(=O)OC1)O[C@@H]1O[C@@H](C)[C@H](O)[C@@H](O)[C@H]1O	JHB76B	ClC[C@@H]1CN(C(CCCCCC(N(C[C@H]2CCl)C3=C2C4=CC=CC=C4C(OC5O[C@@H](CO)C(O)C(O)[C@@H]5O)=C3)=O)=O)C6=C1C7=CC=CC=C7C(OC8O[C@H](CO)C(O)C(O)[C@H]8O)=C6
Ouabain	[H][C@@]12CC[C@]3(O)C[C@H](C[C@@H](O)[C@]3(CO)[C@@]1([H])[C@H](O)C[C@]1(C)[C@H](CC[C@]21O)C1=CC(=O)OC1)O[C@@H]1O[C@@H](C)[C@H](O)[C@@H](O)[C@H]1O	CGP-74514A	Cl.CCn1cnc2c(Nc3cccc(Cl)c3)nc(N[C@@H]4CCCC[C@@H]4N)nc12
Ouabain	[H][C@@]12CC[C@]3(O)C[C@H](C[C@@H](O)[C@]3(CO)[C@@]1([H])[C@H](O)C[C@]1(C)[C@H](CC[C@]21O)C1=CC(=O)OC1)O[C@@H]1O[C@@H](C)[C@H](O)[C@@H](O)[C@H]1O	Ouabagenin	C[C@]12C[C@H]([C@H]3[C@H]([C@]1(CC[C@@H]2C4=CC(=O)OC4)O)CC[C@]5([C@@]3([C@@H](C[C@@H](C5)O)O)CO)O)O
Ouabain	[H][C@@]12CC[C@]3(O)C[C@H](C[C@@H](O)[C@]3(CO)[C@@]1([H])[C@H](O)C[C@]1(C)[C@H](CC[C@]21O)C1=CC(=O)OC1)O[C@@H]1O[C@@H](C)[C@H](O)[C@@H](O)[C@H]1O	K-Strophanthin	C[C@@H]1[C@H]([C@H](C[C@@H](O1)O[C@H]2CC[C@@]3([C@H]4CC[C@@]5([C@H](CC[C@@]5([C@@H]4CC[C@@]3(C2)O)O)C6=CC(=O)OC6)C)C=O)OC)O[C@H]7[C@@H]([C@H]([C@@H]([C@H](O7)CO)O)O)O
Ouabain	[H][C@@]12CC[C@]3(O)C[C@H](C[C@@H](O)[C@]3(CO)[C@@]1([H])[C@H](O)C[C@]1(C)[C@H](CC[C@]21O)C1=CC(=O)OC1)O[C@@H]1O[C@@H](C)[C@H](O)[C@@H](O)[C@H]1O	Strophanthidin	C[C@]12CC[C@H]3[C@H]([C@]1(CC[C@@H]2C4=CC(=O)OC4)O)CC[C@]5([C@@]3(CC[C@@H](C5)O)C=O)O
Ouabain	[H][C@@]12CC[C@]3(O)C[C@H](C[C@@H](O)[C@]3(CO)[C@@]1([H])[C@H](O)C[C@]1(C)[C@H](CC[C@]21O)C1=CC(=O)OC1)O[C@@H]1O[C@@H](C)[C@H](O)[C@@H](O)[C@H]1O	PF-573228	CS(=O)(=O)C1=CC=CC(=C1)CNC2=NC(=NC=C2C(F)(F)F)NC3=CC4=C(C=C3)NC(=O)CC4
Ouabain	[H][C@@]12CC[C@]3(O)C[C@H](C[C@@H](O)[C@]3(CO)[C@@]1([H])[C@H](O)C[C@]1(C)[C@H](CC[C@]21O)C1=CC(=O)OC1)O[C@@H]1O[C@@H](C)[C@H](O)[C@@H](O)[C@H]1O	LY-367265	C1CC2=C3C(=CC=C2)N(S(=O)(=O)N3C1)CCN4CCC(=CC4)C5=CNC6=C5C=CC(=C6)F
Ouabain	[H][C@@]12CC[C@]3(O)C[C@H](C[C@@H](O)[C@]3(CO)[C@@]1([H])[C@H](O)C[C@]1(C)[C@H](CC[C@]21O)C1=CC(=O)OC1)O[C@@H]1O[C@@H](C)[C@H](O)[C@@H](O)[C@H]1O	Temsirolimus	C[C@@H]1CC[C@H]2C[C@@H](/C(=C/C=C/C=C/[C@H](C[C@H](C(=O)[C@@H]([C@@H](/C(=C/[C@H](C(=O)C[C@H](OC(=O)[C@@H]3CCCCN3C(=O)C(=O)[C@@]1(O2)O)[C@H](C)C[C@@H]4CC[C@H]([C@@H](C4)OC)OC(=O)C(C)(CO)CO)C)/C)O)OC)C)C)/C)OC
Ouabain	[H][C@@]12CC[C@]3(O)C[C@H](C[C@@H](O)[C@]3(CO)[C@@]1([H])[C@H](O)C[C@]1(C)[C@H](CC[C@]21O)C1=CC(=O)OC1)O[C@@H]1O[C@@H](C)[C@H](O)[C@@H](O)[C@H]1O	Eltrombopag	CC1=C(C=C(C=C1)N2C(=O)C(=C(N2)C)N=NC3=CC=CC(=C3O)C4=CC(=CC=C4)C(=O)O)C
Ouabain	[H][C@@]12CC[C@]3(O)C[C@H](C[C@@H](O)[C@]3(CO)[C@@]1([H])[C@H](O)C[C@]1(C)[C@H](CC[C@]21O)C1=CC(=O)OC1)O[C@@H]1O[C@@H](C)[C@H](O)[C@@H](O)[C@H]1O	Raltegravir	CC1=NN=C(O1)C(=O)NC(C)(C)C2=NC(=C(C(=O)N2C)O)C(=O)NCC3=CC=C(C=C3)F
Ouabain	[H][C@@]12CC[C@]3(O)C[C@H](C[C@@H](O)[C@]3(CO)[C@@]1([H])[C@H](O)C[C@]1(C)[C@H](CC[C@]21O)C1=CC(=O)OC1)O[C@@H]1O[C@@H](C)[C@H](O)[C@@H](O)[C@H]1O	Venetoclax	CC1(C)CCC(=C(C1)C2=CC=C(Cl)C=C2)CN3CCN(CC3)C4=CC(=C(C=C4)C(=O)N[S](=O)(=O)C5=CC=C(NCC6CCOCC6)C(=C5)[N+]([O-])=O)OC7=CN=C8[NH]C=CC8=C7
Ouabain	[H][C@@]12CC[C@]3(O)C[C@H](C[C@@H](O)[C@]3(CO)[C@@]1([H])[C@H](O)C[C@]1(C)[C@H](CC[C@]21O)C1=CC(=O)OC1)O[C@@H]1O[C@@H](C)[C@H](O)[C@@H](O)[C@H]1O	EF24	C1C(=CC2=CC=CC=C2F)C(=O)C(=CC3=CC=CC=C3F)CN1.Cl
Ouabain	[H][C@@]12CC[C@]3(O)C[C@H](C[C@@H](O)[C@]3(CO)[C@@]1([H])[C@H](O)C[C@]1(C)[C@H](CC[C@]21O)C1=CC(=O)OC1)O[C@@H]1O[C@@H](C)[C@H](O)[C@@H](O)[C@H]1O	Panobinostat	CC1=C(C2=CC=CC=C2N1)CCNCC3=CC=C(C=C3)/C=C/C(=O)NO
Ouabain	[H][C@@]12CC[C@]3(O)C[C@H](C[C@@H](O)[C@]3(CO)[C@@]1([H])[C@H](O)C[C@]1(C)[C@H](CC[C@]21O)C1=CC(=O)OC1)O[C@@H]1O[C@@H](C)[C@H](O)[C@@H](O)[C@H]1O	Bufalin	C[C@]12CC[C@@H](C[C@H]1CC[C@@H]3[C@@H]2CC[C@]4([C@@]3(CC[C@@H]4C5=COC(=O)C=C5)O)C)O
Ouabain	[H][C@@]12CC[C@]3(O)C[C@H](C[C@@H](O)[C@]3(CO)[C@@]1([H])[C@H](O)C[C@]1(C)[C@H](CC[C@]21O)C1=CC(=O)OC1)O[C@@H]1O[C@@H](C)[C@H](O)[C@@H](O)[C@H]1O	Proscillaridin A	C[C@H]1[C@@H]([C@H]([C@H]([C@@H](O1)O[C@H]2CC[C@@]3([C@H]4CC[C@@]5([C@H](CC[C@@]5([C@@H]4CCC3=C2)O)C6=COC(=O)C=C6)C)C)O)O)O
Ouabain	[H][C@@]12CC[C@]3(O)C[C@H](C[C@@H](O)[C@]3(CO)[C@@]1([H])[C@H](O)C[C@]1(C)[C@H](CC[C@]21O)C1=CC(=O)OC1)O[C@@H]1O[C@@H](C)[C@H](O)[C@@H](O)[C@H]1O	Cinobufagin	CC(=O)O[C@@H]1[C@@H]([C@]2(CC[C@H]3[C@H]([C@@]24[C@@H]1O4)CC[C@H]5[C@@]3(CC[C@@H](C5)O)C)C)C6=COC(=O)C=C6
Ouabain	[H][C@@]12CC[C@]3(O)C[C@H](C[C@@H](O)[C@]3(CO)[C@@]1([H])[C@H](O)C[C@]1(C)[C@H](CC[C@]21O)C1=CC(=O)OC1)O[C@@H]1O[C@@H](C)[C@H](O)[C@@H](O)[C@H]1O	Peruvoside	C[C@H]1[C@@H]([C@H]([C@@H]([C@@H](O1)O[C@H]2CC[C@]3([C@@H](C2)CC[C@@H]4[C@@H]3CC[C@]5([C@@]4(CC[C@@H]5C6=CC(=O)OC6)O)C)C=O)O)OC)O
Ouabain	[H][C@@]12CC[C@]3(O)C[C@H](C[C@@H](O)[C@]3(CO)[C@@]1([H])[C@H](O)C[C@]1(C)[C@H](CC[C@]21O)C1=CC(=O)OC1)O[C@@H]1O[C@@H](C)[C@H](O)[C@@H](O)[C@H]1O	Digitoxin	C[C@@H]1[C@H]([C@H](C[C@@H](O1)O[C@@H]2[C@H](O[C@H](C[C@@H]2O)O[C@@H]3[C@H](O[C@H](C[C@@H]3O)O[C@H]4CC[C@]5([C@@H](C4)CC[C@@H]6[C@@H]5CC[C@]7([C@@]6(CC[C@@H]7C8=CC(=O)OC8)O)C)C)C)C)O)O
Ouabain	[H][C@@]12CC[C@]3(O)C[C@H](C[C@@H](O)[C@]3(CO)[C@@]1([H])[C@H](O)C[C@]1(C)[C@H](CC[C@]21O)C1=CC(=O)OC1)O[C@@H]1O[C@@H](C)[C@H](O)[C@@H](O)[C@H]1O	Convallotoxin	C[C@H]1[C@@H]([C@H]([C@H]([C@@H](O1)O[C@H]2CC[C@@]3([C@H]4CC[C@@]5([C@H](CC[C@@]5([C@@H]4CC[C@@]3(C2)O)O)C6=CC(=O)OC6)C)C=O)O)O)O
Ouabain	[H][C@@]12CC[C@]3(O)C[C@H](C[C@@H](O)[C@]3(CO)[C@@]1([H])[C@H](O)C[C@]1(C)[C@H](CC[C@]21O)C1=CC(=O)OC1)O[C@@H]1O[C@@H](C)[C@H](O)[C@@H](O)[C@H]1O	ABT-737	CN(C)CC[C@H](CSC1=CC=CC=C1)NC2=C(C=C(C=C2)S(=O)(=O)NC(=O)C3=CC=C(C=C3)N4CCN(CC4)CC5=CC=CC=C5C6=CC=C(C=C6)Cl)[N+](=O)[O-]
Ouabain	[H][C@@]12CC[C@]3(O)C[C@H](C[C@@H](O)[C@]3(CO)[C@@]1([H])[C@H](O)C[C@]1(C)[C@H](CC[C@]21O)C1=CC(=O)OC1)O[C@@H]1O[C@@H](C)[C@H](O)[C@@H](O)[C@H]1O	Fisetin	C1=CC(=C(C=C1C2=C(C(=O)C3=C(O2)C=C(C=C3)O)O)O)O
Ouabain	[H][C@@]12CC[C@]3(O)C[C@H](C[C@@H](O)[C@]3(CO)[C@@]1([H])[C@H](O)C[C@]1(C)[C@H](CC[C@]21O)C1=CC(=O)OC1)O[C@@H]1O[C@@H](C)[C@H](O)[C@@H](O)[C@H]1O	Curcumin	COC1=C(C=CC(=C1)/C=C/C(=O)CC(=O)/C=C/C2=CC(=C(C=C2)O)OC)O
Ouabain	[H][C@@]12CC[C@]3(O)C[C@H](C[C@@H](O)[C@]3(CO)[C@@]1([H])[C@H](O)C[C@]1(C)[C@H](CC[C@]21O)C1=CC(=O)OC1)O[C@@H]1O[C@@H](C)[C@H](O)[C@@H](O)[C@H]1O	Dasatinib	CC1=C(C(=CC=C1)Cl)NC(=O)C2=CN=C(S2)NC3=CC(=NC(=N3)C)N4CCN(CC4)CCO
Ouabain	[H][C@@]12CC[C@]3(O)C[C@H](C[C@@H](O)[C@]3(CO)[C@@]1([H])[C@H](O)C[C@]1(C)[C@H](CC[C@]21O)C1=CC(=O)OC1)O[C@@H]1O[C@@H](C)[C@H](O)[C@@H](O)[C@H]1O	Navitoclax	CC1(CCC(=C(C1)CN2CCN(CC2)C3=CC=C(C=C3)C(=O)NS(=O)(=O)C4=CC(=C(C=C4)N[C@H](CCN5CCOCC5)CSC6=CC=CC=C6)S(=O)(=O)C(F)(F)F)C7=CC=C(C=C7)Cl)C
Ouabain	[H][C@@]12CC[C@]3(O)C[C@H](C[C@@H](O)[C@]3(CO)[C@@]1([H])[C@H](O)C[C@]1(C)[C@H](CC[C@]21O)C1=CC(=O)OC1)O[C@@H]1O[C@@H](C)[C@H](O)[C@@H](O)[C@H]1O	A1331852	O=C(NC1=NC(C=CC=C2)=C2S1)C3=C(CN(C4=CC=C(C5=C(C)N(CC6(C[C@@H](C7)C8)C[C@H]7C[C@H]8C6)N=C5)C(C(O)=O)=N4)CC9)C9=CC=C3
Ouabain	[H][C@@]12CC[C@]3(O)C[C@H](C[C@@H](O)[C@]3(CO)[C@@]1([H])[C@H](O)C[C@]1(C)[C@H](CC[C@]21O)C1=CC(=O)OC1)O[C@@H]1O[C@@H](C)[C@H](O)[C@@H](O)[C@H]1O	A1155463	O=C(NC1=NC(C=CC=C2)=C2S1)C3=C(CN(C4=NC(C(O)=O)=C(CCCOC5=C(F)C=C(C#CCN(C)C)C=C5)S4)CC6)C6=CC=C3
Ouabain	[H][C@@]12CC[C@]3(O)C[C@H](C[C@@H](O)[C@]3(CO)[C@@]1([H])[C@H](O)C[C@]1(C)[C@H](CC[C@]21O)C1=CC(=O)OC1)O[C@@H]1O[C@@H](C)[C@H](O)[C@@H](O)[C@H]1O	ginkgetin	COc1cc(O)c2C(=O)C=C(Oc2c1)c3ccc(OC)c(c3)c4c(O)cc(O)c5C(=O)C=C(Oc45)c6ccc(O)cc6
Ouabain	[H][C@@]12CC[C@]3(O)C[C@H](C[C@@H](O)[C@]3(CO)[C@@]1([H])[C@H](O)C[C@]1(C)[C@H](CC[C@]21O)C1=CC(=O)OC1)O[C@@H]1O[C@@H](C)[C@H](O)[C@@H](O)[C@H]1O	oleandrin	COC1CC(OC(C)C1O)O[C@H]2CC[C@@]3(C)[C@H](CC[C@@H]4[C@@H]3CC[C@]5(C)[C@H]([C@H](C[C@]45O)OC(C)=O)C6=CC(=O)OC6)C2
Ouabain	[H][C@@]12CC[C@]3(O)C[C@H](C[C@@H](O)[C@]3(CO)[C@@]1([H])[C@H](O)C[C@]1(C)[C@H](CC[C@]21O)C1=CC(=O)OC1)O[C@@H]1O[C@@H](C)[C@H](O)[C@@H](O)[C@H]1O	periplocin	COC1[C@H](O)C(CO[C@@H]2C(O)C[C@@H](O)OC2C)O[C@@H](O[C@H]3CC[C@]4(C)C5CC[C@]6(C)[C@H](CC[C@]6(O)C5CC[C@]4(O)C3)C7=CC(=O)OC7)C1O
Ouabain	[H][C@@]12CC[C@]3(O)C[C@H](C[C@@H](O)[C@]3(CO)[C@@]1([H])[C@H](O)C[C@]1(C)[C@H](CC[C@]21O)C1=CC(=O)OC1)O[C@@H]1O[C@@H](C)[C@H](O)[C@@H](O)[C@H]1O	BRD-K56819078	COC1=C(C=C(C=C1)C(=O)NC2=CC3=C(C=C2)N=C(S3)SCC(=O)NC4=CC=CC=C4F)OC
Ouabain	[H][C@@]12CC[C@]3(O)C[C@H](C[C@@H](O)[C@]3(CO)[C@@]1([H])[C@H](O)C[C@]1(C)[C@H](CC[C@]21O)C1=CC(=O)OC1)O[C@@H]1O[C@@H](C)[C@H](O)[C@@H](O)[C@H]1O	XL888	CC1=CC(C(N)=O)=C(N[C@H](C)CC)C=C1C(N[C@]2([H])C[C@H](CC3)N(C4=NC=C(C(C5CC5)=O)C=C4)[C@H]3C2)=O
Quercetin dihydrate	OC1=CC(O)=C2C(OC(=C(O)C2=O)C2=CC(O)=C(O)C=C2)=C1	Rottlerin	CC(=O)C1=C(O)C(C)=C(O)C(CC2=C(O)C(C(=O)\\C=C\\C3=CC=CC=C3)=C3OC(C)(C)C=CC3=C2O)=C1O
Quercetin dihydrate	OC1=CC(O)=C2C(OC(=C(O)C2=O)C2=CC(O)=C(O)C=C2)=C1	Rotenone	[H][C@@]12COC3=C(C=C(OC)C(OC)=C3)[C@]1([H])C(=O)C1=C(O2)C2=C(O[C@H](C2)C(C)=C)C=C1
Quercetin dihydrate	OC1=CC(O)=C2C(OC(=C(O)C2=O)C2=CC(O)=C(O)C=C2)=C1	BIX 01294 trihydrochloride hydrate	Cl.Cl.Cl.COC1=C(OC)C=C2C(NC3CCN(CC4=CC=CC=C4)CC3)=NC(=NC2=C1)N1CCCN(C)CC1
Quercetin dihydrate	OC1=CC(O)=C2C(OC(=C(O)C2=O)C2=CC(O)=C(O)C=C2)=C1	Tyrphostin AG 879	CC(C)(C)C1=CC(\\C=C(/C#N)C(N)=S)=CC(=C1O)C(C)(C)C
Quercetin dihydrate	OC1=CC(O)=C2C(OC(=C(O)C2=O)C2=CC(O)=C(O)C=C2)=C1	Vincristine sulfate	OS(O)(=O)=O.[H][C@@]12N3CC[C@]11C(N(C=O)C4=CC(OC)=C(C=C14)[C@]1(CC4CN(CC(O)(CC)C4)CCC4=C1NC1=CC=CC=C41)C(=O)OC)[C@](O)([C@H](OC(C)=O)[C@]2(CC)C=CC3)C(=O)OC
Quercetin dihydrate	OC1=CC(O)=C2C(OC(=C(O)C2=O)C2=CC(O)=C(O)C=C2)=C1	Tanespimycin	CC1CC(C(C(C=C(C(C(C=CC=C(C(=O)NC2=CC(=O)C(=C(C1)C2=O)NCC=C)C)OC)OC(=O)N)C)C)O)OC
Quercetin dihydrate	OC1=CC(O)=C2C(OC(=C(O)C2=O)C2=CC(O)=C(O)C=C2)=C1	Geldanamycin	CC1CC(C(C(C=C(C(C(C=CC=C(C(=O)NC2=CC(=O)C(=C(C1)C2=O)OC)C)OC)OC(=O)N)C)C)O)OC
Quercetin dihydrate	OC1=CC(O)=C2C(OC(=C(O)C2=O)C2=CC(O)=C(O)C=C2)=C1	Alvespimycin	CC1CC(C(C(C=C(C(C(C=CC=C(C(=O)NC2=CC(=O)C(=C(C1)C2=O)NCCN(C)C)C)OC)OC(=O)N)C)C)O)OC
Quercetin dihydrate	OC1=CC(O)=C2C(OC(=C(O)C2=O)C2=CC(O)=C(O)C=C2)=C1	ProDrug A	ClC[C@@H]1CN(C(CCCC(N(C[C@H]2CCl)C3=C2C4=CC=CC=C4C(OC5O[C@@H](CO)C(O)C(O)[C@@H]5O)=C3)=O)=O)C6=C1C7=CC=CC=C7C(OC8O[C@H](CO)C(O)C(O)[C@H]8O)=C6
Quercetin dihydrate	OC1=CC(O)=C2C(OC(=C(O)C2=O)C2=CC(O)=C(O)C=C2)=C1	JHB76B	ClC[C@@H]1CN(C(CCCCCC(N(C[C@H]2CCl)C3=C2C4=CC=CC=C4C(OC5O[C@@H](CO)C(O)C(O)[C@@H]5O)=C3)=O)=O)C6=C1C7=CC=CC=C7C(OC8O[C@H](CO)C(O)C(O)[C@H]8O)=C6
Quercetin dihydrate	OC1=CC(O)=C2C(OC(=C(O)C2=O)C2=CC(O)=C(O)C=C2)=C1	CGP-74514A	Cl.CCn1cnc2c(Nc3cccc(Cl)c3)nc(N[C@@H]4CCCC[C@@H]4N)nc12
Quercetin dihydrate	OC1=CC(O)=C2C(OC(=C(O)C2=O)C2=CC(O)=C(O)C=C2)=C1	Ouabagenin	C[C@]12C[C@H]([C@H]3[C@H]([C@]1(CC[C@@H]2C4=CC(=O)OC4)O)CC[C@]5([C@@]3([C@@H](C[C@@H](C5)O)O)CO)O)O
Quercetin dihydrate	OC1=CC(O)=C2C(OC(=C(O)C2=O)C2=CC(O)=C(O)C=C2)=C1	K-Strophanthin	C[C@@H]1[C@H]([C@H](C[C@@H](O1)O[C@H]2CC[C@@]3([C@H]4CC[C@@]5([C@H](CC[C@@]5([C@@H]4CC[C@@]3(C2)O)O)C6=CC(=O)OC6)C)C=O)OC)O[C@H]7[C@@H]([C@H]([C@@H]([C@H](O7)CO)O)O)O
Quercetin dihydrate	OC1=CC(O)=C2C(OC(=C(O)C2=O)C2=CC(O)=C(O)C=C2)=C1	Strophanthidin	C[C@]12CC[C@H]3[C@H]([C@]1(CC[C@@H]2C4=CC(=O)OC4)O)CC[C@]5([C@@]3(CC[C@@H](C5)O)C=O)O
Quercetin dihydrate	OC1=CC(O)=C2C(OC(=C(O)C2=O)C2=CC(O)=C(O)C=C2)=C1	PF-573228	CS(=O)(=O)C1=CC=CC(=C1)CNC2=NC(=NC=C2C(F)(F)F)NC3=CC4=C(C=C3)NC(=O)CC4
Quercetin dihydrate	OC1=CC(O)=C2C(OC(=C(O)C2=O)C2=CC(O)=C(O)C=C2)=C1	LY-367265	C1CC2=C3C(=CC=C2)N(S(=O)(=O)N3C1)CCN4CCC(=CC4)C5=CNC6=C5C=CC(=C6)F
Quercetin dihydrate	OC1=CC(O)=C2C(OC(=C(O)C2=O)C2=CC(O)=C(O)C=C2)=C1	Temsirolimus	C[C@@H]1CC[C@H]2C[C@@H](/C(=C/C=C/C=C/[C@H](C[C@H](C(=O)[C@@H]([C@@H](/C(=C/[C@H](C(=O)C[C@H](OC(=O)[C@@H]3CCCCN3C(=O)C(=O)[C@@]1(O2)O)[C@H](C)C[C@@H]4CC[C@H]([C@@H](C4)OC)OC(=O)C(C)(CO)CO)C)/C)O)OC)C)C)/C)OC
Quercetin dihydrate	OC1=CC(O)=C2C(OC(=C(O)C2=O)C2=CC(O)=C(O)C=C2)=C1	Eltrombopag	CC1=C(C=C(C=C1)N2C(=O)C(=C(N2)C)N=NC3=CC=CC(=C3O)C4=CC(=CC=C4)C(=O)O)C
Quercetin dihydrate	OC1=CC(O)=C2C(OC(=C(O)C2=O)C2=CC(O)=C(O)C=C2)=C1	Raltegravir	CC1=NN=C(O1)C(=O)NC(C)(C)C2=NC(=C(C(=O)N2C)O)C(=O)NCC3=CC=C(C=C3)F
Quercetin dihydrate	OC1=CC(O)=C2C(OC(=C(O)C2=O)C2=CC(O)=C(O)C=C2)=C1	Venetoclax	CC1(C)CCC(=C(C1)C2=CC=C(Cl)C=C2)CN3CCN(CC3)C4=CC(=C(C=C4)C(=O)N[S](=O)(=O)C5=CC=C(NCC6CCOCC6)C(=C5)[N+]([O-])=O)OC7=CN=C8[NH]C=CC8=C7
Quercetin dihydrate	OC1=CC(O)=C2C(OC(=C(O)C2=O)C2=CC(O)=C(O)C=C2)=C1	EF24	C1C(=CC2=CC=CC=C2F)C(=O)C(=CC3=CC=CC=C3F)CN1.Cl
Quercetin dihydrate	OC1=CC(O)=C2C(OC(=C(O)C2=O)C2=CC(O)=C(O)C=C2)=C1	Panobinostat	CC1=C(C2=CC=CC=C2N1)CCNCC3=CC=C(C=C3)/C=C/C(=O)NO
Quercetin dihydrate	OC1=CC(O)=C2C(OC(=C(O)C2=O)C2=CC(O)=C(O)C=C2)=C1	Bufalin	C[C@]12CC[C@@H](C[C@H]1CC[C@@H]3[C@@H]2CC[C@]4([C@@]3(CC[C@@H]4C5=COC(=O)C=C5)O)C)O
Quercetin dihydrate	OC1=CC(O)=C2C(OC(=C(O)C2=O)C2=CC(O)=C(O)C=C2)=C1	Proscillaridin A	C[C@H]1[C@@H]([C@H]([C@H]([C@@H](O1)O[C@H]2CC[C@@]3([C@H]4CC[C@@]5([C@H](CC[C@@]5([C@@H]4CCC3=C2)O)C6=COC(=O)C=C6)C)C)O)O)O
Quercetin dihydrate	OC1=CC(O)=C2C(OC(=C(O)C2=O)C2=CC(O)=C(O)C=C2)=C1	Cinobufagin	CC(=O)O[C@@H]1[C@@H]([C@]2(CC[C@H]3[C@H]([C@@]24[C@@H]1O4)CC[C@H]5[C@@]3(CC[C@@H](C5)O)C)C)C6=COC(=O)C=C6
Quercetin dihydrate	OC1=CC(O)=C2C(OC(=C(O)C2=O)C2=CC(O)=C(O)C=C2)=C1	Peruvoside	C[C@H]1[C@@H]([C@H]([C@@H]([C@@H](O1)O[C@H]2CC[C@]3([C@@H](C2)CC[C@@H]4[C@@H]3CC[C@]5([C@@]4(CC[C@@H]5C6=CC(=O)OC6)O)C)C=O)O)OC)O
Quercetin dihydrate	OC1=CC(O)=C2C(OC(=C(O)C2=O)C2=CC(O)=C(O)C=C2)=C1	Digitoxin	C[C@@H]1[C@H]([C@H](C[C@@H](O1)O[C@@H]2[C@H](O[C@H](C[C@@H]2O)O[C@@H]3[C@H](O[C@H](C[C@@H]3O)O[C@H]4CC[C@]5([C@@H](C4)CC[C@@H]6[C@@H]5CC[C@]7([C@@]6(CC[C@@H]7C8=CC(=O)OC8)O)C)C)C)C)O)O
Quercetin dihydrate	OC1=CC(O)=C2C(OC(=C(O)C2=O)C2=CC(O)=C(O)C=C2)=C1	Convallotoxin	C[C@H]1[C@@H]([C@H]([C@H]([C@@H](O1)O[C@H]2CC[C@@]3([C@H]4CC[C@@]5([C@H](CC[C@@]5([C@@H]4CC[C@@]3(C2)O)O)C6=CC(=O)OC6)C)C=O)O)O)O
Quercetin dihydrate	OC1=CC(O)=C2C(OC(=C(O)C2=O)C2=CC(O)=C(O)C=C2)=C1	ABT-737	CN(C)CC[C@H](CSC1=CC=CC=C1)NC2=C(C=C(C=C2)S(=O)(=O)NC(=O)C3=CC=C(C=C3)N4CCN(CC4)CC5=CC=CC=C5C6=CC=C(C=C6)Cl)[N+](=O)[O-]
Quercetin dihydrate	OC1=CC(O)=C2C(OC(=C(O)C2=O)C2=CC(O)=C(O)C=C2)=C1	Fisetin	C1=CC(=C(C=C1C2=C(C(=O)C3=C(O2)C=C(C=C3)O)O)O)O
Quercetin dihydrate	OC1=CC(O)=C2C(OC(=C(O)C2=O)C2=CC(O)=C(O)C=C2)=C1	Curcumin	COC1=C(C=CC(=C1)/C=C/C(=O)CC(=O)/C=C/C2=CC(=C(C=C2)O)OC)O
Quercetin dihydrate	OC1=CC(O)=C2C(OC(=C(O)C2=O)C2=CC(O)=C(O)C=C2)=C1	Dasatinib	CC1=C(C(=CC=C1)Cl)NC(=O)C2=CN=C(S2)NC3=CC(=NC(=N3)C)N4CCN(CC4)CCO
Quercetin dihydrate	OC1=CC(O)=C2C(OC(=C(O)C2=O)C2=CC(O)=C(O)C=C2)=C1	Navitoclax	CC1(CCC(=C(C1)CN2CCN(CC2)C3=CC=C(C=C3)C(=O)NS(=O)(=O)C4=CC(=C(C=C4)N[C@H](CCN5CCOCC5)CSC6=CC=CC=C6)S(=O)(=O)C(F)(F)F)C7=CC=C(C=C7)Cl)C
Quercetin dihydrate	OC1=CC(O)=C2C(OC(=C(O)C2=O)C2=CC(O)=C(O)C=C2)=C1	A1331852	O=C(NC1=NC(C=CC=C2)=C2S1)C3=C(CN(C4=CC=C(C5=C(C)N(CC6(C[C@@H](C7)C8)C[C@H]7C[C@H]8C6)N=C5)C(C(O)=O)=N4)CC9)C9=CC=C3
Quercetin dihydrate	OC1=CC(O)=C2C(OC(=C(O)C2=O)C2=CC(O)=C(O)C=C2)=C1	A1155463	O=C(NC1=NC(C=CC=C2)=C2S1)C3=C(CN(C4=NC(C(O)=O)=C(CCCOC5=C(F)C=C(C#CCN(C)C)C=C5)S4)CC6)C6=CC=C3
Quercetin dihydrate	OC1=CC(O)=C2C(OC(=C(O)C2=O)C2=CC(O)=C(O)C=C2)=C1	ginkgetin	COc1cc(O)c2C(=O)C=C(Oc2c1)c3ccc(OC)c(c3)c4c(O)cc(O)c5C(=O)C=C(Oc45)c6ccc(O)cc6
Quercetin dihydrate	OC1=CC(O)=C2C(OC(=C(O)C2=O)C2=CC(O)=C(O)C=C2)=C1	oleandrin	COC1CC(OC(C)C1O)O[C@H]2CC[C@@]3(C)[C@H](CC[C@@H]4[C@@H]3CC[C@]5(C)[C@H]([C@H](C[C@]45O)OC(C)=O)C6=CC(=O)OC6)C2
Quercetin dihydrate	OC1=CC(O)=C2C(OC(=C(O)C2=O)C2=CC(O)=C(O)C=C2)=C1	periplocin	COC1[C@H](O)C(CO[C@@H]2C(O)C[C@@H](O)OC2C)O[C@@H](O[C@H]3CC[C@]4(C)C5CC[C@]6(C)[C@H](CC[C@]6(O)C5CC[C@]4(O)C3)C7=CC(=O)OC7)C1O
Quercetin dihydrate	OC1=CC(O)=C2C(OC(=C(O)C2=O)C2=CC(O)=C(O)C=C2)=C1	BRD-K56819078	COC1=C(C=C(C=C1)C(=O)NC2=CC3=C(C=C2)N=C(S3)SCC(=O)NC4=CC=CC=C4F)OC
Quercetin dihydrate	OC1=CC(O)=C2C(OC(=C(O)C2=O)C2=CC(O)=C(O)C=C2)=C1	XL888	CC1=CC(C(N)=O)=C(N[C@H](C)CC)C=C1C(N[C@]2([H])C[C@H](CC3)N(C4=NC=C(C(C5CC5)=O)C=C4)[C@H]3C2)=O
Rottlerin	CC(=O)C1=C(O)C(C)=C(O)C(CC2=C(O)C(C(=O)\\C=C\\C3=CC=CC=C3)=C3OC(C)(C)C=CC3=C2O)=C1O	Rotenone	[H][C@@]12COC3=C(C=C(OC)C(OC)=C3)[C@]1([H])C(=O)C1=C(O2)C2=C(O[C@H](C2)C(C)=C)C=C1
Rottlerin	CC(=O)C1=C(O)C(C)=C(O)C(CC2=C(O)C(C(=O)\\C=C\\C3=CC=CC=C3)=C3OC(C)(C)C=CC3=C2O)=C1O	BIX 01294 trihydrochloride hydrate	Cl.Cl.Cl.COC1=C(OC)C=C2C(NC3CCN(CC4=CC=CC=C4)CC3)=NC(=NC2=C1)N1CCCN(C)CC1
Rottlerin	CC(=O)C1=C(O)C(C)=C(O)C(CC2=C(O)C(C(=O)\\C=C\\C3=CC=CC=C3)=C3OC(C)(C)C=CC3=C2O)=C1O	Tyrphostin AG 879	CC(C)(C)C1=CC(\\C=C(/C#N)C(N)=S)=CC(=C1O)C(C)(C)C
Rottlerin	CC(=O)C1=C(O)C(C)=C(O)C(CC2=C(O)C(C(=O)\\C=C\\C3=CC=CC=C3)=C3OC(C)(C)C=CC3=C2O)=C1O	Vincristine sulfate	OS(O)(=O)=O.[H][C@@]12N3CC[C@]11C(N(C=O)C4=CC(OC)=C(C=C14)[C@]1(CC4CN(CC(O)(CC)C4)CCC4=C1NC1=CC=CC=C41)C(=O)OC)[C@](O)([C@H](OC(C)=O)[C@]2(CC)C=CC3)C(=O)OC
Rottlerin	CC(=O)C1=C(O)C(C)=C(O)C(CC2=C(O)C(C(=O)\\C=C\\C3=CC=CC=C3)=C3OC(C)(C)C=CC3=C2O)=C1O	Tanespimycin	CC1CC(C(C(C=C(C(C(C=CC=C(C(=O)NC2=CC(=O)C(=C(C1)C2=O)NCC=C)C)OC)OC(=O)N)C)C)O)OC
Rottlerin	CC(=O)C1=C(O)C(C)=C(O)C(CC2=C(O)C(C(=O)\\C=C\\C3=CC=CC=C3)=C3OC(C)(C)C=CC3=C2O)=C1O	Geldanamycin	CC1CC(C(C(C=C(C(C(C=CC=C(C(=O)NC2=CC(=O)C(=C(C1)C2=O)OC)C)OC)OC(=O)N)C)C)O)OC
Rottlerin	CC(=O)C1=C(O)C(C)=C(O)C(CC2=C(O)C(C(=O)\\C=C\\C3=CC=CC=C3)=C3OC(C)(C)C=CC3=C2O)=C1O	Alvespimycin	CC1CC(C(C(C=C(C(C(C=CC=C(C(=O)NC2=CC(=O)C(=C(C1)C2=O)NCCN(C)C)C)OC)OC(=O)N)C)C)O)OC
Rottlerin	CC(=O)C1=C(O)C(C)=C(O)C(CC2=C(O)C(C(=O)\\C=C\\C3=CC=CC=C3)=C3OC(C)(C)C=CC3=C2O)=C1O	ProDrug A	ClC[C@@H]1CN(C(CCCC(N(C[C@H]2CCl)C3=C2C4=CC=CC=C4C(OC5O[C@@H](CO)C(O)C(O)[C@@H]5O)=C3)=O)=O)C6=C1C7=CC=CC=C7C(OC8O[C@H](CO)C(O)C(O)[C@H]8O)=C6
Rottlerin	CC(=O)C1=C(O)C(C)=C(O)C(CC2=C(O)C(C(=O)\\C=C\\C3=CC=CC=C3)=C3OC(C)(C)C=CC3=C2O)=C1O	JHB76B	ClC[C@@H]1CN(C(CCCCCC(N(C[C@H]2CCl)C3=C2C4=CC=CC=C4C(OC5O[C@@H](CO)C(O)C(O)[C@@H]5O)=C3)=O)=O)C6=C1C7=CC=CC=C7C(OC8O[C@H](CO)C(O)C(O)[C@H]8O)=C6
Rottlerin	CC(=O)C1=C(O)C(C)=C(O)C(CC2=C(O)C(C(=O)\\C=C\\C3=CC=CC=C3)=C3OC(C)(C)C=CC3=C2O)=C1O	CGP-74514A	Cl.CCn1cnc2c(Nc3cccc(Cl)c3)nc(N[C@@H]4CCCC[C@@H]4N)nc12
Rottlerin	CC(=O)C1=C(O)C(C)=C(O)C(CC2=C(O)C(C(=O)\\C=C\\C3=CC=CC=C3)=C3OC(C)(C)C=CC3=C2O)=C1O	Ouabagenin	C[C@]12C[C@H]([C@H]3[C@H]([C@]1(CC[C@@H]2C4=CC(=O)OC4)O)CC[C@]5([C@@]3([C@@H](C[C@@H](C5)O)O)CO)O)O
Rottlerin	CC(=O)C1=C(O)C(C)=C(O)C(CC2=C(O)C(C(=O)\\C=C\\C3=CC=CC=C3)=C3OC(C)(C)C=CC3=C2O)=C1O	K-Strophanthin	C[C@@H]1[C@H]([C@H](C[C@@H](O1)O[C@H]2CC[C@@]3([C@H]4CC[C@@]5([C@H](CC[C@@]5([C@@H]4CC[C@@]3(C2)O)O)C6=CC(=O)OC6)C)C=O)OC)O[C@H]7[C@@H]([C@H]([C@@H]([C@H](O7)CO)O)O)O
Rottlerin	CC(=O)C1=C(O)C(C)=C(O)C(CC2=C(O)C(C(=O)\\C=C\\C3=CC=CC=C3)=C3OC(C)(C)C=CC3=C2O)=C1O	Strophanthidin	C[C@]12CC[C@H]3[C@H]([C@]1(CC[C@@H]2C4=CC(=O)OC4)O)CC[C@]5([C@@]3(CC[C@@H](C5)O)C=O)O
Rottlerin	CC(=O)C1=C(O)C(C)=C(O)C(CC2=C(O)C(C(=O)\\C=C\\C3=CC=CC=C3)=C3OC(C)(C)C=CC3=C2O)=C1O	PF-573228	CS(=O)(=O)C1=CC=CC(=C1)CNC2=NC(=NC=C2C(F)(F)F)NC3=CC4=C(C=C3)NC(=O)CC4
Rottlerin	CC(=O)C1=C(O)C(C)=C(O)C(CC2=C(O)C(C(=O)\\C=C\\C3=CC=CC=C3)=C3OC(C)(C)C=CC3=C2O)=C1O	LY-367265	C1CC2=C3C(=CC=C2)N(S(=O)(=O)N3C1)CCN4CCC(=CC4)C5=CNC6=C5C=CC(=C6)F
Rottlerin	CC(=O)C1=C(O)C(C)=C(O)C(CC2=C(O)C(C(=O)\\C=C\\C3=CC=CC=C3)=C3OC(C)(C)C=CC3=C2O)=C1O	Temsirolimus	C[C@@H]1CC[C@H]2C[C@@H](/C(=C/C=C/C=C/[C@H](C[C@H](C(=O)[C@@H]([C@@H](/C(=C/[C@H](C(=O)C[C@H](OC(=O)[C@@H]3CCCCN3C(=O)C(=O)[C@@]1(O2)O)[C@H](C)C[C@@H]4CC[C@H]([C@@H](C4)OC)OC(=O)C(C)(CO)CO)C)/C)O)OC)C)C)/C)OC
Rottlerin	CC(=O)C1=C(O)C(C)=C(O)C(CC2=C(O)C(C(=O)\\C=C\\C3=CC=CC=C3)=C3OC(C)(C)C=CC3=C2O)=C1O	Eltrombopag	CC1=C(C=C(C=C1)N2C(=O)C(=C(N2)C)N=NC3=CC=CC(=C3O)C4=CC(=CC=C4)C(=O)O)C
Rottlerin	CC(=O)C1=C(O)C(C)=C(O)C(CC2=C(O)C(C(=O)\\C=C\\C3=CC=CC=C3)=C3OC(C)(C)C=CC3=C2O)=C1O	Raltegravir	CC1=NN=C(O1)C(=O)NC(C)(C)C2=NC(=C(C(=O)N2C)O)C(=O)NCC3=CC=C(C=C3)F
Rottlerin	CC(=O)C1=C(O)C(C)=C(O)C(CC2=C(O)C(C(=O)\\C=C\\C3=CC=CC=C3)=C3OC(C)(C)C=CC3=C2O)=C1O	Venetoclax	CC1(C)CCC(=C(C1)C2=CC=C(Cl)C=C2)CN3CCN(CC3)C4=CC(=C(C=C4)C(=O)N[S](=O)(=O)C5=CC=C(NCC6CCOCC6)C(=C5)[N+]([O-])=O)OC7=CN=C8[NH]C=CC8=C7
Rottlerin	CC(=O)C1=C(O)C(C)=C(O)C(CC2=C(O)C(C(=O)\\C=C\\C3=CC=CC=C3)=C3OC(C)(C)C=CC3=C2O)=C1O	EF24	C1C(=CC2=CC=CC=C2F)C(=O)C(=CC3=CC=CC=C3F)CN1.Cl
Rottlerin	CC(=O)C1=C(O)C(C)=C(O)C(CC2=C(O)C(C(=O)\\C=C\\C3=CC=CC=C3)=C3OC(C)(C)C=CC3=C2O)=C1O	Panobinostat	CC1=C(C2=CC=CC=C2N1)CCNCC3=CC=C(C=C3)/C=C/C(=O)NO
Rottlerin	CC(=O)C1=C(O)C(C)=C(O)C(CC2=C(O)C(C(=O)\\C=C\\C3=CC=CC=C3)=C3OC(C)(C)C=CC3=C2O)=C1O	Bufalin	C[C@]12CC[C@@H](C[C@H]1CC[C@@H]3[C@@H]2CC[C@]4([C@@]3(CC[C@@H]4C5=COC(=O)C=C5)O)C)O
Rottlerin	CC(=O)C1=C(O)C(C)=C(O)C(CC2=C(O)C(C(=O)\\C=C\\C3=CC=CC=C3)=C3OC(C)(C)C=CC3=C2O)=C1O	Proscillaridin A	C[C@H]1[C@@H]([C@H]([C@H]([C@@H](O1)O[C@H]2CC[C@@]3([C@H]4CC[C@@]5([C@H](CC[C@@]5([C@@H]4CCC3=C2)O)C6=COC(=O)C=C6)C)C)O)O)O
Rottlerin	CC(=O)C1=C(O)C(C)=C(O)C(CC2=C(O)C(C(=O)\\C=C\\C3=CC=CC=C3)=C3OC(C)(C)C=CC3=C2O)=C1O	Cinobufagin	CC(=O)O[C@@H]1[C@@H]([C@]2(CC[C@H]3[C@H]([C@@]24[C@@H]1O4)CC[C@H]5[C@@]3(CC[C@@H](C5)O)C)C)C6=COC(=O)C=C6
Rottlerin	CC(=O)C1=C(O)C(C)=C(O)C(CC2=C(O)C(C(=O)\\C=C\\C3=CC=CC=C3)=C3OC(C)(C)C=CC3=C2O)=C1O	Peruvoside	C[C@H]1[C@@H]([C@H]([C@@H]([C@@H](O1)O[C@H]2CC[C@]3([C@@H](C2)CC[C@@H]4[C@@H]3CC[C@]5([C@@]4(CC[C@@H]5C6=CC(=O)OC6)O)C)C=O)O)OC)O
Rottlerin	CC(=O)C1=C(O)C(C)=C(O)C(CC2=C(O)C(C(=O)\\C=C\\C3=CC=CC=C3)=C3OC(C)(C)C=CC3=C2O)=C1O	Digitoxin	C[C@@H]1[C@H]([C@H](C[C@@H](O1)O[C@@H]2[C@H](O[C@H](C[C@@H]2O)O[C@@H]3[C@H](O[C@H](C[C@@H]3O)O[C@H]4CC[C@]5([C@@H](C4)CC[C@@H]6[C@@H]5CC[C@]7([C@@]6(CC[C@@H]7C8=CC(=O)OC8)O)C)C)C)C)O)O
Rottlerin	CC(=O)C1=C(O)C(C)=C(O)C(CC2=C(O)C(C(=O)\\C=C\\C3=CC=CC=C3)=C3OC(C)(C)C=CC3=C2O)=C1O	Convallotoxin	C[C@H]1[C@@H]([C@H]([C@H]([C@@H](O1)O[C@H]2CC[C@@]3([C@H]4CC[C@@]5([C@H](CC[C@@]5([C@@H]4CC[C@@]3(C2)O)O)C6=CC(=O)OC6)C)C=O)O)O)O
Rottlerin	CC(=O)C1=C(O)C(C)=C(O)C(CC2=C(O)C(C(=O)\\C=C\\C3=CC=CC=C3)=C3OC(C)(C)C=CC3=C2O)=C1O	ABT-737	CN(C)CC[C@H](CSC1=CC=CC=C1)NC2=C(C=C(C=C2)S(=O)(=O)NC(=O)C3=CC=C(C=C3)N4CCN(CC4)CC5=CC=CC=C5C6=CC=C(C=C6)Cl)[N+](=O)[O-]
Rottlerin	CC(=O)C1=C(O)C(C)=C(O)C(CC2=C(O)C(C(=O)\\C=C\\C3=CC=CC=C3)=C3OC(C)(C)C=CC3=C2O)=C1O	Fisetin	C1=CC(=C(C=C1C2=C(C(=O)C3=C(O2)C=C(C=C3)O)O)O)O
Rottlerin	CC(=O)C1=C(O)C(C)=C(O)C(CC2=C(O)C(C(=O)\\C=C\\C3=CC=CC=C3)=C3OC(C)(C)C=CC3=C2O)=C1O	Curcumin	COC1=C(C=CC(=C1)/C=C/C(=O)CC(=O)/C=C/C2=CC(=C(C=C2)O)OC)O
Rottlerin	CC(=O)C1=C(O)C(C)=C(O)C(CC2=C(O)C(C(=O)\\C=C\\C3=CC=CC=C3)=C3OC(C)(C)C=CC3=C2O)=C1O	Dasatinib	CC1=C(C(=CC=C1)Cl)NC(=O)C2=CN=C(S2)NC3=CC(=NC(=N3)C)N4CCN(CC4)CCO
Rottlerin	CC(=O)C1=C(O)C(C)=C(O)C(CC2=C(O)C(C(=O)\\C=C\\C3=CC=CC=C3)=C3OC(C)(C)C=CC3=C2O)=C1O	Navitoclax	CC1(CCC(=C(C1)CN2CCN(CC2)C3=CC=C(C=C3)C(=O)NS(=O)(=O)C4=CC(=C(C=C4)N[C@H](CCN5CCOCC5)CSC6=CC=CC=C6)S(=O)(=O)C(F)(F)F)C7=CC=C(C=C7)Cl)C
Rottlerin	CC(=O)C1=C(O)C(C)=C(O)C(CC2=C(O)C(C(=O)\\C=C\\C3=CC=CC=C3)=C3OC(C)(C)C=CC3=C2O)=C1O	A1331852	O=C(NC1=NC(C=CC=C2)=C2S1)C3=C(CN(C4=CC=C(C5=C(C)N(CC6(C[C@@H](C7)C8)C[C@H]7C[C@H]8C6)N=C5)C(C(O)=O)=N4)CC9)C9=CC=C3
Rottlerin	CC(=O)C1=C(O)C(C)=C(O)C(CC2=C(O)C(C(=O)\\C=C\\C3=CC=CC=C3)=C3OC(C)(C)C=CC3=C2O)=C1O	A1155463	O=C(NC1=NC(C=CC=C2)=C2S1)C3=C(CN(C4=NC(C(O)=O)=C(CCCOC5=C(F)C=C(C#CCN(C)C)C=C5)S4)CC6)C6=CC=C3
Rottlerin	CC(=O)C1=C(O)C(C)=C(O)C(CC2=C(O)C(C(=O)\\C=C\\C3=CC=CC=C3)=C3OC(C)(C)C=CC3=C2O)=C1O	ginkgetin	COc1cc(O)c2C(=O)C=C(Oc2c1)c3ccc(OC)c(c3)c4c(O)cc(O)c5C(=O)C=C(Oc45)c6ccc(O)cc6
Rottlerin	CC(=O)C1=C(O)C(C)=C(O)C(CC2=C(O)C(C(=O)\\C=C\\C3=CC=CC=C3)=C3OC(C)(C)C=CC3=C2O)=C1O	oleandrin	COC1CC(OC(C)C1O)O[C@H]2CC[C@@]3(C)[C@H](CC[C@@H]4[C@@H]3CC[C@]5(C)[C@H]([C@H](C[C@]45O)OC(C)=O)C6=CC(=O)OC6)C2
Rottlerin	CC(=O)C1=C(O)C(C)=C(O)C(CC2=C(O)C(C(=O)\\C=C\\C3=CC=CC=C3)=C3OC(C)(C)C=CC3=C2O)=C1O	periplocin	COC1[C@H](O)C(CO[C@@H]2C(O)C[C@@H](O)OC2C)O[C@@H](O[C@H]3CC[C@]4(C)C5CC[C@]6(C)[C@H](CC[C@]6(O)C5CC[C@]4(O)C3)C7=CC(=O)OC7)C1O
Rottlerin	CC(=O)C1=C(O)C(C)=C(O)C(CC2=C(O)C(C(=O)\\C=C\\C3=CC=CC=C3)=C3OC(C)(C)C=CC3=C2O)=C1O	BRD-K56819078	COC1=C(C=C(C=C1)C(=O)NC2=CC3=C(C=C2)N=C(S3)SCC(=O)NC4=CC=CC=C4F)OC
Rottlerin	CC(=O)C1=C(O)C(C)=C(O)C(CC2=C(O)C(C(=O)\\C=C\\C3=CC=CC=C3)=C3OC(C)(C)C=CC3=C2O)=C1O	XL888	CC1=CC(C(N)=O)=C(N[C@H](C)CC)C=C1C(N[C@]2([H])C[C@H](CC3)N(C4=NC=C(C(C5CC5)=O)C=C4)[C@H]3C2)=O
Rotenone	[H][C@@]12COC3=C(C=C(OC)C(OC)=C3)[C@]1([H])C(=O)C1=C(O2)C2=C(O[C@H](C2)C(C)=C)C=C1	BIX 01294 trihydrochloride hydrate	Cl.Cl.Cl.COC1=C(OC)C=C2C(NC3CCN(CC4=CC=CC=C4)CC3)=NC(=NC2=C1)N1CCCN(C)CC1
Rotenone	[H][C@@]12COC3=C(C=C(OC)C(OC)=C3)[C@]1([H])C(=O)C1=C(O2)C2=C(O[C@H](C2)C(C)=C)C=C1	Tyrphostin AG 879	CC(C)(C)C1=CC(\\C=C(/C#N)C(N)=S)=CC(=C1O)C(C)(C)C
Rotenone	[H][C@@]12COC3=C(C=C(OC)C(OC)=C3)[C@]1([H])C(=O)C1=C(O2)C2=C(O[C@H](C2)C(C)=C)C=C1	Vincristine sulfate	OS(O)(=O)=O.[H][C@@]12N3CC[C@]11C(N(C=O)C4=CC(OC)=C(C=C14)[C@]1(CC4CN(CC(O)(CC)C4)CCC4=C1NC1=CC=CC=C41)C(=O)OC)[C@](O)([C@H](OC(C)=O)[C@]2(CC)C=CC3)C(=O)OC
Rotenone	[H][C@@]12COC3=C(C=C(OC)C(OC)=C3)[C@]1([H])C(=O)C1=C(O2)C2=C(O[C@H](C2)C(C)=C)C=C1	Tanespimycin	CC1CC(C(C(C=C(C(C(C=CC=C(C(=O)NC2=CC(=O)C(=C(C1)C2=O)NCC=C)C)OC)OC(=O)N)C)C)O)OC
Rotenone	[H][C@@]12COC3=C(C=C(OC)C(OC)=C3)[C@]1([H])C(=O)C1=C(O2)C2=C(O[C@H](C2)C(C)=C)C=C1	Geldanamycin	CC1CC(C(C(C=C(C(C(C=CC=C(C(=O)NC2=CC(=O)C(=C(C1)C2=O)OC)C)OC)OC(=O)N)C)C)O)OC
Rotenone	[H][C@@]12COC3=C(C=C(OC)C(OC)=C3)[C@]1([H])C(=O)C1=C(O2)C2=C(O[C@H](C2)C(C)=C)C=C1	Alvespimycin	CC1CC(C(C(C=C(C(C(C=CC=C(C(=O)NC2=CC(=O)C(=C(C1)C2=O)NCCN(C)C)C)OC)OC(=O)N)C)C)O)OC
Rotenone	[H][C@@]12COC3=C(C=C(OC)C(OC)=C3)[C@]1([H])C(=O)C1=C(O2)C2=C(O[C@H](C2)C(C)=C)C=C1	ProDrug A	ClC[C@@H]1CN(C(CCCC(N(C[C@H]2CCl)C3=C2C4=CC=CC=C4C(OC5O[C@@H](CO)C(O)C(O)[C@@H]5O)=C3)=O)=O)C6=C1C7=CC=CC=C7C(OC8O[C@H](CO)C(O)C(O)[C@H]8O)=C6
Rotenone	[H][C@@]12COC3=C(C=C(OC)C(OC)=C3)[C@]1([H])C(=O)C1=C(O2)C2=C(O[C@H](C2)C(C)=C)C=C1	JHB76B	ClC[C@@H]1CN(C(CCCCCC(N(C[C@H]2CCl)C3=C2C4=CC=CC=C4C(OC5O[C@@H](CO)C(O)C(O)[C@@H]5O)=C3)=O)=O)C6=C1C7=CC=CC=C7C(OC8O[C@H](CO)C(O)C(O)[C@H]8O)=C6
Rotenone	[H][C@@]12COC3=C(C=C(OC)C(OC)=C3)[C@]1([H])C(=O)C1=C(O2)C2=C(O[C@H](C2)C(C)=C)C=C1	CGP-74514A	Cl.CCn1cnc2c(Nc3cccc(Cl)c3)nc(N[C@@H]4CCCC[C@@H]4N)nc12
Rotenone	[H][C@@]12COC3=C(C=C(OC)C(OC)=C3)[C@]1([H])C(=O)C1=C(O2)C2=C(O[C@H](C2)C(C)=C)C=C1	Ouabagenin	C[C@]12C[C@H]([C@H]3[C@H]([C@]1(CC[C@@H]2C4=CC(=O)OC4)O)CC[C@]5([C@@]3([C@@H](C[C@@H](C5)O)O)CO)O)O
Rotenone	[H][C@@]12COC3=C(C=C(OC)C(OC)=C3)[C@]1([H])C(=O)C1=C(O2)C2=C(O[C@H](C2)C(C)=C)C=C1	K-Strophanthin	C[C@@H]1[C@H]([C@H](C[C@@H](O1)O[C@H]2CC[C@@]3([C@H]4CC[C@@]5([C@H](CC[C@@]5([C@@H]4CC[C@@]3(C2)O)O)C6=CC(=O)OC6)C)C=O)OC)O[C@H]7[C@@H]([C@H]([C@@H]([C@H](O7)CO)O)O)O
Rotenone	[H][C@@]12COC3=C(C=C(OC)C(OC)=C3)[C@]1([H])C(=O)C1=C(O2)C2=C(O[C@H](C2)C(C)=C)C=C1	Strophanthidin	C[C@]12CC[C@H]3[C@H]([C@]1(CC[C@@H]2C4=CC(=O)OC4)O)CC[C@]5([C@@]3(CC[C@@H](C5)O)C=O)O
Rotenone	[H][C@@]12COC3=C(C=C(OC)C(OC)=C3)[C@]1([H])C(=O)C1=C(O2)C2=C(O[C@H](C2)C(C)=C)C=C1	PF-573228	CS(=O)(=O)C1=CC=CC(=C1)CNC2=NC(=NC=C2C(F)(F)F)NC3=CC4=C(C=C3)NC(=O)CC4
Rotenone	[H][C@@]12COC3=C(C=C(OC)C(OC)=C3)[C@]1([H])C(=O)C1=C(O2)C2=C(O[C@H](C2)C(C)=C)C=C1	LY-367265	C1CC2=C3C(=CC=C2)N(S(=O)(=O)N3C1)CCN4CCC(=CC4)C5=CNC6=C5C=CC(=C6)F
Rotenone	[H][C@@]12COC3=C(C=C(OC)C(OC)=C3)[C@]1([H])C(=O)C1=C(O2)C2=C(O[C@H](C2)C(C)=C)C=C1	Temsirolimus	C[C@@H]1CC[C@H]2C[C@@H](/C(=C/C=C/C=C/[C@H](C[C@H](C(=O)[C@@H]([C@@H](/C(=C/[C@H](C(=O)C[C@H](OC(=O)[C@@H]3CCCCN3C(=O)C(=O)[C@@]1(O2)O)[C@H](C)C[C@@H]4CC[C@H]([C@@H](C4)OC)OC(=O)C(C)(CO)CO)C)/C)O)OC)C)C)/C)OC
Rotenone	[H][C@@]12COC3=C(C=C(OC)C(OC)=C3)[C@]1([H])C(=O)C1=C(O2)C2=C(O[C@H](C2)C(C)=C)C=C1	Eltrombopag	CC1=C(C=C(C=C1)N2C(=O)C(=C(N2)C)N=NC3=CC=CC(=C3O)C4=CC(=CC=C4)C(=O)O)C
Rotenone	[H][C@@]12COC3=C(C=C(OC)C(OC)=C3)[C@]1([H])C(=O)C1=C(O2)C2=C(O[C@H](C2)C(C)=C)C=C1	Raltegravir	CC1=NN=C(O1)C(=O)NC(C)(C)C2=NC(=C(C(=O)N2C)O)C(=O)NCC3=CC=C(C=C3)F
Rotenone	[H][C@@]12COC3=C(C=C(OC)C(OC)=C3)[C@]1([H])C(=O)C1=C(O2)C2=C(O[C@H](C2)C(C)=C)C=C1	Venetoclax	CC1(C)CCC(=C(C1)C2=CC=C(Cl)C=C2)CN3CCN(CC3)C4=CC(=C(C=C4)C(=O)N[S](=O)(=O)C5=CC=C(NCC6CCOCC6)C(=C5)[N+]([O-])=O)OC7=CN=C8[NH]C=CC8=C7
Rotenone	[H][C@@]12COC3=C(C=C(OC)C(OC)=C3)[C@]1([H])C(=O)C1=C(O2)C2=C(O[C@H](C2)C(C)=C)C=C1	EF24	C1C(=CC2=CC=CC=C2F)C(=O)C(=CC3=CC=CC=C3F)CN1.Cl
Rotenone	[H][C@@]12COC3=C(C=C(OC)C(OC)=C3)[C@]1([H])C(=O)C1=C(O2)C2=C(O[C@H](C2)C(C)=C)C=C1	Panobinostat	CC1=C(C2=CC=CC=C2N1)CCNCC3=CC=C(C=C3)/C=C/C(=O)NO
Rotenone	[H][C@@]12COC3=C(C=C(OC)C(OC)=C3)[C@]1([H])C(=O)C1=C(O2)C2=C(O[C@H](C2)C(C)=C)C=C1	Bufalin	C[C@]12CC[C@@H](C[C@H]1CC[C@@H]3[C@@H]2CC[C@]4([C@@]3(CC[C@@H]4C5=COC(=O)C=C5)O)C)O
Rotenone	[H][C@@]12COC3=C(C=C(OC)C(OC)=C3)[C@]1([H])C(=O)C1=C(O2)C2=C(O[C@H](C2)C(C)=C)C=C1	Proscillaridin A	C[C@H]1[C@@H]([C@H]([C@H]([C@@H](O1)O[C@H]2CC[C@@]3([C@H]4CC[C@@]5([C@H](CC[C@@]5([C@@H]4CCC3=C2)O)C6=COC(=O)C=C6)C)C)O)O)O
Rotenone	[H][C@@]12COC3=C(C=C(OC)C(OC)=C3)[C@]1([H])C(=O)C1=C(O2)C2=C(O[C@H](C2)C(C)=C)C=C1	Cinobufagin	CC(=O)O[C@@H]1[C@@H]([C@]2(CC[C@H]3[C@H]([C@@]24[C@@H]1O4)CC[C@H]5[C@@]3(CC[C@@H](C5)O)C)C)C6=COC(=O)C=C6
Rotenone	[H][C@@]12COC3=C(C=C(OC)C(OC)=C3)[C@]1([H])C(=O)C1=C(O2)C2=C(O[C@H](C2)C(C)=C)C=C1	Peruvoside	C[C@H]1[C@@H]([C@H]([C@@H]([C@@H](O1)O[C@H]2CC[C@]3([C@@H](C2)CC[C@@H]4[C@@H]3CC[C@]5([C@@]4(CC[C@@H]5C6=CC(=O)OC6)O)C)C=O)O)OC)O
Rotenone	[H][C@@]12COC3=C(C=C(OC)C(OC)=C3)[C@]1([H])C(=O)C1=C(O2)C2=C(O[C@H](C2)C(C)=C)C=C1	Digitoxin	C[C@@H]1[C@H]([C@H](C[C@@H](O1)O[C@@H]2[C@H](O[C@H](C[C@@H]2O)O[C@@H]3[C@H](O[C@H](C[C@@H]3O)O[C@H]4CC[C@]5([C@@H](C4)CC[C@@H]6[C@@H]5CC[C@]7([C@@]6(CC[C@@H]7C8=CC(=O)OC8)O)C)C)C)C)O)O
Rotenone	[H][C@@]12COC3=C(C=C(OC)C(OC)=C3)[C@]1([H])C(=O)C1=C(O2)C2=C(O[C@H](C2)C(C)=C)C=C1	Convallotoxin	C[C@H]1[C@@H]([C@H]([C@H]([C@@H](O1)O[C@H]2CC[C@@]3([C@H]4CC[C@@]5([C@H](CC[C@@]5([C@@H]4CC[C@@]3(C2)O)O)C6=CC(=O)OC6)C)C=O)O)O)O
Rotenone	[H][C@@]12COC3=C(C=C(OC)C(OC)=C3)[C@]1([H])C(=O)C1=C(O2)C2=C(O[C@H](C2)C(C)=C)C=C1	ABT-737	CN(C)CC[C@H](CSC1=CC=CC=C1)NC2=C(C=C(C=C2)S(=O)(=O)NC(=O)C3=CC=C(C=C3)N4CCN(CC4)CC5=CC=CC=C5C6=CC=C(C=C6)Cl)[N+](=O)[O-]
Rotenone	[H][C@@]12COC3=C(C=C(OC)C(OC)=C3)[C@]1([H])C(=O)C1=C(O2)C2=C(O[C@H](C2)C(C)=C)C=C1	Fisetin	C1=CC(=C(C=C1C2=C(C(=O)C3=C(O2)C=C(C=C3)O)O)O)O
Rotenone	[H][C@@]12COC3=C(C=C(OC)C(OC)=C3)[C@]1([H])C(=O)C1=C(O2)C2=C(O[C@H](C2)C(C)=C)C=C1	Curcumin	COC1=C(C=CC(=C1)/C=C/C(=O)CC(=O)/C=C/C2=CC(=C(C=C2)O)OC)O
Rotenone	[H][C@@]12COC3=C(C=C(OC)C(OC)=C3)[C@]1([H])C(=O)C1=C(O2)C2=C(O[C@H](C2)C(C)=C)C=C1	Dasatinib	CC1=C(C(=CC=C1)Cl)NC(=O)C2=CN=C(S2)NC3=CC(=NC(=N3)C)N4CCN(CC4)CCO
Rotenone	[H][C@@]12COC3=C(C=C(OC)C(OC)=C3)[C@]1([H])C(=O)C1=C(O2)C2=C(O[C@H](C2)C(C)=C)C=C1	Navitoclax	CC1(CCC(=C(C1)CN2CCN(CC2)C3=CC=C(C=C3)C(=O)NS(=O)(=O)C4=CC(=C(C=C4)N[C@H](CCN5CCOCC5)CSC6=CC=CC=C6)S(=O)(=O)C(F)(F)F)C7=CC=C(C=C7)Cl)C
Rotenone	[H][C@@]12COC3=C(C=C(OC)C(OC)=C3)[C@]1([H])C(=O)C1=C(O2)C2=C(O[C@H](C2)C(C)=C)C=C1	A1331852	O=C(NC1=NC(C=CC=C2)=C2S1)C3=C(CN(C4=CC=C(C5=C(C)N(CC6(C[C@@H](C7)C8)C[C@H]7C[C@H]8C6)N=C5)C(C(O)=O)=N4)CC9)C9=CC=C3
Rotenone	[H][C@@]12COC3=C(C=C(OC)C(OC)=C3)[C@]1([H])C(=O)C1=C(O2)C2=C(O[C@H](C2)C(C)=C)C=C1	A1155463	O=C(NC1=NC(C=CC=C2)=C2S1)C3=C(CN(C4=NC(C(O)=O)=C(CCCOC5=C(F)C=C(C#CCN(C)C)C=C5)S4)CC6)C6=CC=C3
Rotenone	[H][C@@]12COC3=C(C=C(OC)C(OC)=C3)[C@]1([H])C(=O)C1=C(O2)C2=C(O[C@H](C2)C(C)=C)C=C1	ginkgetin	COc1cc(O)c2C(=O)C=C(Oc2c1)c3ccc(OC)c(c3)c4c(O)cc(O)c5C(=O)C=C(Oc45)c6ccc(O)cc6
Rotenone	[H][C@@]12COC3=C(C=C(OC)C(OC)=C3)[C@]1([H])C(=O)C1=C(O2)C2=C(O[C@H](C2)C(C)=C)C=C1	oleandrin	COC1CC(OC(C)C1O)O[C@H]2CC[C@@]3(C)[C@H](CC[C@@H]4[C@@H]3CC[C@]5(C)[C@H]([C@H](C[C@]45O)OC(C)=O)C6=CC(=O)OC6)C2
Rotenone	[H][C@@]12COC3=C(C=C(OC)C(OC)=C3)[C@]1([H])C(=O)C1=C(O2)C2=C(O[C@H](C2)C(C)=C)C=C1	periplocin	COC1[C@H](O)C(CO[C@@H]2C(O)C[C@@H](O)OC2C)O[C@@H](O[C@H]3CC[C@]4(C)C5CC[C@]6(C)[C@H](CC[C@]6(O)C5CC[C@]4(O)C3)C7=CC(=O)OC7)C1O
Rotenone	[H][C@@]12COC3=C(C=C(OC)C(OC)=C3)[C@]1([H])C(=O)C1=C(O2)C2=C(O[C@H](C2)C(C)=C)C=C1	BRD-K56819078	COC1=C(C=C(C=C1)C(=O)NC2=CC3=C(C=C2)N=C(S3)SCC(=O)NC4=CC=CC=C4F)OC
Rotenone	[H][C@@]12COC3=C(C=C(OC)C(OC)=C3)[C@]1([H])C(=O)C1=C(O2)C2=C(O[C@H](C2)C(C)=C)C=C1	XL888	CC1=CC(C(N)=O)=C(N[C@H](C)CC)C=C1C(N[C@]2([H])C[C@H](CC3)N(C4=NC=C(C(C5CC5)=O)C=C4)[C@H]3C2)=O
BIX 01294 trihydrochloride hydrate	Cl.Cl.Cl.COC1=C(OC)C=C2C(NC3CCN(CC4=CC=CC=C4)CC3)=NC(=NC2=C1)N1CCCN(C)CC1	Tyrphostin AG 879	CC(C)(C)C1=CC(\\C=C(/C#N)C(N)=S)=CC(=C1O)C(C)(C)C
BIX 01294 trihydrochloride hydrate	Cl.Cl.Cl.COC1=C(OC)C=C2C(NC3CCN(CC4=CC=CC=C4)CC3)=NC(=NC2=C1)N1CCCN(C)CC1	Vincristine sulfate	OS(O)(=O)=O.[H][C@@]12N3CC[C@]11C(N(C=O)C4=CC(OC)=C(C=C14)[C@]1(CC4CN(CC(O)(CC)C4)CCC4=C1NC1=CC=CC=C41)C(=O)OC)[C@](O)([C@H](OC(C)=O)[C@]2(CC)C=CC3)C(=O)OC
BIX 01294 trihydrochloride hydrate	Cl.Cl.Cl.COC1=C(OC)C=C2C(NC3CCN(CC4=CC=CC=C4)CC3)=NC(=NC2=C1)N1CCCN(C)CC1	Tanespimycin	CC1CC(C(C(C=C(C(C(C=CC=C(C(=O)NC2=CC(=O)C(=C(C1)C2=O)NCC=C)C)OC)OC(=O)N)C)C)O)OC
BIX 01294 trihydrochloride hydrate	Cl.Cl.Cl.COC1=C(OC)C=C2C(NC3CCN(CC4=CC=CC=C4)CC3)=NC(=NC2=C1)N1CCCN(C)CC1	Geldanamycin	CC1CC(C(C(C=C(C(C(C=CC=C(C(=O)NC2=CC(=O)C(=C(C1)C2=O)OC)C)OC)OC(=O)N)C)C)O)OC
BIX 01294 trihydrochloride hydrate	Cl.Cl.Cl.COC1=C(OC)C=C2C(NC3CCN(CC4=CC=CC=C4)CC3)=NC(=NC2=C1)N1CCCN(C)CC1	Alvespimycin	CC1CC(C(C(C=C(C(C(C=CC=C(C(=O)NC2=CC(=O)C(=C(C1)C2=O)NCCN(C)C)C)OC)OC(=O)N)C)C)O)OC
BIX 01294 trihydrochloride hydrate	Cl.Cl.Cl.COC1=C(OC)C=C2C(NC3CCN(CC4=CC=CC=C4)CC3)=NC(=NC2=C1)N1CCCN(C)CC1	ProDrug A	ClC[C@@H]1CN(C(CCCC(N(C[C@H]2CCl)C3=C2C4=CC=CC=C4C(OC5O[C@@H](CO)C(O)C(O)[C@@H]5O)=C3)=O)=O)C6=C1C7=CC=CC=C7C(OC8O[C@H](CO)C(O)C(O)[C@H]8O)=C6
BIX 01294 trihydrochloride hydrate	Cl.Cl.Cl.COC1=C(OC)C=C2C(NC3CCN(CC4=CC=CC=C4)CC3)=NC(=NC2=C1)N1CCCN(C)CC1	JHB76B	ClC[C@@H]1CN(C(CCCCCC(N(C[C@H]2CCl)C3=C2C4=CC=CC=C4C(OC5O[C@@H](CO)C(O)C(O)[C@@H]5O)=C3)=O)=O)C6=C1C7=CC=CC=C7C(OC8O[C@H](CO)C(O)C(O)[C@H]8O)=C6
BIX 01294 trihydrochloride hydrate	Cl.Cl.Cl.COC1=C(OC)C=C2C(NC3CCN(CC4=CC=CC=C4)CC3)=NC(=NC2=C1)N1CCCN(C)CC1	CGP-74514A	Cl.CCn1cnc2c(Nc3cccc(Cl)c3)nc(N[C@@H]4CCCC[C@@H]4N)nc12
BIX 01294 trihydrochloride hydrate	Cl.Cl.Cl.COC1=C(OC)C=C2C(NC3CCN(CC4=CC=CC=C4)CC3)=NC(=NC2=C1)N1CCCN(C)CC1	Ouabagenin	C[C@]12C[C@H]([C@H]3[C@H]([C@]1(CC[C@@H]2C4=CC(=O)OC4)O)CC[C@]5([C@@]3([C@@H](C[C@@H](C5)O)O)CO)O)O
BIX 01294 trihydrochloride hydrate	Cl.Cl.Cl.COC1=C(OC)C=C2C(NC3CCN(CC4=CC=CC=C4)CC3)=NC(=NC2=C1)N1CCCN(C)CC1	K-Strophanthin	C[C@@H]1[C@H]([C@H](C[C@@H](O1)O[C@H]2CC[C@@]3([C@H]4CC[C@@]5([C@H](CC[C@@]5([C@@H]4CC[C@@]3(C2)O)O)C6=CC(=O)OC6)C)C=O)OC)O[C@H]7[C@@H]([C@H]([C@@H]([C@H](O7)CO)O)O)O
BIX 01294 trihydrochloride hydrate	Cl.Cl.Cl.COC1=C(OC)C=C2C(NC3CCN(CC4=CC=CC=C4)CC3)=NC(=NC2=C1)N1CCCN(C)CC1	Strophanthidin	C[C@]12CC[C@H]3[C@H]([C@]1(CC[C@@H]2C4=CC(=O)OC4)O)CC[C@]5([C@@]3(CC[C@@H](C5)O)C=O)O
BIX 01294 trihydrochloride hydrate	Cl.Cl.Cl.COC1=C(OC)C=C2C(NC3CCN(CC4=CC=CC=C4)CC3)=NC(=NC2=C1)N1CCCN(C)CC1	PF-573228	CS(=O)(=O)C1=CC=CC(=C1)CNC2=NC(=NC=C2C(F)(F)F)NC3=CC4=C(C=C3)NC(=O)CC4
BIX 01294 trihydrochloride hydrate	Cl.Cl.Cl.COC1=C(OC)C=C2C(NC3CCN(CC4=CC=CC=C4)CC3)=NC(=NC2=C1)N1CCCN(C)CC1	LY-367265	C1CC2=C3C(=CC=C2)N(S(=O)(=O)N3C1)CCN4CCC(=CC4)C5=CNC6=C5C=CC(=C6)F
BIX 01294 trihydrochloride hydrate	Cl.Cl.Cl.COC1=C(OC)C=C2C(NC3CCN(CC4=CC=CC=C4)CC3)=NC(=NC2=C1)N1CCCN(C)CC1	Temsirolimus	C[C@@H]1CC[C@H]2C[C@@H](/C(=C/C=C/C=C/[C@H](C[C@H](C(=O)[C@@H]([C@@H](/C(=C/[C@H](C(=O)C[C@H](OC(=O)[C@@H]3CCCCN3C(=O)C(=O)[C@@]1(O2)O)[C@H](C)C[C@@H]4CC[C@H]([C@@H](C4)OC)OC(=O)C(C)(CO)CO)C)/C)O)OC)C)C)/C)OC
BIX 01294 trihydrochloride hydrate	Cl.Cl.Cl.COC1=C(OC)C=C2C(NC3CCN(CC4=CC=CC=C4)CC3)=NC(=NC2=C1)N1CCCN(C)CC1	Eltrombopag	CC1=C(C=C(C=C1)N2C(=O)C(=C(N2)C)N=NC3=CC=CC(=C3O)C4=CC(=CC=C4)C(=O)O)C
BIX 01294 trihydrochloride hydrate	Cl.Cl.Cl.COC1=C(OC)C=C2C(NC3CCN(CC4=CC=CC=C4)CC3)=NC(=NC2=C1)N1CCCN(C)CC1	Raltegravir	CC1=NN=C(O1)C(=O)NC(C)(C)C2=NC(=C(C(=O)N2C)O)C(=O)NCC3=CC=C(C=C3)F
BIX 01294 trihydrochloride hydrate	Cl.Cl.Cl.COC1=C(OC)C=C2C(NC3CCN(CC4=CC=CC=C4)CC3)=NC(=NC2=C1)N1CCCN(C)CC1	Venetoclax	CC1(C)CCC(=C(C1)C2=CC=C(Cl)C=C2)CN3CCN(CC3)C4=CC(=C(C=C4)C(=O)N[S](=O)(=O)C5=CC=C(NCC6CCOCC6)C(=C5)[N+]([O-])=O)OC7=CN=C8[NH]C=CC8=C7
BIX 01294 trihydrochloride hydrate	Cl.Cl.Cl.COC1=C(OC)C=C2C(NC3CCN(CC4=CC=CC=C4)CC3)=NC(=NC2=C1)N1CCCN(C)CC1	EF24	C1C(=CC2=CC=CC=C2F)C(=O)C(=CC3=CC=CC=C3F)CN1.Cl
BIX 01294 trihydrochloride hydrate	Cl.Cl.Cl.COC1=C(OC)C=C2C(NC3CCN(CC4=CC=CC=C4)CC3)=NC(=NC2=C1)N1CCCN(C)CC1	Panobinostat	CC1=C(C2=CC=CC=C2N1)CCNCC3=CC=C(C=C3)/C=C/C(=O)NO
BIX 01294 trihydrochloride hydrate	Cl.Cl.Cl.COC1=C(OC)C=C2C(NC3CCN(CC4=CC=CC=C4)CC3)=NC(=NC2=C1)N1CCCN(C)CC1	Bufalin	C[C@]12CC[C@@H](C[C@H]1CC[C@@H]3[C@@H]2CC[C@]4([C@@]3(CC[C@@H]4C5=COC(=O)C=C5)O)C)O
BIX 01294 trihydrochloride hydrate	Cl.Cl.Cl.COC1=C(OC)C=C2C(NC3CCN(CC4=CC=CC=C4)CC3)=NC(=NC2=C1)N1CCCN(C)CC1	Proscillaridin A	C[C@H]1[C@@H]([C@H]([C@H]([C@@H](O1)O[C@H]2CC[C@@]3([C@H]4CC[C@@]5([C@H](CC[C@@]5([C@@H]4CCC3=C2)O)C6=COC(=O)C=C6)C)C)O)O)O
BIX 01294 trihydrochloride hydrate	Cl.Cl.Cl.COC1=C(OC)C=C2C(NC3CCN(CC4=CC=CC=C4)CC3)=NC(=NC2=C1)N1CCCN(C)CC1	Cinobufagin	CC(=O)O[C@@H]1[C@@H]([C@]2(CC[C@H]3[C@H]([C@@]24[C@@H]1O4)CC[C@H]5[C@@]3(CC[C@@H](C5)O)C)C)C6=COC(=O)C=C6
BIX 01294 trihydrochloride hydrate	Cl.Cl.Cl.COC1=C(OC)C=C2C(NC3CCN(CC4=CC=CC=C4)CC3)=NC(=NC2=C1)N1CCCN(C)CC1	Peruvoside	C[C@H]1[C@@H]([C@H]([C@@H]([C@@H](O1)O[C@H]2CC[C@]3([C@@H](C2)CC[C@@H]4[C@@H]3CC[C@]5([C@@]4(CC[C@@H]5C6=CC(=O)OC6)O)C)C=O)O)OC)O
BIX 01294 trihydrochloride hydrate	Cl.Cl.Cl.COC1=C(OC)C=C2C(NC3CCN(CC4=CC=CC=C4)CC3)=NC(=NC2=C1)N1CCCN(C)CC1	Digitoxin	C[C@@H]1[C@H]([C@H](C[C@@H](O1)O[C@@H]2[C@H](O[C@H](C[C@@H]2O)O[C@@H]3[C@H](O[C@H](C[C@@H]3O)O[C@H]4CC[C@]5([C@@H](C4)CC[C@@H]6[C@@H]5CC[C@]7([C@@]6(CC[C@@H]7C8=CC(=O)OC8)O)C)C)C)C)O)O
BIX 01294 trihydrochloride hydrate	Cl.Cl.Cl.COC1=C(OC)C=C2C(NC3CCN(CC4=CC=CC=C4)CC3)=NC(=NC2=C1)N1CCCN(C)CC1	Convallotoxin	C[C@H]1[C@@H]([C@H]([C@H]([C@@H](O1)O[C@H]2CC[C@@]3([C@H]4CC[C@@]5([C@H](CC[C@@]5([C@@H]4CC[C@@]3(C2)O)O)C6=CC(=O)OC6)C)C=O)O)O)O
BIX 01294 trihydrochloride hydrate	Cl.Cl.Cl.COC1=C(OC)C=C2C(NC3CCN(CC4=CC=CC=C4)CC3)=NC(=NC2=C1)N1CCCN(C)CC1	ABT-737	CN(C)CC[C@H](CSC1=CC=CC=C1)NC2=C(C=C(C=C2)S(=O)(=O)NC(=O)C3=CC=C(C=C3)N4CCN(CC4)CC5=CC=CC=C5C6=CC=C(C=C6)Cl)[N+](=O)[O-]
BIX 01294 trihydrochloride hydrate	Cl.Cl.Cl.COC1=C(OC)C=C2C(NC3CCN(CC4=CC=CC=C4)CC3)=NC(=NC2=C1)N1CCCN(C)CC1	Fisetin	C1=CC(=C(C=C1C2=C(C(=O)C3=C(O2)C=C(C=C3)O)O)O)O
BIX 01294 trihydrochloride hydrate	Cl.Cl.Cl.COC1=C(OC)C=C2C(NC3CCN(CC4=CC=CC=C4)CC3)=NC(=NC2=C1)N1CCCN(C)CC1	Curcumin	COC1=C(C=CC(=C1)/C=C/C(=O)CC(=O)/C=C/C2=CC(=C(C=C2)O)OC)O
BIX 01294 trihydrochloride hydrate	Cl.Cl.Cl.COC1=C(OC)C=C2C(NC3CCN(CC4=CC=CC=C4)CC3)=NC(=NC2=C1)N1CCCN(C)CC1	Dasatinib	CC1=C(C(=CC=C1)Cl)NC(=O)C2=CN=C(S2)NC3=CC(=NC(=N3)C)N4CCN(CC4)CCO
BIX 01294 trihydrochloride hydrate	Cl.Cl.Cl.COC1=C(OC)C=C2C(NC3CCN(CC4=CC=CC=C4)CC3)=NC(=NC2=C1)N1CCCN(C)CC1	Navitoclax	CC1(CCC(=C(C1)CN2CCN(CC2)C3=CC=C(C=C3)C(=O)NS(=O)(=O)C4=CC(=C(C=C4)N[C@H](CCN5CCOCC5)CSC6=CC=CC=C6)S(=O)(=O)C(F)(F)F)C7=CC=C(C=C7)Cl)C
BIX 01294 trihydrochloride hydrate	Cl.Cl.Cl.COC1=C(OC)C=C2C(NC3CCN(CC4=CC=CC=C4)CC3)=NC(=NC2=C1)N1CCCN(C)CC1	A1331852	O=C(NC1=NC(C=CC=C2)=C2S1)C3=C(CN(C4=CC=C(C5=C(C)N(CC6(C[C@@H](C7)C8)C[C@H]7C[C@H]8C6)N=C5)C(C(O)=O)=N4)CC9)C9=CC=C3
BIX 01294 trihydrochloride hydrate	Cl.Cl.Cl.COC1=C(OC)C=C2C(NC3CCN(CC4=CC=CC=C4)CC3)=NC(=NC2=C1)N1CCCN(C)CC1	A1155463	O=C(NC1=NC(C=CC=C2)=C2S1)C3=C(CN(C4=NC(C(O)=O)=C(CCCOC5=C(F)C=C(C#CCN(C)C)C=C5)S4)CC6)C6=CC=C3
BIX 01294 trihydrochloride hydrate	Cl.Cl.Cl.COC1=C(OC)C=C2C(NC3CCN(CC4=CC=CC=C4)CC3)=NC(=NC2=C1)N1CCCN(C)CC1	ginkgetin	COc1cc(O)c2C(=O)C=C(Oc2c1)c3ccc(OC)c(c3)c4c(O)cc(O)c5C(=O)C=C(Oc45)c6ccc(O)cc6
BIX 01294 trihydrochloride hydrate	Cl.Cl.Cl.COC1=C(OC)C=C2C(NC3CCN(CC4=CC=CC=C4)CC3)=NC(=NC2=C1)N1CCCN(C)CC1	oleandrin	COC1CC(OC(C)C1O)O[C@H]2CC[C@@]3(C)[C@H](CC[C@@H]4[C@@H]3CC[C@]5(C)[C@H]([C@H](C[C@]45O)OC(C)=O)C6=CC(=O)OC6)C2
BIX 01294 trihydrochloride hydrate	Cl.Cl.Cl.COC1=C(OC)C=C2C(NC3CCN(CC4=CC=CC=C4)CC3)=NC(=NC2=C1)N1CCCN(C)CC1	periplocin	COC1[C@H](O)C(CO[C@@H]2C(O)C[C@@H](O)OC2C)O[C@@H](O[C@H]3CC[C@]4(C)C5CC[C@]6(C)[C@H](CC[C@]6(O)C5CC[C@]4(O)C3)C7=CC(=O)OC7)C1O
BIX 01294 trihydrochloride hydrate	Cl.Cl.Cl.COC1=C(OC)C=C2C(NC3CCN(CC4=CC=CC=C4)CC3)=NC(=NC2=C1)N1CCCN(C)CC1	BRD-K56819078	COC1=C(C=C(C=C1)C(=O)NC2=CC3=C(C=C2)N=C(S3)SCC(=O)NC4=CC=CC=C4F)OC
BIX 01294 trihydrochloride hydrate	Cl.Cl.Cl.COC1=C(OC)C=C2C(NC3CCN(CC4=CC=CC=C4)CC3)=NC(=NC2=C1)N1CCCN(C)CC1	XL888	CC1=CC(C(N)=O)=C(N[C@H](C)CC)C=C1C(N[C@]2([H])C[C@H](CC3)N(C4=NC=C(C(C5CC5)=O)C=C4)[C@H]3C2)=O
Tyrphostin AG 879	CC(C)(C)C1=CC(\\C=C(/C#N)C(N)=S)=CC(=C1O)C(C)(C)C	Vincristine sulfate	OS(O)(=O)=O.[H][C@@]12N3CC[C@]11C(N(C=O)C4=CC(OC)=C(C=C14)[C@]1(CC4CN(CC(O)(CC)C4)CCC4=C1NC1=CC=CC=C41)C(=O)OC)[C@](O)([C@H](OC(C)=O)[C@]2(CC)C=CC3)C(=O)OC
Tyrphostin AG 879	CC(C)(C)C1=CC(\\C=C(/C#N)C(N)=S)=CC(=C1O)C(C)(C)C	Tanespimycin	CC1CC(C(C(C=C(C(C(C=CC=C(C(=O)NC2=CC(=O)C(=C(C1)C2=O)NCC=C)C)OC)OC(=O)N)C)C)O)OC
Tyrphostin AG 879	CC(C)(C)C1=CC(\\C=C(/C#N)C(N)=S)=CC(=C1O)C(C)(C)C	Geldanamycin	CC1CC(C(C(C=C(C(C(C=CC=C(C(=O)NC2=CC(=O)C(=C(C1)C2=O)OC)C)OC)OC(=O)N)C)C)O)OC
Tyrphostin AG 879	CC(C)(C)C1=CC(\\C=C(/C#N)C(N)=S)=CC(=C1O)C(C)(C)C	Alvespimycin	CC1CC(C(C(C=C(C(C(C=CC=C(C(=O)NC2=CC(=O)C(=C(C1)C2=O)NCCN(C)C)C)OC)OC(=O)N)C)C)O)OC
Tyrphostin AG 879	CC(C)(C)C1=CC(\\C=C(/C#N)C(N)=S)=CC(=C1O)C(C)(C)C	ProDrug A	ClC[C@@H]1CN(C(CCCC(N(C[C@H]2CCl)C3=C2C4=CC=CC=C4C(OC5O[C@@H](CO)C(O)C(O)[C@@H]5O)=C3)=O)=O)C6=C1C7=CC=CC=C7C(OC8O[C@H](CO)C(O)C(O)[C@H]8O)=C6
Tyrphostin AG 879	CC(C)(C)C1=CC(\\C=C(/C#N)C(N)=S)=CC(=C1O)C(C)(C)C	JHB76B	ClC[C@@H]1CN(C(CCCCCC(N(C[C@H]2CCl)C3=C2C4=CC=CC=C4C(OC5O[C@@H](CO)C(O)C(O)[C@@H]5O)=C3)=O)=O)C6=C1C7=CC=CC=C7C(OC8O[C@H](CO)C(O)C(O)[C@H]8O)=C6
Tyrphostin AG 879	CC(C)(C)C1=CC(\\C=C(/C#N)C(N)=S)=CC(=C1O)C(C)(C)C	CGP-74514A	Cl.CCn1cnc2c(Nc3cccc(Cl)c3)nc(N[C@@H]4CCCC[C@@H]4N)nc12
Tyrphostin AG 879	CC(C)(C)C1=CC(\\C=C(/C#N)C(N)=S)=CC(=C1O)C(C)(C)C	Ouabagenin	C[C@]12C[C@H]([C@H]3[C@H]([C@]1(CC[C@@H]2C4=CC(=O)OC4)O)CC[C@]5([C@@]3([C@@H](C[C@@H](C5)O)O)CO)O)O
Tyrphostin AG 879	CC(C)(C)C1=CC(\\C=C(/C#N)C(N)=S)=CC(=C1O)C(C)(C)C	K-Strophanthin	C[C@@H]1[C@H]([C@H](C[C@@H](O1)O[C@H]2CC[C@@]3([C@H]4CC[C@@]5([C@H](CC[C@@]5([C@@H]4CC[C@@]3(C2)O)O)C6=CC(=O)OC6)C)C=O)OC)O[C@H]7[C@@H]([C@H]([C@@H]([C@H](O7)CO)O)O)O
Tyrphostin AG 879	CC(C)(C)C1=CC(\\C=C(/C#N)C(N)=S)=CC(=C1O)C(C)(C)C	Strophanthidin	C[C@]12CC[C@H]3[C@H]([C@]1(CC[C@@H]2C4=CC(=O)OC4)O)CC[C@]5([C@@]3(CC[C@@H](C5)O)C=O)O
Tyrphostin AG 879	CC(C)(C)C1=CC(\\C=C(/C#N)C(N)=S)=CC(=C1O)C(C)(C)C	PF-573228	CS(=O)(=O)C1=CC=CC(=C1)CNC2=NC(=NC=C2C(F)(F)F)NC3=CC4=C(C=C3)NC(=O)CC4
Tyrphostin AG 879	CC(C)(C)C1=CC(\\C=C(/C#N)C(N)=S)=CC(=C1O)C(C)(C)C	LY-367265	C1CC2=C3C(=CC=C2)N(S(=O)(=O)N3C1)CCN4CCC(=CC4)C5=CNC6=C5C=CC(=C6)F
Tyrphostin AG 879	CC(C)(C)C1=CC(\\C=C(/C#N)C(N)=S)=CC(=C1O)C(C)(C)C	Temsirolimus	C[C@@H]1CC[C@H]2C[C@@H](/C(=C/C=C/C=C/[C@H](C[C@H](C(=O)[C@@H]([C@@H](/C(=C/[C@H](C(=O)C[C@H](OC(=O)[C@@H]3CCCCN3C(=O)C(=O)[C@@]1(O2)O)[C@H](C)C[C@@H]4CC[C@H]([C@@H](C4)OC)OC(=O)C(C)(CO)CO)C)/C)O)OC)C)C)/C)OC
Tyrphostin AG 879	CC(C)(C)C1=CC(\\C=C(/C#N)C(N)=S)=CC(=C1O)C(C)(C)C	Eltrombopag	CC1=C(C=C(C=C1)N2C(=O)C(=C(N2)C)N=NC3=CC=CC(=C3O)C4=CC(=CC=C4)C(=O)O)C
Tyrphostin AG 879	CC(C)(C)C1=CC(\\C=C(/C#N)C(N)=S)=CC(=C1O)C(C)(C)C	Raltegravir	CC1=NN=C(O1)C(=O)NC(C)(C)C2=NC(=C(C(=O)N2C)O)C(=O)NCC3=CC=C(C=C3)F
Tyrphostin AG 879	CC(C)(C)C1=CC(\\C=C(/C#N)C(N)=S)=CC(=C1O)C(C)(C)C	Venetoclax	CC1(C)CCC(=C(C1)C2=CC=C(Cl)C=C2)CN3CCN(CC3)C4=CC(=C(C=C4)C(=O)N[S](=O)(=O)C5=CC=C(NCC6CCOCC6)C(=C5)[N+]([O-])=O)OC7=CN=C8[NH]C=CC8=C7
Tyrphostin AG 879	CC(C)(C)C1=CC(\\C=C(/C#N)C(N)=S)=CC(=C1O)C(C)(C)C	EF24	C1C(=CC2=CC=CC=C2F)C(=O)C(=CC3=CC=CC=C3F)CN1.Cl
Tyrphostin AG 879	CC(C)(C)C1=CC(\\C=C(/C#N)C(N)=S)=CC(=C1O)C(C)(C)C	Panobinostat	CC1=C(C2=CC=CC=C2N1)CCNCC3=CC=C(C=C3)/C=C/C(=O)NO
Tyrphostin AG 879	CC(C)(C)C1=CC(\\C=C(/C#N)C(N)=S)=CC(=C1O)C(C)(C)C	Bufalin	C[C@]12CC[C@@H](C[C@H]1CC[C@@H]3[C@@H]2CC[C@]4([C@@]3(CC[C@@H]4C5=COC(=O)C=C5)O)C)O
Tyrphostin AG 879	CC(C)(C)C1=CC(\\C=C(/C#N)C(N)=S)=CC(=C1O)C(C)(C)C	Proscillaridin A	C[C@H]1[C@@H]([C@H]([C@H]([C@@H](O1)O[C@H]2CC[C@@]3([C@H]4CC[C@@]5([C@H](CC[C@@]5([C@@H]4CCC3=C2)O)C6=COC(=O)C=C6)C)C)O)O)O
Tyrphostin AG 879	CC(C)(C)C1=CC(\\C=C(/C#N)C(N)=S)=CC(=C1O)C(C)(C)C	Cinobufagin	CC(=O)O[C@@H]1[C@@H]([C@]2(CC[C@H]3[C@H]([C@@]24[C@@H]1O4)CC[C@H]5[C@@]3(CC[C@@H](C5)O)C)C)C6=COC(=O)C=C6
Tyrphostin AG 879	CC(C)(C)C1=CC(\\C=C(/C#N)C(N)=S)=CC(=C1O)C(C)(C)C	Peruvoside	C[C@H]1[C@@H]([C@H]([C@@H]([C@@H](O1)O[C@H]2CC[C@]3([C@@H](C2)CC[C@@H]4[C@@H]3CC[C@]5([C@@]4(CC[C@@H]5C6=CC(=O)OC6)O)C)C=O)O)OC)O
Tyrphostin AG 879	CC(C)(C)C1=CC(\\C=C(/C#N)C(N)=S)=CC(=C1O)C(C)(C)C	Digitoxin	C[C@@H]1[C@H]([C@H](C[C@@H](O1)O[C@@H]2[C@H](O[C@H](C[C@@H]2O)O[C@@H]3[C@H](O[C@H](C[C@@H]3O)O[C@H]4CC[C@]5([C@@H](C4)CC[C@@H]6[C@@H]5CC[C@]7([C@@]6(CC[C@@H]7C8=CC(=O)OC8)O)C)C)C)C)O)O
Tyrphostin AG 879	CC(C)(C)C1=CC(\\C=C(/C#N)C(N)=S)=CC(=C1O)C(C)(C)C	Convallotoxin	C[C@H]1[C@@H]([C@H]([C@H]([C@@H](O1)O[C@H]2CC[C@@]3([C@H]4CC[C@@]5([C@H](CC[C@@]5([C@@H]4CC[C@@]3(C2)O)O)C6=CC(=O)OC6)C)C=O)O)O)O
Tyrphostin AG 879	CC(C)(C)C1=CC(\\C=C(/C#N)C(N)=S)=CC(=C1O)C(C)(C)C	ABT-737	CN(C)CC[C@H](CSC1=CC=CC=C1)NC2=C(C=C(C=C2)S(=O)(=O)NC(=O)C3=CC=C(C=C3)N4CCN(CC4)CC5=CC=CC=C5C6=CC=C(C=C6)Cl)[N+](=O)[O-]
Tyrphostin AG 879	CC(C)(C)C1=CC(\\C=C(/C#N)C(N)=S)=CC(=C1O)C(C)(C)C	Fisetin	C1=CC(=C(C=C1C2=C(C(=O)C3=C(O2)C=C(C=C3)O)O)O)O
Tyrphostin AG 879	CC(C)(C)C1=CC(\\C=C(/C#N)C(N)=S)=CC(=C1O)C(C)(C)C	Curcumin	COC1=C(C=CC(=C1)/C=C/C(=O)CC(=O)/C=C/C2=CC(=C(C=C2)O)OC)O
Tyrphostin AG 879	CC(C)(C)C1=CC(\\C=C(/C#N)C(N)=S)=CC(=C1O)C(C)(C)C	Dasatinib	CC1=C(C(=CC=C1)Cl)NC(=O)C2=CN=C(S2)NC3=CC(=NC(=N3)C)N4CCN(CC4)CCO
Tyrphostin AG 879	CC(C)(C)C1=CC(\\C=C(/C#N)C(N)=S)=CC(=C1O)C(C)(C)C	Navitoclax	CC1(CCC(=C(C1)CN2CCN(CC2)C3=CC=C(C=C3)C(=O)NS(=O)(=O)C4=CC(=C(C=C4)N[C@H](CCN5CCOCC5)CSC6=CC=CC=C6)S(=O)(=O)C(F)(F)F)C7=CC=C(C=C7)Cl)C
Tyrphostin AG 879	CC(C)(C)C1=CC(\\C=C(/C#N)C(N)=S)=CC(=C1O)C(C)(C)C	A1331852	O=C(NC1=NC(C=CC=C2)=C2S1)C3=C(CN(C4=CC=C(C5=C(C)N(CC6(C[C@@H](C7)C8)C[C@H]7C[C@H]8C6)N=C5)C(C(O)=O)=N4)CC9)C9=CC=C3
Tyrphostin AG 879	CC(C)(C)C1=CC(\\C=C(/C#N)C(N)=S)=CC(=C1O)C(C)(C)C	A1155463	O=C(NC1=NC(C=CC=C2)=C2S1)C3=C(CN(C4=NC(C(O)=O)=C(CCCOC5=C(F)C=C(C#CCN(C)C)C=C5)S4)CC6)C6=CC=C3
Tyrphostin AG 879	CC(C)(C)C1=CC(\\C=C(/C#N)C(N)=S)=CC(=C1O)C(C)(C)C	ginkgetin	COc1cc(O)c2C(=O)C=C(Oc2c1)c3ccc(OC)c(c3)c4c(O)cc(O)c5C(=O)C=C(Oc45)c6ccc(O)cc6
Tyrphostin AG 879	CC(C)(C)C1=CC(\\C=C(/C#N)C(N)=S)=CC(=C1O)C(C)(C)C	oleandrin	COC1CC(OC(C)C1O)O[C@H]2CC[C@@]3(C)[C@H](CC[C@@H]4[C@@H]3CC[C@]5(C)[C@H]([C@H](C[C@]45O)OC(C)=O)C6=CC(=O)OC6)C2
Tyrphostin AG 879	CC(C)(C)C1=CC(\\C=C(/C#N)C(N)=S)=CC(=C1O)C(C)(C)C	periplocin	COC1[C@H](O)C(CO[C@@H]2C(O)C[C@@H](O)OC2C)O[C@@H](O[C@H]3CC[C@]4(C)C5CC[C@]6(C)[C@H](CC[C@]6(O)C5CC[C@]4(O)C3)C7=CC(=O)OC7)C1O
Tyrphostin AG 879	CC(C)(C)C1=CC(\\C=C(/C#N)C(N)=S)=CC(=C1O)C(C)(C)C	BRD-K56819078	COC1=C(C=C(C=C1)C(=O)NC2=CC3=C(C=C2)N=C(S3)SCC(=O)NC4=CC=CC=C4F)OC
Tyrphostin AG 879	CC(C)(C)C1=CC(\\C=C(/C#N)C(N)=S)=CC(=C1O)C(C)(C)C	XL888	CC1=CC(C(N)=O)=C(N[C@H](C)CC)C=C1C(N[C@]2([H])C[C@H](CC3)N(C4=NC=C(C(C5CC5)=O)C=C4)[C@H]3C2)=O
Vincristine sulfate	OS(O)(=O)=O.[H][C@@]12N3CC[C@]11C(N(C=O)C4=CC(OC)=C(C=C14)[C@]1(CC4CN(CC(O)(CC)C4)CCC4=C1NC1=CC=CC=C41)C(=O)OC)[C@](O)([C@H](OC(C)=O)[C@]2(CC)C=CC3)C(=O)OC	Tanespimycin	CC1CC(C(C(C=C(C(C(C=CC=C(C(=O)NC2=CC(=O)C(=C(C1)C2=O)NCC=C)C)OC)OC(=O)N)C)C)O)OC
Vincristine sulfate	OS(O)(=O)=O.[H][C@@]12N3CC[C@]11C(N(C=O)C4=CC(OC)=C(C=C14)[C@]1(CC4CN(CC(O)(CC)C4)CCC4=C1NC1=CC=CC=C41)C(=O)OC)[C@](O)([C@H](OC(C)=O)[C@]2(CC)C=CC3)C(=O)OC	Geldanamycin	CC1CC(C(C(C=C(C(C(C=CC=C(C(=O)NC2=CC(=O)C(=C(C1)C2=O)OC)C)OC)OC(=O)N)C)C)O)OC
Vincristine sulfate	OS(O)(=O)=O.[H][C@@]12N3CC[C@]11C(N(C=O)C4=CC(OC)=C(C=C14)[C@]1(CC4CN(CC(O)(CC)C4)CCC4=C1NC1=CC=CC=C41)C(=O)OC)[C@](O)([C@H](OC(C)=O)[C@]2(CC)C=CC3)C(=O)OC	Alvespimycin	CC1CC(C(C(C=C(C(C(C=CC=C(C(=O)NC2=CC(=O)C(=C(C1)C2=O)NCCN(C)C)C)OC)OC(=O)N)C)C)O)OC
Vincristine sulfate	OS(O)(=O)=O.[H][C@@]12N3CC[C@]11C(N(C=O)C4=CC(OC)=C(C=C14)[C@]1(CC4CN(CC(O)(CC)C4)CCC4=C1NC1=CC=CC=C41)C(=O)OC)[C@](O)([C@H](OC(C)=O)[C@]2(CC)C=CC3)C(=O)OC	ProDrug A	ClC[C@@H]1CN(C(CCCC(N(C[C@H]2CCl)C3=C2C4=CC=CC=C4C(OC5O[C@@H](CO)C(O)C(O)[C@@H]5O)=C3)=O)=O)C6=C1C7=CC=CC=C7C(OC8O[C@H](CO)C(O)C(O)[C@H]8O)=C6
Vincristine sulfate	OS(O)(=O)=O.[H][C@@]12N3CC[C@]11C(N(C=O)C4=CC(OC)=C(C=C14)[C@]1(CC4CN(CC(O)(CC)C4)CCC4=C1NC1=CC=CC=C41)C(=O)OC)[C@](O)([C@H](OC(C)=O)[C@]2(CC)C=CC3)C(=O)OC	JHB76B	ClC[C@@H]1CN(C(CCCCCC(N(C[C@H]2CCl)C3=C2C4=CC=CC=C4C(OC5O[C@@H](CO)C(O)C(O)[C@@H]5O)=C3)=O)=O)C6=C1C7=CC=CC=C7C(OC8O[C@H](CO)C(O)C(O)[C@H]8O)=C6
Vincristine sulfate	OS(O)(=O)=O.[H][C@@]12N3CC[C@]11C(N(C=O)C4=CC(OC)=C(C=C14)[C@]1(CC4CN(CC(O)(CC)C4)CCC4=C1NC1=CC=CC=C41)C(=O)OC)[C@](O)([C@H](OC(C)=O)[C@]2(CC)C=CC3)C(=O)OC	CGP-74514A	Cl.CCn1cnc2c(Nc3cccc(Cl)c3)nc(N[C@@H]4CCCC[C@@H]4N)nc12
Vincristine sulfate	OS(O)(=O)=O.[H][C@@]12N3CC[C@]11C(N(C=O)C4=CC(OC)=C(C=C14)[C@]1(CC4CN(CC(O)(CC)C4)CCC4=C1NC1=CC=CC=C41)C(=O)OC)[C@](O)([C@H](OC(C)=O)[C@]2(CC)C=CC3)C(=O)OC	Ouabagenin	C[C@]12C[C@H]([C@H]3[C@H]([C@]1(CC[C@@H]2C4=CC(=O)OC4)O)CC[C@]5([C@@]3([C@@H](C[C@@H](C5)O)O)CO)O)O
Vincristine sulfate	OS(O)(=O)=O.[H][C@@]12N3CC[C@]11C(N(C=O)C4=CC(OC)=C(C=C14)[C@]1(CC4CN(CC(O)(CC)C4)CCC4=C1NC1=CC=CC=C41)C(=O)OC)[C@](O)([C@H](OC(C)=O)[C@]2(CC)C=CC3)C(=O)OC	K-Strophanthin	C[C@@H]1[C@H]([C@H](C[C@@H](O1)O[C@H]2CC[C@@]3([C@H]4CC[C@@]5([C@H](CC[C@@]5([C@@H]4CC[C@@]3(C2)O)O)C6=CC(=O)OC6)C)C=O)OC)O[C@H]7[C@@H]([C@H]([C@@H]([C@H](O7)CO)O)O)O
Vincristine sulfate	OS(O)(=O)=O.[H][C@@]12N3CC[C@]11C(N(C=O)C4=CC(OC)=C(C=C14)[C@]1(CC4CN(CC(O)(CC)C4)CCC4=C1NC1=CC=CC=C41)C(=O)OC)[C@](O)([C@H](OC(C)=O)[C@]2(CC)C=CC3)C(=O)OC	Strophanthidin	C[C@]12CC[C@H]3[C@H]([C@]1(CC[C@@H]2C4=CC(=O)OC4)O)CC[C@]5([C@@]3(CC[C@@H](C5)O)C=O)O
Vincristine sulfate	OS(O)(=O)=O.[H][C@@]12N3CC[C@]11C(N(C=O)C4=CC(OC)=C(C=C14)[C@]1(CC4CN(CC(O)(CC)C4)CCC4=C1NC1=CC=CC=C41)C(=O)OC)[C@](O)([C@H](OC(C)=O)[C@]2(CC)C=CC3)C(=O)OC	PF-573228	CS(=O)(=O)C1=CC=CC(=C1)CNC2=NC(=NC=C2C(F)(F)F)NC3=CC4=C(C=C3)NC(=O)CC4
Vincristine sulfate	OS(O)(=O)=O.[H][C@@]12N3CC[C@]11C(N(C=O)C4=CC(OC)=C(C=C14)[C@]1(CC4CN(CC(O)(CC)C4)CCC4=C1NC1=CC=CC=C41)C(=O)OC)[C@](O)([C@H](OC(C)=O)[C@]2(CC)C=CC3)C(=O)OC	LY-367265	C1CC2=C3C(=CC=C2)N(S(=O)(=O)N3C1)CCN4CCC(=CC4)C5=CNC6=C5C=CC(=C6)F
Vincristine sulfate	OS(O)(=O)=O.[H][C@@]12N3CC[C@]11C(N(C=O)C4=CC(OC)=C(C=C14)[C@]1(CC4CN(CC(O)(CC)C4)CCC4=C1NC1=CC=CC=C41)C(=O)OC)[C@](O)([C@H](OC(C)=O)[C@]2(CC)C=CC3)C(=O)OC	Temsirolimus	C[C@@H]1CC[C@H]2C[C@@H](/C(=C/C=C/C=C/[C@H](C[C@H](C(=O)[C@@H]([C@@H](/C(=C/[C@H](C(=O)C[C@H](OC(=O)[C@@H]3CCCCN3C(=O)C(=O)[C@@]1(O2)O)[C@H](C)C[C@@H]4CC[C@H]([C@@H](C4)OC)OC(=O)C(C)(CO)CO)C)/C)O)OC)C)C)/C)OC
Vincristine sulfate	OS(O)(=O)=O.[H][C@@]12N3CC[C@]11C(N(C=O)C4=CC(OC)=C(C=C14)[C@]1(CC4CN(CC(O)(CC)C4)CCC4=C1NC1=CC=CC=C41)C(=O)OC)[C@](O)([C@H](OC(C)=O)[C@]2(CC)C=CC3)C(=O)OC	Eltrombopag	CC1=C(C=C(C=C1)N2C(=O)C(=C(N2)C)N=NC3=CC=CC(=C3O)C4=CC(=CC=C4)C(=O)O)C
Vincristine sulfate	OS(O)(=O)=O.[H][C@@]12N3CC[C@]11C(N(C=O)C4=CC(OC)=C(C=C14)[C@]1(CC4CN(CC(O)(CC)C4)CCC4=C1NC1=CC=CC=C41)C(=O)OC)[C@](O)([C@H](OC(C)=O)[C@]2(CC)C=CC3)C(=O)OC	Raltegravir	CC1=NN=C(O1)C(=O)NC(C)(C)C2=NC(=C(C(=O)N2C)O)C(=O)NCC3=CC=C(C=C3)F
Vincristine sulfate	OS(O)(=O)=O.[H][C@@]12N3CC[C@]11C(N(C=O)C4=CC(OC)=C(C=C14)[C@]1(CC4CN(CC(O)(CC)C4)CCC4=C1NC1=CC=CC=C41)C(=O)OC)[C@](O)([C@H](OC(C)=O)[C@]2(CC)C=CC3)C(=O)OC	Venetoclax	CC1(C)CCC(=C(C1)C2=CC=C(Cl)C=C2)CN3CCN(CC3)C4=CC(=C(C=C4)C(=O)N[S](=O)(=O)C5=CC=C(NCC6CCOCC6)C(=C5)[N+]([O-])=O)OC7=CN=C8[NH]C=CC8=C7
Vincristine sulfate	OS(O)(=O)=O.[H][C@@]12N3CC[C@]11C(N(C=O)C4=CC(OC)=C(C=C14)[C@]1(CC4CN(CC(O)(CC)C4)CCC4=C1NC1=CC=CC=C41)C(=O)OC)[C@](O)([C@H](OC(C)=O)[C@]2(CC)C=CC3)C(=O)OC	EF24	C1C(=CC2=CC=CC=C2F)C(=O)C(=CC3=CC=CC=C3F)CN1.Cl
Vincristine sulfate	OS(O)(=O)=O.[H][C@@]12N3CC[C@]11C(N(C=O)C4=CC(OC)=C(C=C14)[C@]1(CC4CN(CC(O)(CC)C4)CCC4=C1NC1=CC=CC=C41)C(=O)OC)[C@](O)([C@H](OC(C)=O)[C@]2(CC)C=CC3)C(=O)OC	Panobinostat	CC1=C(C2=CC=CC=C2N1)CCNCC3=CC=C(C=C3)/C=C/C(=O)NO
Vincristine sulfate	OS(O)(=O)=O.[H][C@@]12N3CC[C@]11C(N(C=O)C4=CC(OC)=C(C=C14)[C@]1(CC4CN(CC(O)(CC)C4)CCC4=C1NC1=CC=CC=C41)C(=O)OC)[C@](O)([C@H](OC(C)=O)[C@]2(CC)C=CC3)C(=O)OC	Bufalin	C[C@]12CC[C@@H](C[C@H]1CC[C@@H]3[C@@H]2CC[C@]4([C@@]3(CC[C@@H]4C5=COC(=O)C=C5)O)C)O
Vincristine sulfate	OS(O)(=O)=O.[H][C@@]12N3CC[C@]11C(N(C=O)C4=CC(OC)=C(C=C14)[C@]1(CC4CN(CC(O)(CC)C4)CCC4=C1NC1=CC=CC=C41)C(=O)OC)[C@](O)([C@H](OC(C)=O)[C@]2(CC)C=CC3)C(=O)OC	Proscillaridin A	C[C@H]1[C@@H]([C@H]([C@H]([C@@H](O1)O[C@H]2CC[C@@]3([C@H]4CC[C@@]5([C@H](CC[C@@]5([C@@H]4CCC3=C2)O)C6=COC(=O)C=C6)C)C)O)O)O
Vincristine sulfate	OS(O)(=O)=O.[H][C@@]12N3CC[C@]11C(N(C=O)C4=CC(OC)=C(C=C14)[C@]1(CC4CN(CC(O)(CC)C4)CCC4=C1NC1=CC=CC=C41)C(=O)OC)[C@](O)([C@H](OC(C)=O)[C@]2(CC)C=CC3)C(=O)OC	Cinobufagin	CC(=O)O[C@@H]1[C@@H]([C@]2(CC[C@H]3[C@H]([C@@]24[C@@H]1O4)CC[C@H]5[C@@]3(CC[C@@H](C5)O)C)C)C6=COC(=O)C=C6
Vincristine sulfate	OS(O)(=O)=O.[H][C@@]12N3CC[C@]11C(N(C=O)C4=CC(OC)=C(C=C14)[C@]1(CC4CN(CC(O)(CC)C4)CCC4=C1NC1=CC=CC=C41)C(=O)OC)[C@](O)([C@H](OC(C)=O)[C@]2(CC)C=CC3)C(=O)OC	Peruvoside	C[C@H]1[C@@H]([C@H]([C@@H]([C@@H](O1)O[C@H]2CC[C@]3([C@@H](C2)CC[C@@H]4[C@@H]3CC[C@]5([C@@]4(CC[C@@H]5C6=CC(=O)OC6)O)C)C=O)O)OC)O
Vincristine sulfate	OS(O)(=O)=O.[H][C@@]12N3CC[C@]11C(N(C=O)C4=CC(OC)=C(C=C14)[C@]1(CC4CN(CC(O)(CC)C4)CCC4=C1NC1=CC=CC=C41)C(=O)OC)[C@](O)([C@H](OC(C)=O)[C@]2(CC)C=CC3)C(=O)OC	Digitoxin	C[C@@H]1[C@H]([C@H](C[C@@H](O1)O[C@@H]2[C@H](O[C@H](C[C@@H]2O)O[C@@H]3[C@H](O[C@H](C[C@@H]3O)O[C@H]4CC[C@]5([C@@H](C4)CC[C@@H]6[C@@H]5CC[C@]7([C@@]6(CC[C@@H]7C8=CC(=O)OC8)O)C)C)C)C)O)O
Vincristine sulfate	OS(O)(=O)=O.[H][C@@]12N3CC[C@]11C(N(C=O)C4=CC(OC)=C(C=C14)[C@]1(CC4CN(CC(O)(CC)C4)CCC4=C1NC1=CC=CC=C41)C(=O)OC)[C@](O)([C@H](OC(C)=O)[C@]2(CC)C=CC3)C(=O)OC	Convallotoxin	C[C@H]1[C@@H]([C@H]([C@H]([C@@H](O1)O[C@H]2CC[C@@]3([C@H]4CC[C@@]5([C@H](CC[C@@]5([C@@H]4CC[C@@]3(C2)O)O)C6=CC(=O)OC6)C)C=O)O)O)O
Vincristine sulfate	OS(O)(=O)=O.[H][C@@]12N3CC[C@]11C(N(C=O)C4=CC(OC)=C(C=C14)[C@]1(CC4CN(CC(O)(CC)C4)CCC4=C1NC1=CC=CC=C41)C(=O)OC)[C@](O)([C@H](OC(C)=O)[C@]2(CC)C=CC3)C(=O)OC	ABT-737	CN(C)CC[C@H](CSC1=CC=CC=C1)NC2=C(C=C(C=C2)S(=O)(=O)NC(=O)C3=CC=C(C=C3)N4CCN(CC4)CC5=CC=CC=C5C6=CC=C(C=C6)Cl)[N+](=O)[O-]
Vincristine sulfate	OS(O)(=O)=O.[H][C@@]12N3CC[C@]11C(N(C=O)C4=CC(OC)=C(C=C14)[C@]1(CC4CN(CC(O)(CC)C4)CCC4=C1NC1=CC=CC=C41)C(=O)OC)[C@](O)([C@H](OC(C)=O)[C@]2(CC)C=CC3)C(=O)OC	Fisetin	C1=CC(=C(C=C1C2=C(C(=O)C3=C(O2)C=C(C=C3)O)O)O)O
Vincristine sulfate	OS(O)(=O)=O.[H][C@@]12N3CC[C@]11C(N(C=O)C4=CC(OC)=C(C=C14)[C@]1(CC4CN(CC(O)(CC)C4)CCC4=C1NC1=CC=CC=C41)C(=O)OC)[C@](O)([C@H](OC(C)=O)[C@]2(CC)C=CC3)C(=O)OC	Curcumin	COC1=C(C=CC(=C1)/C=C/C(=O)CC(=O)/C=C/C2=CC(=C(C=C2)O)OC)O
Vincristine sulfate	OS(O)(=O)=O.[H][C@@]12N3CC[C@]11C(N(C=O)C4=CC(OC)=C(C=C14)[C@]1(CC4CN(CC(O)(CC)C4)CCC4=C1NC1=CC=CC=C41)C(=O)OC)[C@](O)([C@H](OC(C)=O)[C@]2(CC)C=CC3)C(=O)OC	Dasatinib	CC1=C(C(=CC=C1)Cl)NC(=O)C2=CN=C(S2)NC3=CC(=NC(=N3)C)N4CCN(CC4)CCO
Vincristine sulfate	OS(O)(=O)=O.[H][C@@]12N3CC[C@]11C(N(C=O)C4=CC(OC)=C(C=C14)[C@]1(CC4CN(CC(O)(CC)C4)CCC4=C1NC1=CC=CC=C41)C(=O)OC)[C@](O)([C@H](OC(C)=O)[C@]2(CC)C=CC3)C(=O)OC	Navitoclax	CC1(CCC(=C(C1)CN2CCN(CC2)C3=CC=C(C=C3)C(=O)NS(=O)(=O)C4=CC(=C(C=C4)N[C@H](CCN5CCOCC5)CSC6=CC=CC=C6)S(=O)(=O)C(F)(F)F)C7=CC=C(C=C7)Cl)C
Vincristine sulfate	OS(O)(=O)=O.[H][C@@]12N3CC[C@]11C(N(C=O)C4=CC(OC)=C(C=C14)[C@]1(CC4CN(CC(O)(CC)C4)CCC4=C1NC1=CC=CC=C41)C(=O)OC)[C@](O)([C@H](OC(C)=O)[C@]2(CC)C=CC3)C(=O)OC	A1331852	O=C(NC1=NC(C=CC=C2)=C2S1)C3=C(CN(C4=CC=C(C5=C(C)N(CC6(C[C@@H](C7)C8)C[C@H]7C[C@H]8C6)N=C5)C(C(O)=O)=N4)CC9)C9=CC=C3
Vincristine sulfate	OS(O)(=O)=O.[H][C@@]12N3CC[C@]11C(N(C=O)C4=CC(OC)=C(C=C14)[C@]1(CC4CN(CC(O)(CC)C4)CCC4=C1NC1=CC=CC=C41)C(=O)OC)[C@](O)([C@H](OC(C)=O)[C@]2(CC)C=CC3)C(=O)OC	A1155463	O=C(NC1=NC(C=CC=C2)=C2S1)C3=C(CN(C4=NC(C(O)=O)=C(CCCOC5=C(F)C=C(C#CCN(C)C)C=C5)S4)CC6)C6=CC=C3
Vincristine sulfate	OS(O)(=O)=O.[H][C@@]12N3CC[C@]11C(N(C=O)C4=CC(OC)=C(C=C14)[C@]1(CC4CN(CC(O)(CC)C4)CCC4=C1NC1=CC=CC=C41)C(=O)OC)[C@](O)([C@H](OC(C)=O)[C@]2(CC)C=CC3)C(=O)OC	ginkgetin	COc1cc(O)c2C(=O)C=C(Oc2c1)c3ccc(OC)c(c3)c4c(O)cc(O)c5C(=O)C=C(Oc45)c6ccc(O)cc6
Vincristine sulfate	OS(O)(=O)=O.[H][C@@]12N3CC[C@]11C(N(C=O)C4=CC(OC)=C(C=C14)[C@]1(CC4CN(CC(O)(CC)C4)CCC4=C1NC1=CC=CC=C41)C(=O)OC)[C@](O)([C@H](OC(C)=O)[C@]2(CC)C=CC3)C(=O)OC	oleandrin	COC1CC(OC(C)C1O)O[C@H]2CC[C@@]3(C)[C@H](CC[C@@H]4[C@@H]3CC[C@]5(C)[C@H]([C@H](C[C@]45O)OC(C)=O)C6=CC(=O)OC6)C2
Vincristine sulfate	OS(O)(=O)=O.[H][C@@]12N3CC[C@]11C(N(C=O)C4=CC(OC)=C(C=C14)[C@]1(CC4CN(CC(O)(CC)C4)CCC4=C1NC1=CC=CC=C41)C(=O)OC)[C@](O)([C@H](OC(C)=O)[C@]2(CC)C=CC3)C(=O)OC	periplocin	COC1[C@H](O)C(CO[C@@H]2C(O)C[C@@H](O)OC2C)O[C@@H](O[C@H]3CC[C@]4(C)C5CC[C@]6(C)[C@H](CC[C@]6(O)C5CC[C@]4(O)C3)C7=CC(=O)OC7)C1O
Vincristine sulfate	OS(O)(=O)=O.[H][C@@]12N3CC[C@]11C(N(C=O)C4=CC(OC)=C(C=C14)[C@]1(CC4CN(CC(O)(CC)C4)CCC4=C1NC1=CC=CC=C41)C(=O)OC)[C@](O)([C@H](OC(C)=O)[C@]2(CC)C=CC3)C(=O)OC	BRD-K56819078	COC1=C(C=C(C=C1)C(=O)NC2=CC3=C(C=C2)N=C(S3)SCC(=O)NC4=CC=CC=C4F)OC
Vincristine sulfate	OS(O)(=O)=O.[H][C@@]12N3CC[C@]11C(N(C=O)C4=CC(OC)=C(C=C14)[C@]1(CC4CN(CC(O)(CC)C4)CCC4=C1NC1=CC=CC=C41)C(=O)OC)[C@](O)([C@H](OC(C)=O)[C@]2(CC)C=CC3)C(=O)OC	XL888	CC1=CC(C(N)=O)=C(N[C@H](C)CC)C=C1C(N[C@]2([H])C[C@H](CC3)N(C4=NC=C(C(C5CC5)=O)C=C4)[C@H]3C2)=O
Tanespimycin	CC1CC(C(C(C=C(C(C(C=CC=C(C(=O)NC2=CC(=O)C(=C(C1)C2=O)NCC=C)C)OC)OC(=O)N)C)C)O)OC	Geldanamycin	CC1CC(C(C(C=C(C(C(C=CC=C(C(=O)NC2=CC(=O)C(=C(C1)C2=O)OC)C)OC)OC(=O)N)C)C)O)OC
Tanespimycin	CC1CC(C(C(C=C(C(C(C=CC=C(C(=O)NC2=CC(=O)C(=C(C1)C2=O)NCC=C)C)OC)OC(=O)N)C)C)O)OC	Alvespimycin	CC1CC(C(C(C=C(C(C(C=CC=C(C(=O)NC2=CC(=O)C(=C(C1)C2=O)NCCN(C)C)C)OC)OC(=O)N)C)C)O)OC
Tanespimycin	CC1CC(C(C(C=C(C(C(C=CC=C(C(=O)NC2=CC(=O)C(=C(C1)C2=O)NCC=C)C)OC)OC(=O)N)C)C)O)OC	ProDrug A	ClC[C@@H]1CN(C(CCCC(N(C[C@H]2CCl)C3=C2C4=CC=CC=C4C(OC5O[C@@H](CO)C(O)C(O)[C@@H]5O)=C3)=O)=O)C6=C1C7=CC=CC=C7C(OC8O[C@H](CO)C(O)C(O)[C@H]8O)=C6
Tanespimycin	CC1CC(C(C(C=C(C(C(C=CC=C(C(=O)NC2=CC(=O)C(=C(C1)C2=O)NCC=C)C)OC)OC(=O)N)C)C)O)OC	JHB76B	ClC[C@@H]1CN(C(CCCCCC(N(C[C@H]2CCl)C3=C2C4=CC=CC=C4C(OC5O[C@@H](CO)C(O)C(O)[C@@H]5O)=C3)=O)=O)C6=C1C7=CC=CC=C7C(OC8O[C@H](CO)C(O)C(O)[C@H]8O)=C6
Tanespimycin	CC1CC(C(C(C=C(C(C(C=CC=C(C(=O)NC2=CC(=O)C(=C(C1)C2=O)NCC=C)C)OC)OC(=O)N)C)C)O)OC	CGP-74514A	Cl.CCn1cnc2c(Nc3cccc(Cl)c3)nc(N[C@@H]4CCCC[C@@H]4N)nc12
Tanespimycin	CC1CC(C(C(C=C(C(C(C=CC=C(C(=O)NC2=CC(=O)C(=C(C1)C2=O)NCC=C)C)OC)OC(=O)N)C)C)O)OC	Ouabagenin	C[C@]12C[C@H]([C@H]3[C@H]([C@]1(CC[C@@H]2C4=CC(=O)OC4)O)CC[C@]5([C@@]3([C@@H](C[C@@H](C5)O)O)CO)O)O
Tanespimycin	CC1CC(C(C(C=C(C(C(C=CC=C(C(=O)NC2=CC(=O)C(=C(C1)C2=O)NCC=C)C)OC)OC(=O)N)C)C)O)OC	K-Strophanthin	C[C@@H]1[C@H]([C@H](C[C@@H](O1)O[C@H]2CC[C@@]3([C@H]4CC[C@@]5([C@H](CC[C@@]5([C@@H]4CC[C@@]3(C2)O)O)C6=CC(=O)OC6)C)C=O)OC)O[C@H]7[C@@H]([C@H]([C@@H]([C@H](O7)CO)O)O)O
Tanespimycin	CC1CC(C(C(C=C(C(C(C=CC=C(C(=O)NC2=CC(=O)C(=C(C1)C2=O)NCC=C)C)OC)OC(=O)N)C)C)O)OC	Strophanthidin	C[C@]12CC[C@H]3[C@H]([C@]1(CC[C@@H]2C4=CC(=O)OC4)O)CC[C@]5([C@@]3(CC[C@@H](C5)O)C=O)O
Tanespimycin	CC1CC(C(C(C=C(C(C(C=CC=C(C(=O)NC2=CC(=O)C(=C(C1)C2=O)NCC=C)C)OC)OC(=O)N)C)C)O)OC	PF-573228	CS(=O)(=O)C1=CC=CC(=C1)CNC2=NC(=NC=C2C(F)(F)F)NC3=CC4=C(C=C3)NC(=O)CC4
Tanespimycin	CC1CC(C(C(C=C(C(C(C=CC=C(C(=O)NC2=CC(=O)C(=C(C1)C2=O)NCC=C)C)OC)OC(=O)N)C)C)O)OC	LY-367265	C1CC2=C3C(=CC=C2)N(S(=O)(=O)N3C1)CCN4CCC(=CC4)C5=CNC6=C5C=CC(=C6)F
Tanespimycin	CC1CC(C(C(C=C(C(C(C=CC=C(C(=O)NC2=CC(=O)C(=C(C1)C2=O)NCC=C)C)OC)OC(=O)N)C)C)O)OC	Temsirolimus	C[C@@H]1CC[C@H]2C[C@@H](/C(=C/C=C/C=C/[C@H](C[C@H](C(=O)[C@@H]([C@@H](/C(=C/[C@H](C(=O)C[C@H](OC(=O)[C@@H]3CCCCN3C(=O)C(=O)[C@@]1(O2)O)[C@H](C)C[C@@H]4CC[C@H]([C@@H](C4)OC)OC(=O)C(C)(CO)CO)C)/C)O)OC)C)C)/C)OC
Tanespimycin	CC1CC(C(C(C=C(C(C(C=CC=C(C(=O)NC2=CC(=O)C(=C(C1)C2=O)NCC=C)C)OC)OC(=O)N)C)C)O)OC	Eltrombopag	CC1=C(C=C(C=C1)N2C(=O)C(=C(N2)C)N=NC3=CC=CC(=C3O)C4=CC(=CC=C4)C(=O)O)C
Tanespimycin	CC1CC(C(C(C=C(C(C(C=CC=C(C(=O)NC2=CC(=O)C(=C(C1)C2=O)NCC=C)C)OC)OC(=O)N)C)C)O)OC	Raltegravir	CC1=NN=C(O1)C(=O)NC(C)(C)C2=NC(=C(C(=O)N2C)O)C(=O)NCC3=CC=C(C=C3)F
Tanespimycin	CC1CC(C(C(C=C(C(C(C=CC=C(C(=O)NC2=CC(=O)C(=C(C1)C2=O)NCC=C)C)OC)OC(=O)N)C)C)O)OC	Venetoclax	CC1(C)CCC(=C(C1)C2=CC=C(Cl)C=C2)CN3CCN(CC3)C4=CC(=C(C=C4)C(=O)N[S](=O)(=O)C5=CC=C(NCC6CCOCC6)C(=C5)[N+]([O-])=O)OC7=CN=C8[NH]C=CC8=C7
Tanespimycin	CC1CC(C(C(C=C(C(C(C=CC=C(C(=O)NC2=CC(=O)C(=C(C1)C2=O)NCC=C)C)OC)OC(=O)N)C)C)O)OC	EF24	C1C(=CC2=CC=CC=C2F)C(=O)C(=CC3=CC=CC=C3F)CN1.Cl
Tanespimycin	CC1CC(C(C(C=C(C(C(C=CC=C(C(=O)NC2=CC(=O)C(=C(C1)C2=O)NCC=C)C)OC)OC(=O)N)C)C)O)OC	Panobinostat	CC1=C(C2=CC=CC=C2N1)CCNCC3=CC=C(C=C3)/C=C/C(=O)NO
Tanespimycin	CC1CC(C(C(C=C(C(C(C=CC=C(C(=O)NC2=CC(=O)C(=C(C1)C2=O)NCC=C)C)OC)OC(=O)N)C)C)O)OC	Bufalin	C[C@]12CC[C@@H](C[C@H]1CC[C@@H]3[C@@H]2CC[C@]4([C@@]3(CC[C@@H]4C5=COC(=O)C=C5)O)C)O
Tanespimycin	CC1CC(C(C(C=C(C(C(C=CC=C(C(=O)NC2=CC(=O)C(=C(C1)C2=O)NCC=C)C)OC)OC(=O)N)C)C)O)OC	Proscillaridin A	C[C@H]1[C@@H]([C@H]([C@H]([C@@H](O1)O[C@H]2CC[C@@]3([C@H]4CC[C@@]5([C@H](CC[C@@]5([C@@H]4CCC3=C2)O)C6=COC(=O)C=C6)C)C)O)O)O
Tanespimycin	CC1CC(C(C(C=C(C(C(C=CC=C(C(=O)NC2=CC(=O)C(=C(C1)C2=O)NCC=C)C)OC)OC(=O)N)C)C)O)OC	Cinobufagin	CC(=O)O[C@@H]1[C@@H]([C@]2(CC[C@H]3[C@H]([C@@]24[C@@H]1O4)CC[C@H]5[C@@]3(CC[C@@H](C5)O)C)C)C6=COC(=O)C=C6
Tanespimycin	CC1CC(C(C(C=C(C(C(C=CC=C(C(=O)NC2=CC(=O)C(=C(C1)C2=O)NCC=C)C)OC)OC(=O)N)C)C)O)OC	Peruvoside	C[C@H]1[C@@H]([C@H]([C@@H]([C@@H](O1)O[C@H]2CC[C@]3([C@@H](C2)CC[C@@H]4[C@@H]3CC[C@]5([C@@]4(CC[C@@H]5C6=CC(=O)OC6)O)C)C=O)O)OC)O
Tanespimycin	CC1CC(C(C(C=C(C(C(C=CC=C(C(=O)NC2=CC(=O)C(=C(C1)C2=O)NCC=C)C)OC)OC(=O)N)C)C)O)OC	Digitoxin	C[C@@H]1[C@H]([C@H](C[C@@H](O1)O[C@@H]2[C@H](O[C@H](C[C@@H]2O)O[C@@H]3[C@H](O[C@H](C[C@@H]3O)O[C@H]4CC[C@]5([C@@H](C4)CC[C@@H]6[C@@H]5CC[C@]7([C@@]6(CC[C@@H]7C8=CC(=O)OC8)O)C)C)C)C)O)O
Tanespimycin	CC1CC(C(C(C=C(C(C(C=CC=C(C(=O)NC2=CC(=O)C(=C(C1)C2=O)NCC=C)C)OC)OC(=O)N)C)C)O)OC	Convallotoxin	C[C@H]1[C@@H]([C@H]([C@H]([C@@H](O1)O[C@H]2CC[C@@]3([C@H]4CC[C@@]5([C@H](CC[C@@]5([C@@H]4CC[C@@]3(C2)O)O)C6=CC(=O)OC6)C)C=O)O)O)O
Tanespimycin	CC1CC(C(C(C=C(C(C(C=CC=C(C(=O)NC2=CC(=O)C(=C(C1)C2=O)NCC=C)C)OC)OC(=O)N)C)C)O)OC	ABT-737	CN(C)CC[C@H](CSC1=CC=CC=C1)NC2=C(C=C(C=C2)S(=O)(=O)NC(=O)C3=CC=C(C=C3)N4CCN(CC4)CC5=CC=CC=C5C6=CC=C(C=C6)Cl)[N+](=O)[O-]
Tanespimycin	CC1CC(C(C(C=C(C(C(C=CC=C(C(=O)NC2=CC(=O)C(=C(C1)C2=O)NCC=C)C)OC)OC(=O)N)C)C)O)OC	Fisetin	C1=CC(=C(C=C1C2=C(C(=O)C3=C(O2)C=C(C=C3)O)O)O)O
Tanespimycin	CC1CC(C(C(C=C(C(C(C=CC=C(C(=O)NC2=CC(=O)C(=C(C1)C2=O)NCC=C)C)OC)OC(=O)N)C)C)O)OC	Curcumin	COC1=C(C=CC(=C1)/C=C/C(=O)CC(=O)/C=C/C2=CC(=C(C=C2)O)OC)O
Tanespimycin	CC1CC(C(C(C=C(C(C(C=CC=C(C(=O)NC2=CC(=O)C(=C(C1)C2=O)NCC=C)C)OC)OC(=O)N)C)C)O)OC	Dasatinib	CC1=C(C(=CC=C1)Cl)NC(=O)C2=CN=C(S2)NC3=CC(=NC(=N3)C)N4CCN(CC4)CCO
Tanespimycin	CC1CC(C(C(C=C(C(C(C=CC=C(C(=O)NC2=CC(=O)C(=C(C1)C2=O)NCC=C)C)OC)OC(=O)N)C)C)O)OC	Navitoclax	CC1(CCC(=C(C1)CN2CCN(CC2)C3=CC=C(C=C3)C(=O)NS(=O)(=O)C4=CC(=C(C=C4)N[C@H](CCN5CCOCC5)CSC6=CC=CC=C6)S(=O)(=O)C(F)(F)F)C7=CC=C(C=C7)Cl)C
Tanespimycin	CC1CC(C(C(C=C(C(C(C=CC=C(C(=O)NC2=CC(=O)C(=C(C1)C2=O)NCC=C)C)OC)OC(=O)N)C)C)O)OC	A1331852	O=C(NC1=NC(C=CC=C2)=C2S1)C3=C(CN(C4=CC=C(C5=C(C)N(CC6(C[C@@H](C7)C8)C[C@H]7C[C@H]8C6)N=C5)C(C(O)=O)=N4)CC9)C9=CC=C3
Tanespimycin	CC1CC(C(C(C=C(C(C(C=CC=C(C(=O)NC2=CC(=O)C(=C(C1)C2=O)NCC=C)C)OC)OC(=O)N)C)C)O)OC	A1155463	O=C(NC1=NC(C=CC=C2)=C2S1)C3=C(CN(C4=NC(C(O)=O)=C(CCCOC5=C(F)C=C(C#CCN(C)C)C=C5)S4)CC6)C6=CC=C3
Tanespimycin	CC1CC(C(C(C=C(C(C(C=CC=C(C(=O)NC2=CC(=O)C(=C(C1)C2=O)NCC=C)C)OC)OC(=O)N)C)C)O)OC	ginkgetin	COc1cc(O)c2C(=O)C=C(Oc2c1)c3ccc(OC)c(c3)c4c(O)cc(O)c5C(=O)C=C(Oc45)c6ccc(O)cc6
Tanespimycin	CC1CC(C(C(C=C(C(C(C=CC=C(C(=O)NC2=CC(=O)C(=C(C1)C2=O)NCC=C)C)OC)OC(=O)N)C)C)O)OC	oleandrin	COC1CC(OC(C)C1O)O[C@H]2CC[C@@]3(C)[C@H](CC[C@@H]4[C@@H]3CC[C@]5(C)[C@H]([C@H](C[C@]45O)OC(C)=O)C6=CC(=O)OC6)C2
Tanespimycin	CC1CC(C(C(C=C(C(C(C=CC=C(C(=O)NC2=CC(=O)C(=C(C1)C2=O)NCC=C)C)OC)OC(=O)N)C)C)O)OC	periplocin	COC1[C@H](O)C(CO[C@@H]2C(O)C[C@@H](O)OC2C)O[C@@H](O[C@H]3CC[C@]4(C)C5CC[C@]6(C)[C@H](CC[C@]6(O)C5CC[C@]4(O)C3)C7=CC(=O)OC7)C1O
Tanespimycin	CC1CC(C(C(C=C(C(C(C=CC=C(C(=O)NC2=CC(=O)C(=C(C1)C2=O)NCC=C)C)OC)OC(=O)N)C)C)O)OC	BRD-K56819078	COC1=C(C=C(C=C1)C(=O)NC2=CC3=C(C=C2)N=C(S3)SCC(=O)NC4=CC=CC=C4F)OC
Tanespimycin	CC1CC(C(C(C=C(C(C(C=CC=C(C(=O)NC2=CC(=O)C(=C(C1)C2=O)NCC=C)C)OC)OC(=O)N)C)C)O)OC	XL888	CC1=CC(C(N)=O)=C(N[C@H](C)CC)C=C1C(N[C@]2([H])C[C@H](CC3)N(C4=NC=C(C(C5CC5)=O)C=C4)[C@H]3C2)=O
Geldanamycin	CC1CC(C(C(C=C(C(C(C=CC=C(C(=O)NC2=CC(=O)C(=C(C1)C2=O)OC)C)OC)OC(=O)N)C)C)O)OC	Alvespimycin	CC1CC(C(C(C=C(C(C(C=CC=C(C(=O)NC2=CC(=O)C(=C(C1)C2=O)NCCN(C)C)C)OC)OC(=O)N)C)C)O)OC
Geldanamycin	CC1CC(C(C(C=C(C(C(C=CC=C(C(=O)NC2=CC(=O)C(=C(C1)C2=O)OC)C)OC)OC(=O)N)C)C)O)OC	ProDrug A	ClC[C@@H]1CN(C(CCCC(N(C[C@H]2CCl)C3=C2C4=CC=CC=C4C(OC5O[C@@H](CO)C(O)C(O)[C@@H]5O)=C3)=O)=O)C6=C1C7=CC=CC=C7C(OC8O[C@H](CO)C(O)C(O)[C@H]8O)=C6
Geldanamycin	CC1CC(C(C(C=C(C(C(C=CC=C(C(=O)NC2=CC(=O)C(=C(C1)C2=O)OC)C)OC)OC(=O)N)C)C)O)OC	JHB76B	ClC[C@@H]1CN(C(CCCCCC(N(C[C@H]2CCl)C3=C2C4=CC=CC=C4C(OC5O[C@@H](CO)C(O)C(O)[C@@H]5O)=C3)=O)=O)C6=C1C7=CC=CC=C7C(OC8O[C@H](CO)C(O)C(O)[C@H]8O)=C6
Geldanamycin	CC1CC(C(C(C=C(C(C(C=CC=C(C(=O)NC2=CC(=O)C(=C(C1)C2=O)OC)C)OC)OC(=O)N)C)C)O)OC	CGP-74514A	Cl.CCn1cnc2c(Nc3cccc(Cl)c3)nc(N[C@@H]4CCCC[C@@H]4N)nc12
Geldanamycin	CC1CC(C(C(C=C(C(C(C=CC=C(C(=O)NC2=CC(=O)C(=C(C1)C2=O)OC)C)OC)OC(=O)N)C)C)O)OC	Ouabagenin	C[C@]12C[C@H]([C@H]3[C@H]([C@]1(CC[C@@H]2C4=CC(=O)OC4)O)CC[C@]5([C@@]3([C@@H](C[C@@H](C5)O)O)CO)O)O
Geldanamycin	CC1CC(C(C(C=C(C(C(C=CC=C(C(=O)NC2=CC(=O)C(=C(C1)C2=O)OC)C)OC)OC(=O)N)C)C)O)OC	K-Strophanthin	C[C@@H]1[C@H]([C@H](C[C@@H](O1)O[C@H]2CC[C@@]3([C@H]4CC[C@@]5([C@H](CC[C@@]5([C@@H]4CC[C@@]3(C2)O)O)C6=CC(=O)OC6)C)C=O)OC)O[C@H]7[C@@H]([C@H]([C@@H]([C@H](O7)CO)O)O)O
Geldanamycin	CC1CC(C(C(C=C(C(C(C=CC=C(C(=O)NC2=CC(=O)C(=C(C1)C2=O)OC)C)OC)OC(=O)N)C)C)O)OC	Strophanthidin	C[C@]12CC[C@H]3[C@H]([C@]1(CC[C@@H]2C4=CC(=O)OC4)O)CC[C@]5([C@@]3(CC[C@@H](C5)O)C=O)O
Geldanamycin	CC1CC(C(C(C=C(C(C(C=CC=C(C(=O)NC2=CC(=O)C(=C(C1)C2=O)OC)C)OC)OC(=O)N)C)C)O)OC	PF-573228	CS(=O)(=O)C1=CC=CC(=C1)CNC2=NC(=NC=C2C(F)(F)F)NC3=CC4=C(C=C3)NC(=O)CC4
Geldanamycin	CC1CC(C(C(C=C(C(C(C=CC=C(C(=O)NC2=CC(=O)C(=C(C1)C2=O)OC)C)OC)OC(=O)N)C)C)O)OC	LY-367265	C1CC2=C3C(=CC=C2)N(S(=O)(=O)N3C1)CCN4CCC(=CC4)C5=CNC6=C5C=CC(=C6)F
Geldanamycin	CC1CC(C(C(C=C(C(C(C=CC=C(C(=O)NC2=CC(=O)C(=C(C1)C2=O)OC)C)OC)OC(=O)N)C)C)O)OC	Temsirolimus	C[C@@H]1CC[C@H]2C[C@@H](/C(=C/C=C/C=C/[C@H](C[C@H](C(=O)[C@@H]([C@@H](/C(=C/[C@H](C(=O)C[C@H](OC(=O)[C@@H]3CCCCN3C(=O)C(=O)[C@@]1(O2)O)[C@H](C)C[C@@H]4CC[C@H]([C@@H](C4)OC)OC(=O)C(C)(CO)CO)C)/C)O)OC)C)C)/C)OC
Geldanamycin	CC1CC(C(C(C=C(C(C(C=CC=C(C(=O)NC2=CC(=O)C(=C(C1)C2=O)OC)C)OC)OC(=O)N)C)C)O)OC	Eltrombopag	CC1=C(C=C(C=C1)N2C(=O)C(=C(N2)C)N=NC3=CC=CC(=C3O)C4=CC(=CC=C4)C(=O)O)C
Geldanamycin	CC1CC(C(C(C=C(C(C(C=CC=C(C(=O)NC2=CC(=O)C(=C(C1)C2=O)OC)C)OC)OC(=O)N)C)C)O)OC	Raltegravir	CC1=NN=C(O1)C(=O)NC(C)(C)C2=NC(=C(C(=O)N2C)O)C(=O)NCC3=CC=C(C=C3)F
Geldanamycin	CC1CC(C(C(C=C(C(C(C=CC=C(C(=O)NC2=CC(=O)C(=C(C1)C2=O)OC)C)OC)OC(=O)N)C)C)O)OC	Venetoclax	CC1(C)CCC(=C(C1)C2=CC=C(Cl)C=C2)CN3CCN(CC3)C4=CC(=C(C=C4)C(=O)N[S](=O)(=O)C5=CC=C(NCC6CCOCC6)C(=C5)[N+]([O-])=O)OC7=CN=C8[NH]C=CC8=C7
Geldanamycin	CC1CC(C(C(C=C(C(C(C=CC=C(C(=O)NC2=CC(=O)C(=C(C1)C2=O)OC)C)OC)OC(=O)N)C)C)O)OC	EF24	C1C(=CC2=CC=CC=C2F)C(=O)C(=CC3=CC=CC=C3F)CN1.Cl
Geldanamycin	CC1CC(C(C(C=C(C(C(C=CC=C(C(=O)NC2=CC(=O)C(=C(C1)C2=O)OC)C)OC)OC(=O)N)C)C)O)OC	Panobinostat	CC1=C(C2=CC=CC=C2N1)CCNCC3=CC=C(C=C3)/C=C/C(=O)NO
Geldanamycin	CC1CC(C(C(C=C(C(C(C=CC=C(C(=O)NC2=CC(=O)C(=C(C1)C2=O)OC)C)OC)OC(=O)N)C)C)O)OC	Bufalin	C[C@]12CC[C@@H](C[C@H]1CC[C@@H]3[C@@H]2CC[C@]4([C@@]3(CC[C@@H]4C5=COC(=O)C=C5)O)C)O
Geldanamycin	CC1CC(C(C(C=C(C(C(C=CC=C(C(=O)NC2=CC(=O)C(=C(C1)C2=O)OC)C)OC)OC(=O)N)C)C)O)OC	Proscillaridin A	C[C@H]1[C@@H]([C@H]([C@H]([C@@H](O1)O[C@H]2CC[C@@]3([C@H]4CC[C@@]5([C@H](CC[C@@]5([C@@H]4CCC3=C2)O)C6=COC(=O)C=C6)C)C)O)O)O
Geldanamycin	CC1CC(C(C(C=C(C(C(C=CC=C(C(=O)NC2=CC(=O)C(=C(C1)C2=O)OC)C)OC)OC(=O)N)C)C)O)OC	Cinobufagin	CC(=O)O[C@@H]1[C@@H]([C@]2(CC[C@H]3[C@H]([C@@]24[C@@H]1O4)CC[C@H]5[C@@]3(CC[C@@H](C5)O)C)C)C6=COC(=O)C=C6
Geldanamycin	CC1CC(C(C(C=C(C(C(C=CC=C(C(=O)NC2=CC(=O)C(=C(C1)C2=O)OC)C)OC)OC(=O)N)C)C)O)OC	Peruvoside	C[C@H]1[C@@H]([C@H]([C@@H]([C@@H](O1)O[C@H]2CC[C@]3([C@@H](C2)CC[C@@H]4[C@@H]3CC[C@]5([C@@]4(CC[C@@H]5C6=CC(=O)OC6)O)C)C=O)O)OC)O
Geldanamycin	CC1CC(C(C(C=C(C(C(C=CC=C(C(=O)NC2=CC(=O)C(=C(C1)C2=O)OC)C)OC)OC(=O)N)C)C)O)OC	Digitoxin	C[C@@H]1[C@H]([C@H](C[C@@H](O1)O[C@@H]2[C@H](O[C@H](C[C@@H]2O)O[C@@H]3[C@H](O[C@H](C[C@@H]3O)O[C@H]4CC[C@]5([C@@H](C4)CC[C@@H]6[C@@H]5CC[C@]7([C@@]6(CC[C@@H]7C8=CC(=O)OC8)O)C)C)C)C)O)O
Geldanamycin	CC1CC(C(C(C=C(C(C(C=CC=C(C(=O)NC2=CC(=O)C(=C(C1)C2=O)OC)C)OC)OC(=O)N)C)C)O)OC	Convallotoxin	C[C@H]1[C@@H]([C@H]([C@H]([C@@H](O1)O[C@H]2CC[C@@]3([C@H]4CC[C@@]5([C@H](CC[C@@]5([C@@H]4CC[C@@]3(C2)O)O)C6=CC(=O)OC6)C)C=O)O)O)O
Geldanamycin	CC1CC(C(C(C=C(C(C(C=CC=C(C(=O)NC2=CC(=O)C(=C(C1)C2=O)OC)C)OC)OC(=O)N)C)C)O)OC	ABT-737	CN(C)CC[C@H](CSC1=CC=CC=C1)NC2=C(C=C(C=C2)S(=O)(=O)NC(=O)C3=CC=C(C=C3)N4CCN(CC4)CC5=CC=CC=C5C6=CC=C(C=C6)Cl)[N+](=O)[O-]
Geldanamycin	CC1CC(C(C(C=C(C(C(C=CC=C(C(=O)NC2=CC(=O)C(=C(C1)C2=O)OC)C)OC)OC(=O)N)C)C)O)OC	Fisetin	C1=CC(=C(C=C1C2=C(C(=O)C3=C(O2)C=C(C=C3)O)O)O)O
Geldanamycin	CC1CC(C(C(C=C(C(C(C=CC=C(C(=O)NC2=CC(=O)C(=C(C1)C2=O)OC)C)OC)OC(=O)N)C)C)O)OC	Curcumin	COC1=C(C=CC(=C1)/C=C/C(=O)CC(=O)/C=C/C2=CC(=C(C=C2)O)OC)O
Geldanamycin	CC1CC(C(C(C=C(C(C(C=CC=C(C(=O)NC2=CC(=O)C(=C(C1)C2=O)OC)C)OC)OC(=O)N)C)C)O)OC	Dasatinib	CC1=C(C(=CC=C1)Cl)NC(=O)C2=CN=C(S2)NC3=CC(=NC(=N3)C)N4CCN(CC4)CCO
Geldanamycin	CC1CC(C(C(C=C(C(C(C=CC=C(C(=O)NC2=CC(=O)C(=C(C1)C2=O)OC)C)OC)OC(=O)N)C)C)O)OC	Navitoclax	CC1(CCC(=C(C1)CN2CCN(CC2)C3=CC=C(C=C3)C(=O)NS(=O)(=O)C4=CC(=C(C=C4)N[C@H](CCN5CCOCC5)CSC6=CC=CC=C6)S(=O)(=O)C(F)(F)F)C7=CC=C(C=C7)Cl)C
Geldanamycin	CC1CC(C(C(C=C(C(C(C=CC=C(C(=O)NC2=CC(=O)C(=C(C1)C2=O)OC)C)OC)OC(=O)N)C)C)O)OC	A1331852	O=C(NC1=NC(C=CC=C2)=C2S1)C3=C(CN(C4=CC=C(C5=C(C)N(CC6(C[C@@H](C7)C8)C[C@H]7C[C@H]8C6)N=C5)C(C(O)=O)=N4)CC9)C9=CC=C3
Geldanamycin	CC1CC(C(C(C=C(C(C(C=CC=C(C(=O)NC2=CC(=O)C(=C(C1)C2=O)OC)C)OC)OC(=O)N)C)C)O)OC	A1155463	O=C(NC1=NC(C=CC=C2)=C2S1)C3=C(CN(C4=NC(C(O)=O)=C(CCCOC5=C(F)C=C(C#CCN(C)C)C=C5)S4)CC6)C6=CC=C3
Geldanamycin	CC1CC(C(C(C=C(C(C(C=CC=C(C(=O)NC2=CC(=O)C(=C(C1)C2=O)OC)C)OC)OC(=O)N)C)C)O)OC	ginkgetin	COc1cc(O)c2C(=O)C=C(Oc2c1)c3ccc(OC)c(c3)c4c(O)cc(O)c5C(=O)C=C(Oc45)c6ccc(O)cc6
Geldanamycin	CC1CC(C(C(C=C(C(C(C=CC=C(C(=O)NC2=CC(=O)C(=C(C1)C2=O)OC)C)OC)OC(=O)N)C)C)O)OC	oleandrin	COC1CC(OC(C)C1O)O[C@H]2CC[C@@]3(C)[C@H](CC[C@@H]4[C@@H]3CC[C@]5(C)[C@H]([C@H](C[C@]45O)OC(C)=O)C6=CC(=O)OC6)C2
Geldanamycin	CC1CC(C(C(C=C(C(C(C=CC=C(C(=O)NC2=CC(=O)C(=C(C1)C2=O)OC)C)OC)OC(=O)N)C)C)O)OC	periplocin	COC1[C@H](O)C(CO[C@@H]2C(O)C[C@@H](O)OC2C)O[C@@H](O[C@H]3CC[C@]4(C)C5CC[C@]6(C)[C@H](CC[C@]6(O)C5CC[C@]4(O)C3)C7=CC(=O)OC7)C1O
Geldanamycin	CC1CC(C(C(C=C(C(C(C=CC=C(C(=O)NC2=CC(=O)C(=C(C1)C2=O)OC)C)OC)OC(=O)N)C)C)O)OC	BRD-K56819078	COC1=C(C=C(C=C1)C(=O)NC2=CC3=C(C=C2)N=C(S3)SCC(=O)NC4=CC=CC=C4F)OC
Geldanamycin	CC1CC(C(C(C=C(C(C(C=CC=C(C(=O)NC2=CC(=O)C(=C(C1)C2=O)OC)C)OC)OC(=O)N)C)C)O)OC	XL888	CC1=CC(C(N)=O)=C(N[C@H](C)CC)C=C1C(N[C@]2([H])C[C@H](CC3)N(C4=NC=C(C(C5CC5)=O)C=C4)[C@H]3C2)=O
Alvespimycin	CC1CC(C(C(C=C(C(C(C=CC=C(C(=O)NC2=CC(=O)C(=C(C1)C2=O)NCCN(C)C)C)OC)OC(=O)N)C)C)O)OC	ProDrug A	ClC[C@@H]1CN(C(CCCC(N(C[C@H]2CCl)C3=C2C4=CC=CC=C4C(OC5O[C@@H](CO)C(O)C(O)[C@@H]5O)=C3)=O)=O)C6=C1C7=CC=CC=C7C(OC8O[C@H](CO)C(O)C(O)[C@H]8O)=C6
Alvespimycin	CC1CC(C(C(C=C(C(C(C=CC=C(C(=O)NC2=CC(=O)C(=C(C1)C2=O)NCCN(C)C)C)OC)OC(=O)N)C)C)O)OC	JHB76B	ClC[C@@H]1CN(C(CCCCCC(N(C[C@H]2CCl)C3=C2C4=CC=CC=C4C(OC5O[C@@H](CO)C(O)C(O)[C@@H]5O)=C3)=O)=O)C6=C1C7=CC=CC=C7C(OC8O[C@H](CO)C(O)C(O)[C@H]8O)=C6
Alvespimycin	CC1CC(C(C(C=C(C(C(C=CC=C(C(=O)NC2=CC(=O)C(=C(C1)C2=O)NCCN(C)C)C)OC)OC(=O)N)C)C)O)OC	CGP-74514A	Cl.CCn1cnc2c(Nc3cccc(Cl)c3)nc(N[C@@H]4CCCC[C@@H]4N)nc12
Alvespimycin	CC1CC(C(C(C=C(C(C(C=CC=C(C(=O)NC2=CC(=O)C(=C(C1)C2=O)NCCN(C)C)C)OC)OC(=O)N)C)C)O)OC	Ouabagenin	C[C@]12C[C@H]([C@H]3[C@H]([C@]1(CC[C@@H]2C4=CC(=O)OC4)O)CC[C@]5([C@@]3([C@@H](C[C@@H](C5)O)O)CO)O)O
Alvespimycin	CC1CC(C(C(C=C(C(C(C=CC=C(C(=O)NC2=CC(=O)C(=C(C1)C2=O)NCCN(C)C)C)OC)OC(=O)N)C)C)O)OC	K-Strophanthin	C[C@@H]1[C@H]([C@H](C[C@@H](O1)O[C@H]2CC[C@@]3([C@H]4CC[C@@]5([C@H](CC[C@@]5([C@@H]4CC[C@@]3(C2)O)O)C6=CC(=O)OC6)C)C=O)OC)O[C@H]7[C@@H]([C@H]([C@@H]([C@H](O7)CO)O)O)O
Alvespimycin	CC1CC(C(C(C=C(C(C(C=CC=C(C(=O)NC2=CC(=O)C(=C(C1)C2=O)NCCN(C)C)C)OC)OC(=O)N)C)C)O)OC	Strophanthidin	C[C@]12CC[C@H]3[C@H]([C@]1(CC[C@@H]2C4=CC(=O)OC4)O)CC[C@]5([C@@]3(CC[C@@H](C5)O)C=O)O
Alvespimycin	CC1CC(C(C(C=C(C(C(C=CC=C(C(=O)NC2=CC(=O)C(=C(C1)C2=O)NCCN(C)C)C)OC)OC(=O)N)C)C)O)OC	PF-573228	CS(=O)(=O)C1=CC=CC(=C1)CNC2=NC(=NC=C2C(F)(F)F)NC3=CC4=C(C=C3)NC(=O)CC4
Alvespimycin	CC1CC(C(C(C=C(C(C(C=CC=C(C(=O)NC2=CC(=O)C(=C(C1)C2=O)NCCN(C)C)C)OC)OC(=O)N)C)C)O)OC	LY-367265	C1CC2=C3C(=CC=C2)N(S(=O)(=O)N3C1)CCN4CCC(=CC4)C5=CNC6=C5C=CC(=C6)F
Alvespimycin	CC1CC(C(C(C=C(C(C(C=CC=C(C(=O)NC2=CC(=O)C(=C(C1)C2=O)NCCN(C)C)C)OC)OC(=O)N)C)C)O)OC	Temsirolimus	C[C@@H]1CC[C@H]2C[C@@H](/C(=C/C=C/C=C/[C@H](C[C@H](C(=O)[C@@H]([C@@H](/C(=C/[C@H](C(=O)C[C@H](OC(=O)[C@@H]3CCCCN3C(=O)C(=O)[C@@]1(O2)O)[C@H](C)C[C@@H]4CC[C@H]([C@@H](C4)OC)OC(=O)C(C)(CO)CO)C)/C)O)OC)C)C)/C)OC
Alvespimycin	CC1CC(C(C(C=C(C(C(C=CC=C(C(=O)NC2=CC(=O)C(=C(C1)C2=O)NCCN(C)C)C)OC)OC(=O)N)C)C)O)OC	Eltrombopag	CC1=C(C=C(C=C1)N2C(=O)C(=C(N2)C)N=NC3=CC=CC(=C3O)C4=CC(=CC=C4)C(=O)O)C
Alvespimycin	CC1CC(C(C(C=C(C(C(C=CC=C(C(=O)NC2=CC(=O)C(=C(C1)C2=O)NCCN(C)C)C)OC)OC(=O)N)C)C)O)OC	Raltegravir	CC1=NN=C(O1)C(=O)NC(C)(C)C2=NC(=C(C(=O)N2C)O)C(=O)NCC3=CC=C(C=C3)F
Alvespimycin	CC1CC(C(C(C=C(C(C(C=CC=C(C(=O)NC2=CC(=O)C(=C(C1)C2=O)NCCN(C)C)C)OC)OC(=O)N)C)C)O)OC	Venetoclax	CC1(C)CCC(=C(C1)C2=CC=C(Cl)C=C2)CN3CCN(CC3)C4=CC(=C(C=C4)C(=O)N[S](=O)(=O)C5=CC=C(NCC6CCOCC6)C(=C5)[N+]([O-])=O)OC7=CN=C8[NH]C=CC8=C7
Alvespimycin	CC1CC(C(C(C=C(C(C(C=CC=C(C(=O)NC2=CC(=O)C(=C(C1)C2=O)NCCN(C)C)C)OC)OC(=O)N)C)C)O)OC	EF24	C1C(=CC2=CC=CC=C2F)C(=O)C(=CC3=CC=CC=C3F)CN1.Cl
Alvespimycin	CC1CC(C(C(C=C(C(C(C=CC=C(C(=O)NC2=CC(=O)C(=C(C1)C2=O)NCCN(C)C)C)OC)OC(=O)N)C)C)O)OC	Panobinostat	CC1=C(C2=CC=CC=C2N1)CCNCC3=CC=C(C=C3)/C=C/C(=O)NO
Alvespimycin	CC1CC(C(C(C=C(C(C(C=CC=C(C(=O)NC2=CC(=O)C(=C(C1)C2=O)NCCN(C)C)C)OC)OC(=O)N)C)C)O)OC	Bufalin	C[C@]12CC[C@@H](C[C@H]1CC[C@@H]3[C@@H]2CC[C@]4([C@@]3(CC[C@@H]4C5=COC(=O)C=C5)O)C)O
Alvespimycin	CC1CC(C(C(C=C(C(C(C=CC=C(C(=O)NC2=CC(=O)C(=C(C1)C2=O)NCCN(C)C)C)OC)OC(=O)N)C)C)O)OC	Proscillaridin A	C[C@H]1[C@@H]([C@H]([C@H]([C@@H](O1)O[C@H]2CC[C@@]3([C@H]4CC[C@@]5([C@H](CC[C@@]5([C@@H]4CCC3=C2)O)C6=COC(=O)C=C6)C)C)O)O)O
Alvespimycin	CC1CC(C(C(C=C(C(C(C=CC=C(C(=O)NC2=CC(=O)C(=C(C1)C2=O)NCCN(C)C)C)OC)OC(=O)N)C)C)O)OC	Cinobufagin	CC(=O)O[C@@H]1[C@@H]([C@]2(CC[C@H]3[C@H]([C@@]24[C@@H]1O4)CC[C@H]5[C@@]3(CC[C@@H](C5)O)C)C)C6=COC(=O)C=C6
Alvespimycin	CC1CC(C(C(C=C(C(C(C=CC=C(C(=O)NC2=CC(=O)C(=C(C1)C2=O)NCCN(C)C)C)OC)OC(=O)N)C)C)O)OC	Peruvoside	C[C@H]1[C@@H]([C@H]([C@@H]([C@@H](O1)O[C@H]2CC[C@]3([C@@H](C2)CC[C@@H]4[C@@H]3CC[C@]5([C@@]4(CC[C@@H]5C6=CC(=O)OC6)O)C)C=O)O)OC)O
Alvespimycin	CC1CC(C(C(C=C(C(C(C=CC=C(C(=O)NC2=CC(=O)C(=C(C1)C2=O)NCCN(C)C)C)OC)OC(=O)N)C)C)O)OC	Digitoxin	C[C@@H]1[C@H]([C@H](C[C@@H](O1)O[C@@H]2[C@H](O[C@H](C[C@@H]2O)O[C@@H]3[C@H](O[C@H](C[C@@H]3O)O[C@H]4CC[C@]5([C@@H](C4)CC[C@@H]6[C@@H]5CC[C@]7([C@@]6(CC[C@@H]7C8=CC(=O)OC8)O)C)C)C)C)O)O
Alvespimycin	CC1CC(C(C(C=C(C(C(C=CC=C(C(=O)NC2=CC(=O)C(=C(C1)C2=O)NCCN(C)C)C)OC)OC(=O)N)C)C)O)OC	Convallotoxin	C[C@H]1[C@@H]([C@H]([C@H]([C@@H](O1)O[C@H]2CC[C@@]3([C@H]4CC[C@@]5([C@H](CC[C@@]5([C@@H]4CC[C@@]3(C2)O)O)C6=CC(=O)OC6)C)C=O)O)O)O
Alvespimycin	CC1CC(C(C(C=C(C(C(C=CC=C(C(=O)NC2=CC(=O)C(=C(C1)C2=O)NCCN(C)C)C)OC)OC(=O)N)C)C)O)OC	ABT-737	CN(C)CC[C@H](CSC1=CC=CC=C1)NC2=C(C=C(C=C2)S(=O)(=O)NC(=O)C3=CC=C(C=C3)N4CCN(CC4)CC5=CC=CC=C5C6=CC=C(C=C6)Cl)[N+](=O)[O-]
Alvespimycin	CC1CC(C(C(C=C(C(C(C=CC=C(C(=O)NC2=CC(=O)C(=C(C1)C2=O)NCCN(C)C)C)OC)OC(=O)N)C)C)O)OC	Fisetin	C1=CC(=C(C=C1C2=C(C(=O)C3=C(O2)C=C(C=C3)O)O)O)O
Alvespimycin	CC1CC(C(C(C=C(C(C(C=CC=C(C(=O)NC2=CC(=O)C(=C(C1)C2=O)NCCN(C)C)C)OC)OC(=O)N)C)C)O)OC	Curcumin	COC1=C(C=CC(=C1)/C=C/C(=O)CC(=O)/C=C/C2=CC(=C(C=C2)O)OC)O
Alvespimycin	CC1CC(C(C(C=C(C(C(C=CC=C(C(=O)NC2=CC(=O)C(=C(C1)C2=O)NCCN(C)C)C)OC)OC(=O)N)C)C)O)OC	Dasatinib	CC1=C(C(=CC=C1)Cl)NC(=O)C2=CN=C(S2)NC3=CC(=NC(=N3)C)N4CCN(CC4)CCO
Alvespimycin	CC1CC(C(C(C=C(C(C(C=CC=C(C(=O)NC2=CC(=O)C(=C(C1)C2=O)NCCN(C)C)C)OC)OC(=O)N)C)C)O)OC	Navitoclax	CC1(CCC(=C(C1)CN2CCN(CC2)C3=CC=C(C=C3)C(=O)NS(=O)(=O)C4=CC(=C(C=C4)N[C@H](CCN5CCOCC5)CSC6=CC=CC=C6)S(=O)(=O)C(F)(F)F)C7=CC=C(C=C7)Cl)C
Alvespimycin	CC1CC(C(C(C=C(C(C(C=CC=C(C(=O)NC2=CC(=O)C(=C(C1)C2=O)NCCN(C)C)C)OC)OC(=O)N)C)C)O)OC	A1331852	O=C(NC1=NC(C=CC=C2)=C2S1)C3=C(CN(C4=CC=C(C5=C(C)N(CC6(C[C@@H](C7)C8)C[C@H]7C[C@H]8C6)N=C5)C(C(O)=O)=N4)CC9)C9=CC=C3
Alvespimycin	CC1CC(C(C(C=C(C(C(C=CC=C(C(=O)NC2=CC(=O)C(=C(C1)C2=O)NCCN(C)C)C)OC)OC(=O)N)C)C)O)OC	A1155463	O=C(NC1=NC(C=CC=C2)=C2S1)C3=C(CN(C4=NC(C(O)=O)=C(CCCOC5=C(F)C=C(C#CCN(C)C)C=C5)S4)CC6)C6=CC=C3
Alvespimycin	CC1CC(C(C(C=C(C(C(C=CC=C(C(=O)NC2=CC(=O)C(=C(C1)C2=O)NCCN(C)C)C)OC)OC(=O)N)C)C)O)OC	ginkgetin	COc1cc(O)c2C(=O)C=C(Oc2c1)c3ccc(OC)c(c3)c4c(O)cc(O)c5C(=O)C=C(Oc45)c6ccc(O)cc6
Alvespimycin	CC1CC(C(C(C=C(C(C(C=CC=C(C(=O)NC2=CC(=O)C(=C(C1)C2=O)NCCN(C)C)C)OC)OC(=O)N)C)C)O)OC	oleandrin	COC1CC(OC(C)C1O)O[C@H]2CC[C@@]3(C)[C@H](CC[C@@H]4[C@@H]3CC[C@]5(C)[C@H]([C@H](C[C@]45O)OC(C)=O)C6=CC(=O)OC6)C2
Alvespimycin	CC1CC(C(C(C=C(C(C(C=CC=C(C(=O)NC2=CC(=O)C(=C(C1)C2=O)NCCN(C)C)C)OC)OC(=O)N)C)C)O)OC	periplocin	COC1[C@H](O)C(CO[C@@H]2C(O)C[C@@H](O)OC2C)O[C@@H](O[C@H]3CC[C@]4(C)C5CC[C@]6(C)[C@H](CC[C@]6(O)C5CC[C@]4(O)C3)C7=CC(=O)OC7)C1O
Alvespimycin	CC1CC(C(C(C=C(C(C(C=CC=C(C(=O)NC2=CC(=O)C(=C(C1)C2=O)NCCN(C)C)C)OC)OC(=O)N)C)C)O)OC	BRD-K56819078	COC1=C(C=C(C=C1)C(=O)NC2=CC3=C(C=C2)N=C(S3)SCC(=O)NC4=CC=CC=C4F)OC
Alvespimycin	CC1CC(C(C(C=C(C(C(C=CC=C(C(=O)NC2=CC(=O)C(=C(C1)C2=O)NCCN(C)C)C)OC)OC(=O)N)C)C)O)OC	XL888	CC1=CC(C(N)=O)=C(N[C@H](C)CC)C=C1C(N[C@]2([H])C[C@H](CC3)N(C4=NC=C(C(C5CC5)=O)C=C4)[C@H]3C2)=O
ProDrug A	ClC[C@@H]1CN(C(CCCC(N(C[C@H]2CCl)C3=C2C4=CC=CC=C4C(OC5O[C@@H](CO)C(O)C(O)[C@@H]5O)=C3)=O)=O)C6=C1C7=CC=CC=C7C(OC8O[C@H](CO)C(O)C(O)[C@H]8O)=C6	JHB76B	ClC[C@@H]1CN(C(CCCCCC(N(C[C@H]2CCl)C3=C2C4=CC=CC=C4C(OC5O[C@@H](CO)C(O)C(O)[C@@H]5O)=C3)=O)=O)C6=C1C7=CC=CC=C7C(OC8O[C@H](CO)C(O)C(O)[C@H]8O)=C6
ProDrug A	ClC[C@@H]1CN(C(CCCC(N(C[C@H]2CCl)C3=C2C4=CC=CC=C4C(OC5O[C@@H](CO)C(O)C(O)[C@@H]5O)=C3)=O)=O)C6=C1C7=CC=CC=C7C(OC8O[C@H](CO)C(O)C(O)[C@H]8O)=C6	CGP-74514A	Cl.CCn1cnc2c(Nc3cccc(Cl)c3)nc(N[C@@H]4CCCC[C@@H]4N)nc12
ProDrug A	ClC[C@@H]1CN(C(CCCC(N(C[C@H]2CCl)C3=C2C4=CC=CC=C4C(OC5O[C@@H](CO)C(O)C(O)[C@@H]5O)=C3)=O)=O)C6=C1C7=CC=CC=C7C(OC8O[C@H](CO)C(O)C(O)[C@H]8O)=C6	Ouabagenin	C[C@]12C[C@H]([C@H]3[C@H]([C@]1(CC[C@@H]2C4=CC(=O)OC4)O)CC[C@]5([C@@]3([C@@H](C[C@@H](C5)O)O)CO)O)O
ProDrug A	ClC[C@@H]1CN(C(CCCC(N(C[C@H]2CCl)C3=C2C4=CC=CC=C4C(OC5O[C@@H](CO)C(O)C(O)[C@@H]5O)=C3)=O)=O)C6=C1C7=CC=CC=C7C(OC8O[C@H](CO)C(O)C(O)[C@H]8O)=C6	K-Strophanthin	C[C@@H]1[C@H]([C@H](C[C@@H](O1)O[C@H]2CC[C@@]3([C@H]4CC[C@@]5([C@H](CC[C@@]5([C@@H]4CC[C@@]3(C2)O)O)C6=CC(=O)OC6)C)C=O)OC)O[C@H]7[C@@H]([C@H]([C@@H]([C@H](O7)CO)O)O)O
ProDrug A	ClC[C@@H]1CN(C(CCCC(N(C[C@H]2CCl)C3=C2C4=CC=CC=C4C(OC5O[C@@H](CO)C(O)C(O)[C@@H]5O)=C3)=O)=O)C6=C1C7=CC=CC=C7C(OC8O[C@H](CO)C(O)C(O)[C@H]8O)=C6	Strophanthidin	C[C@]12CC[C@H]3[C@H]([C@]1(CC[C@@H]2C4=CC(=O)OC4)O)CC[C@]5([C@@]3(CC[C@@H](C5)O)C=O)O
ProDrug A	ClC[C@@H]1CN(C(CCCC(N(C[C@H]2CCl)C3=C2C4=CC=CC=C4C(OC5O[C@@H](CO)C(O)C(O)[C@@H]5O)=C3)=O)=O)C6=C1C7=CC=CC=C7C(OC8O[C@H](CO)C(O)C(O)[C@H]8O)=C6	PF-573228	CS(=O)(=O)C1=CC=CC(=C1)CNC2=NC(=NC=C2C(F)(F)F)NC3=CC4=C(C=C3)NC(=O)CC4
ProDrug A	ClC[C@@H]1CN(C(CCCC(N(C[C@H]2CCl)C3=C2C4=CC=CC=C4C(OC5O[C@@H](CO)C(O)C(O)[C@@H]5O)=C3)=O)=O)C6=C1C7=CC=CC=C7C(OC8O[C@H](CO)C(O)C(O)[C@H]8O)=C6	LY-367265	C1CC2=C3C(=CC=C2)N(S(=O)(=O)N3C1)CCN4CCC(=CC4)C5=CNC6=C5C=CC(=C6)F
ProDrug A	ClC[C@@H]1CN(C(CCCC(N(C[C@H]2CCl)C3=C2C4=CC=CC=C4C(OC5O[C@@H](CO)C(O)C(O)[C@@H]5O)=C3)=O)=O)C6=C1C7=CC=CC=C7C(OC8O[C@H](CO)C(O)C(O)[C@H]8O)=C6	Temsirolimus	C[C@@H]1CC[C@H]2C[C@@H](/C(=C/C=C/C=C/[C@H](C[C@H](C(=O)[C@@H]([C@@H](/C(=C/[C@H](C(=O)C[C@H](OC(=O)[C@@H]3CCCCN3C(=O)C(=O)[C@@]1(O2)O)[C@H](C)C[C@@H]4CC[C@H]([C@@H](C4)OC)OC(=O)C(C)(CO)CO)C)/C)O)OC)C)C)/C)OC
ProDrug A	ClC[C@@H]1CN(C(CCCC(N(C[C@H]2CCl)C3=C2C4=CC=CC=C4C(OC5O[C@@H](CO)C(O)C(O)[C@@H]5O)=C3)=O)=O)C6=C1C7=CC=CC=C7C(OC8O[C@H](CO)C(O)C(O)[C@H]8O)=C6	Eltrombopag	CC1=C(C=C(C=C1)N2C(=O)C(=C(N2)C)N=NC3=CC=CC(=C3O)C4=CC(=CC=C4)C(=O)O)C
ProDrug A	ClC[C@@H]1CN(C(CCCC(N(C[C@H]2CCl)C3=C2C4=CC=CC=C4C(OC5O[C@@H](CO)C(O)C(O)[C@@H]5O)=C3)=O)=O)C6=C1C7=CC=CC=C7C(OC8O[C@H](CO)C(O)C(O)[C@H]8O)=C6	Raltegravir	CC1=NN=C(O1)C(=O)NC(C)(C)C2=NC(=C(C(=O)N2C)O)C(=O)NCC3=CC=C(C=C3)F
ProDrug A	ClC[C@@H]1CN(C(CCCC(N(C[C@H]2CCl)C3=C2C4=CC=CC=C4C(OC5O[C@@H](CO)C(O)C(O)[C@@H]5O)=C3)=O)=O)C6=C1C7=CC=CC=C7C(OC8O[C@H](CO)C(O)C(O)[C@H]8O)=C6	Venetoclax	CC1(C)CCC(=C(C1)C2=CC=C(Cl)C=C2)CN3CCN(CC3)C4=CC(=C(C=C4)C(=O)N[S](=O)(=O)C5=CC=C(NCC6CCOCC6)C(=C5)[N+]([O-])=O)OC7=CN=C8[NH]C=CC8=C7
ProDrug A	ClC[C@@H]1CN(C(CCCC(N(C[C@H]2CCl)C3=C2C4=CC=CC=C4C(OC5O[C@@H](CO)C(O)C(O)[C@@H]5O)=C3)=O)=O)C6=C1C7=CC=CC=C7C(OC8O[C@H](CO)C(O)C(O)[C@H]8O)=C6	EF24	C1C(=CC2=CC=CC=C2F)C(=O)C(=CC3=CC=CC=C3F)CN1.Cl
ProDrug A	ClC[C@@H]1CN(C(CCCC(N(C[C@H]2CCl)C3=C2C4=CC=CC=C4C(OC5O[C@@H](CO)C(O)C(O)[C@@H]5O)=C3)=O)=O)C6=C1C7=CC=CC=C7C(OC8O[C@H](CO)C(O)C(O)[C@H]8O)=C6	Panobinostat	CC1=C(C2=CC=CC=C2N1)CCNCC3=CC=C(C=C3)/C=C/C(=O)NO
ProDrug A	ClC[C@@H]1CN(C(CCCC(N(C[C@H]2CCl)C3=C2C4=CC=CC=C4C(OC5O[C@@H](CO)C(O)C(O)[C@@H]5O)=C3)=O)=O)C6=C1C7=CC=CC=C7C(OC8O[C@H](CO)C(O)C(O)[C@H]8O)=C6	Bufalin	C[C@]12CC[C@@H](C[C@H]1CC[C@@H]3[C@@H]2CC[C@]4([C@@]3(CC[C@@H]4C5=COC(=O)C=C5)O)C)O
ProDrug A	ClC[C@@H]1CN(C(CCCC(N(C[C@H]2CCl)C3=C2C4=CC=CC=C4C(OC5O[C@@H](CO)C(O)C(O)[C@@H]5O)=C3)=O)=O)C6=C1C7=CC=CC=C7C(OC8O[C@H](CO)C(O)C(O)[C@H]8O)=C6	Proscillaridin A	C[C@H]1[C@@H]([C@H]([C@H]([C@@H](O1)O[C@H]2CC[C@@]3([C@H]4CC[C@@]5([C@H](CC[C@@]5([C@@H]4CCC3=C2)O)C6=COC(=O)C=C6)C)C)O)O)O
ProDrug A	ClC[C@@H]1CN(C(CCCC(N(C[C@H]2CCl)C3=C2C4=CC=CC=C4C(OC5O[C@@H](CO)C(O)C(O)[C@@H]5O)=C3)=O)=O)C6=C1C7=CC=CC=C7C(OC8O[C@H](CO)C(O)C(O)[C@H]8O)=C6	Cinobufagin	CC(=O)O[C@@H]1[C@@H]([C@]2(CC[C@H]3[C@H]([C@@]24[C@@H]1O4)CC[C@H]5[C@@]3(CC[C@@H](C5)O)C)C)C6=COC(=O)C=C6
ProDrug A	ClC[C@@H]1CN(C(CCCC(N(C[C@H]2CCl)C3=C2C4=CC=CC=C4C(OC5O[C@@H](CO)C(O)C(O)[C@@H]5O)=C3)=O)=O)C6=C1C7=CC=CC=C7C(OC8O[C@H](CO)C(O)C(O)[C@H]8O)=C6	Peruvoside	C[C@H]1[C@@H]([C@H]([C@@H]([C@@H](O1)O[C@H]2CC[C@]3([C@@H](C2)CC[C@@H]4[C@@H]3CC[C@]5([C@@]4(CC[C@@H]5C6=CC(=O)OC6)O)C)C=O)O)OC)O
ProDrug A	ClC[C@@H]1CN(C(CCCC(N(C[C@H]2CCl)C3=C2C4=CC=CC=C4C(OC5O[C@@H](CO)C(O)C(O)[C@@H]5O)=C3)=O)=O)C6=C1C7=CC=CC=C7C(OC8O[C@H](CO)C(O)C(O)[C@H]8O)=C6	Digitoxin	C[C@@H]1[C@H]([C@H](C[C@@H](O1)O[C@@H]2[C@H](O[C@H](C[C@@H]2O)O[C@@H]3[C@H](O[C@H](C[C@@H]3O)O[C@H]4CC[C@]5([C@@H](C4)CC[C@@H]6[C@@H]5CC[C@]7([C@@]6(CC[C@@H]7C8=CC(=O)OC8)O)C)C)C)C)O)O
ProDrug A	ClC[C@@H]1CN(C(CCCC(N(C[C@H]2CCl)C3=C2C4=CC=CC=C4C(OC5O[C@@H](CO)C(O)C(O)[C@@H]5O)=C3)=O)=O)C6=C1C7=CC=CC=C7C(OC8O[C@H](CO)C(O)C(O)[C@H]8O)=C6	Convallotoxin	C[C@H]1[C@@H]([C@H]([C@H]([C@@H](O1)O[C@H]2CC[C@@]3([C@H]4CC[C@@]5([C@H](CC[C@@]5([C@@H]4CC[C@@]3(C2)O)O)C6=CC(=O)OC6)C)C=O)O)O)O
ProDrug A	ClC[C@@H]1CN(C(CCCC(N(C[C@H]2CCl)C3=C2C4=CC=CC=C4C(OC5O[C@@H](CO)C(O)C(O)[C@@H]5O)=C3)=O)=O)C6=C1C7=CC=CC=C7C(OC8O[C@H](CO)C(O)C(O)[C@H]8O)=C6	ABT-737	CN(C)CC[C@H](CSC1=CC=CC=C1)NC2=C(C=C(C=C2)S(=O)(=O)NC(=O)C3=CC=C(C=C3)N4CCN(CC4)CC5=CC=CC=C5C6=CC=C(C=C6)Cl)[N+](=O)[O-]
ProDrug A	ClC[C@@H]1CN(C(CCCC(N(C[C@H]2CCl)C3=C2C4=CC=CC=C4C(OC5O[C@@H](CO)C(O)C(O)[C@@H]5O)=C3)=O)=O)C6=C1C7=CC=CC=C7C(OC8O[C@H](CO)C(O)C(O)[C@H]8O)=C6	Fisetin	C1=CC(=C(C=C1C2=C(C(=O)C3=C(O2)C=C(C=C3)O)O)O)O
ProDrug A	ClC[C@@H]1CN(C(CCCC(N(C[C@H]2CCl)C3=C2C4=CC=CC=C4C(OC5O[C@@H](CO)C(O)C(O)[C@@H]5O)=C3)=O)=O)C6=C1C7=CC=CC=C7C(OC8O[C@H](CO)C(O)C(O)[C@H]8O)=C6	Curcumin	COC1=C(C=CC(=C1)/C=C/C(=O)CC(=O)/C=C/C2=CC(=C(C=C2)O)OC)O
ProDrug A	ClC[C@@H]1CN(C(CCCC(N(C[C@H]2CCl)C3=C2C4=CC=CC=C4C(OC5O[C@@H](CO)C(O)C(O)[C@@H]5O)=C3)=O)=O)C6=C1C7=CC=CC=C7C(OC8O[C@H](CO)C(O)C(O)[C@H]8O)=C6	Dasatinib	CC1=C(C(=CC=C1)Cl)NC(=O)C2=CN=C(S2)NC3=CC(=NC(=N3)C)N4CCN(CC4)CCO
ProDrug A	ClC[C@@H]1CN(C(CCCC(N(C[C@H]2CCl)C3=C2C4=CC=CC=C4C(OC5O[C@@H](CO)C(O)C(O)[C@@H]5O)=C3)=O)=O)C6=C1C7=CC=CC=C7C(OC8O[C@H](CO)C(O)C(O)[C@H]8O)=C6	Navitoclax	CC1(CCC(=C(C1)CN2CCN(CC2)C3=CC=C(C=C3)C(=O)NS(=O)(=O)C4=CC(=C(C=C4)N[C@H](CCN5CCOCC5)CSC6=CC=CC=C6)S(=O)(=O)C(F)(F)F)C7=CC=C(C=C7)Cl)C
ProDrug A	ClC[C@@H]1CN(C(CCCC(N(C[C@H]2CCl)C3=C2C4=CC=CC=C4C(OC5O[C@@H](CO)C(O)C(O)[C@@H]5O)=C3)=O)=O)C6=C1C7=CC=CC=C7C(OC8O[C@H](CO)C(O)C(O)[C@H]8O)=C6	A1331852	O=C(NC1=NC(C=CC=C2)=C2S1)C3=C(CN(C4=CC=C(C5=C(C)N(CC6(C[C@@H](C7)C8)C[C@H]7C[C@H]8C6)N=C5)C(C(O)=O)=N4)CC9)C9=CC=C3
ProDrug A	ClC[C@@H]1CN(C(CCCC(N(C[C@H]2CCl)C3=C2C4=CC=CC=C4C(OC5O[C@@H](CO)C(O)C(O)[C@@H]5O)=C3)=O)=O)C6=C1C7=CC=CC=C7C(OC8O[C@H](CO)C(O)C(O)[C@H]8O)=C6	A1155463	O=C(NC1=NC(C=CC=C2)=C2S1)C3=C(CN(C4=NC(C(O)=O)=C(CCCOC5=C(F)C=C(C#CCN(C)C)C=C5)S4)CC6)C6=CC=C3
ProDrug A	ClC[C@@H]1CN(C(CCCC(N(C[C@H]2CCl)C3=C2C4=CC=CC=C4C(OC5O[C@@H](CO)C(O)C(O)[C@@H]5O)=C3)=O)=O)C6=C1C7=CC=CC=C7C(OC8O[C@H](CO)C(O)C(O)[C@H]8O)=C6	ginkgetin	COc1cc(O)c2C(=O)C=C(Oc2c1)c3ccc(OC)c(c3)c4c(O)cc(O)c5C(=O)C=C(Oc45)c6ccc(O)cc6
ProDrug A	ClC[C@@H]1CN(C(CCCC(N(C[C@H]2CCl)C3=C2C4=CC=CC=C4C(OC5O[C@@H](CO)C(O)C(O)[C@@H]5O)=C3)=O)=O)C6=C1C7=CC=CC=C7C(OC8O[C@H](CO)C(O)C(O)[C@H]8O)=C6	oleandrin	COC1CC(OC(C)C1O)O[C@H]2CC[C@@]3(C)[C@H](CC[C@@H]4[C@@H]3CC[C@]5(C)[C@H]([C@H](C[C@]45O)OC(C)=O)C6=CC(=O)OC6)C2
ProDrug A	ClC[C@@H]1CN(C(CCCC(N(C[C@H]2CCl)C3=C2C4=CC=CC=C4C(OC5O[C@@H](CO)C(O)C(O)[C@@H]5O)=C3)=O)=O)C6=C1C7=CC=CC=C7C(OC8O[C@H](CO)C(O)C(O)[C@H]8O)=C6	periplocin	COC1[C@H](O)C(CO[C@@H]2C(O)C[C@@H](O)OC2C)O[C@@H](O[C@H]3CC[C@]4(C)C5CC[C@]6(C)[C@H](CC[C@]6(O)C5CC[C@]4(O)C3)C7=CC(=O)OC7)C1O
ProDrug A	ClC[C@@H]1CN(C(CCCC(N(C[C@H]2CCl)C3=C2C4=CC=CC=C4C(OC5O[C@@H](CO)C(O)C(O)[C@@H]5O)=C3)=O)=O)C6=C1C7=CC=CC=C7C(OC8O[C@H](CO)C(O)C(O)[C@H]8O)=C6	BRD-K56819078	COC1=C(C=C(C=C1)C(=O)NC2=CC3=C(C=C2)N=C(S3)SCC(=O)NC4=CC=CC=C4F)OC
ProDrug A	ClC[C@@H]1CN(C(CCCC(N(C[C@H]2CCl)C3=C2C4=CC=CC=C4C(OC5O[C@@H](CO)C(O)C(O)[C@@H]5O)=C3)=O)=O)C6=C1C7=CC=CC=C7C(OC8O[C@H](CO)C(O)C(O)[C@H]8O)=C6	XL888	CC1=CC(C(N)=O)=C(N[C@H](C)CC)C=C1C(N[C@]2([H])C[C@H](CC3)N(C4=NC=C(C(C5CC5)=O)C=C4)[C@H]3C2)=O
JHB76B	ClC[C@@H]1CN(C(CCCCCC(N(C[C@H]2CCl)C3=C2C4=CC=CC=C4C(OC5O[C@@H](CO)C(O)C(O)[C@@H]5O)=C3)=O)=O)C6=C1C7=CC=CC=C7C(OC8O[C@H](CO)C(O)C(O)[C@H]8O)=C6	CGP-74514A	Cl.CCn1cnc2c(Nc3cccc(Cl)c3)nc(N[C@@H]4CCCC[C@@H]4N)nc12
JHB76B	ClC[C@@H]1CN(C(CCCCCC(N(C[C@H]2CCl)C3=C2C4=CC=CC=C4C(OC5O[C@@H](CO)C(O)C(O)[C@@H]5O)=C3)=O)=O)C6=C1C7=CC=CC=C7C(OC8O[C@H](CO)C(O)C(O)[C@H]8O)=C6	Ouabagenin	C[C@]12C[C@H]([C@H]3[C@H]([C@]1(CC[C@@H]2C4=CC(=O)OC4)O)CC[C@]5([C@@]3([C@@H](C[C@@H](C5)O)O)CO)O)O
JHB76B	ClC[C@@H]1CN(C(CCCCCC(N(C[C@H]2CCl)C3=C2C4=CC=CC=C4C(OC5O[C@@H](CO)C(O)C(O)[C@@H]5O)=C3)=O)=O)C6=C1C7=CC=CC=C7C(OC8O[C@H](CO)C(O)C(O)[C@H]8O)=C6	K-Strophanthin	C[C@@H]1[C@H]([C@H](C[C@@H](O1)O[C@H]2CC[C@@]3([C@H]4CC[C@@]5([C@H](CC[C@@]5([C@@H]4CC[C@@]3(C2)O)O)C6=CC(=O)OC6)C)C=O)OC)O[C@H]7[C@@H]([C@H]([C@@H]([C@H](O7)CO)O)O)O
JHB76B	ClC[C@@H]1CN(C(CCCCCC(N(C[C@H]2CCl)C3=C2C4=CC=CC=C4C(OC5O[C@@H](CO)C(O)C(O)[C@@H]5O)=C3)=O)=O)C6=C1C7=CC=CC=C7C(OC8O[C@H](CO)C(O)C(O)[C@H]8O)=C6	Strophanthidin	C[C@]12CC[C@H]3[C@H]([C@]1(CC[C@@H]2C4=CC(=O)OC4)O)CC[C@]5([C@@]3(CC[C@@H](C5)O)C=O)O
JHB76B	ClC[C@@H]1CN(C(CCCCCC(N(C[C@H]2CCl)C3=C2C4=CC=CC=C4C(OC5O[C@@H](CO)C(O)C(O)[C@@H]5O)=C3)=O)=O)C6=C1C7=CC=CC=C7C(OC8O[C@H](CO)C(O)C(O)[C@H]8O)=C6	PF-573228	CS(=O)(=O)C1=CC=CC(=C1)CNC2=NC(=NC=C2C(F)(F)F)NC3=CC4=C(C=C3)NC(=O)CC4
JHB76B	ClC[C@@H]1CN(C(CCCCCC(N(C[C@H]2CCl)C3=C2C4=CC=CC=C4C(OC5O[C@@H](CO)C(O)C(O)[C@@H]5O)=C3)=O)=O)C6=C1C7=CC=CC=C7C(OC8O[C@H](CO)C(O)C(O)[C@H]8O)=C6	LY-367265	C1CC2=C3C(=CC=C2)N(S(=O)(=O)N3C1)CCN4CCC(=CC4)C5=CNC6=C5C=CC(=C6)F
JHB76B	ClC[C@@H]1CN(C(CCCCCC(N(C[C@H]2CCl)C3=C2C4=CC=CC=C4C(OC5O[C@@H](CO)C(O)C(O)[C@@H]5O)=C3)=O)=O)C6=C1C7=CC=CC=C7C(OC8O[C@H](CO)C(O)C(O)[C@H]8O)=C6	Temsirolimus	C[C@@H]1CC[C@H]2C[C@@H](/C(=C/C=C/C=C/[C@H](C[C@H](C(=O)[C@@H]([C@@H](/C(=C/[C@H](C(=O)C[C@H](OC(=O)[C@@H]3CCCCN3C(=O)C(=O)[C@@]1(O2)O)[C@H](C)C[C@@H]4CC[C@H]([C@@H](C4)OC)OC(=O)C(C)(CO)CO)C)/C)O)OC)C)C)/C)OC
JHB76B	ClC[C@@H]1CN(C(CCCCCC(N(C[C@H]2CCl)C3=C2C4=CC=CC=C4C(OC5O[C@@H](CO)C(O)C(O)[C@@H]5O)=C3)=O)=O)C6=C1C7=CC=CC=C7C(OC8O[C@H](CO)C(O)C(O)[C@H]8O)=C6	Eltrombopag	CC1=C(C=C(C=C1)N2C(=O)C(=C(N2)C)N=NC3=CC=CC(=C3O)C4=CC(=CC=C4)C(=O)O)C
JHB76B	ClC[C@@H]1CN(C(CCCCCC(N(C[C@H]2CCl)C3=C2C4=CC=CC=C4C(OC5O[C@@H](CO)C(O)C(O)[C@@H]5O)=C3)=O)=O)C6=C1C7=CC=CC=C7C(OC8O[C@H](CO)C(O)C(O)[C@H]8O)=C6	Raltegravir	CC1=NN=C(O1)C(=O)NC(C)(C)C2=NC(=C(C(=O)N2C)O)C(=O)NCC3=CC=C(C=C3)F
JHB76B	ClC[C@@H]1CN(C(CCCCCC(N(C[C@H]2CCl)C3=C2C4=CC=CC=C4C(OC5O[C@@H](CO)C(O)C(O)[C@@H]5O)=C3)=O)=O)C6=C1C7=CC=CC=C7C(OC8O[C@H](CO)C(O)C(O)[C@H]8O)=C6	Venetoclax	CC1(C)CCC(=C(C1)C2=CC=C(Cl)C=C2)CN3CCN(CC3)C4=CC(=C(C=C4)C(=O)N[S](=O)(=O)C5=CC=C(NCC6CCOCC6)C(=C5)[N+]([O-])=O)OC7=CN=C8[NH]C=CC8=C7
JHB76B	ClC[C@@H]1CN(C(CCCCCC(N(C[C@H]2CCl)C3=C2C4=CC=CC=C4C(OC5O[C@@H](CO)C(O)C(O)[C@@H]5O)=C3)=O)=O)C6=C1C7=CC=CC=C7C(OC8O[C@H](CO)C(O)C(O)[C@H]8O)=C6	EF24	C1C(=CC2=CC=CC=C2F)C(=O)C(=CC3=CC=CC=C3F)CN1.Cl
JHB76B	ClC[C@@H]1CN(C(CCCCCC(N(C[C@H]2CCl)C3=C2C4=CC=CC=C4C(OC5O[C@@H](CO)C(O)C(O)[C@@H]5O)=C3)=O)=O)C6=C1C7=CC=CC=C7C(OC8O[C@H](CO)C(O)C(O)[C@H]8O)=C6	Panobinostat	CC1=C(C2=CC=CC=C2N1)CCNCC3=CC=C(C=C3)/C=C/C(=O)NO
JHB76B	ClC[C@@H]1CN(C(CCCCCC(N(C[C@H]2CCl)C3=C2C4=CC=CC=C4C(OC5O[C@@H](CO)C(O)C(O)[C@@H]5O)=C3)=O)=O)C6=C1C7=CC=CC=C7C(OC8O[C@H](CO)C(O)C(O)[C@H]8O)=C6	Bufalin	C[C@]12CC[C@@H](C[C@H]1CC[C@@H]3[C@@H]2CC[C@]4([C@@]3(CC[C@@H]4C5=COC(=O)C=C5)O)C)O
JHB76B	ClC[C@@H]1CN(C(CCCCCC(N(C[C@H]2CCl)C3=C2C4=CC=CC=C4C(OC5O[C@@H](CO)C(O)C(O)[C@@H]5O)=C3)=O)=O)C6=C1C7=CC=CC=C7C(OC8O[C@H](CO)C(O)C(O)[C@H]8O)=C6	Proscillaridin A	C[C@H]1[C@@H]([C@H]([C@H]([C@@H](O1)O[C@H]2CC[C@@]3([C@H]4CC[C@@]5([C@H](CC[C@@]5([C@@H]4CCC3=C2)O)C6=COC(=O)C=C6)C)C)O)O)O
JHB76B	ClC[C@@H]1CN(C(CCCCCC(N(C[C@H]2CCl)C3=C2C4=CC=CC=C4C(OC5O[C@@H](CO)C(O)C(O)[C@@H]5O)=C3)=O)=O)C6=C1C7=CC=CC=C7C(OC8O[C@H](CO)C(O)C(O)[C@H]8O)=C6	Cinobufagin	CC(=O)O[C@@H]1[C@@H]([C@]2(CC[C@H]3[C@H]([C@@]24[C@@H]1O4)CC[C@H]5[C@@]3(CC[C@@H](C5)O)C)C)C6=COC(=O)C=C6
JHB76B	ClC[C@@H]1CN(C(CCCCCC(N(C[C@H]2CCl)C3=C2C4=CC=CC=C4C(OC5O[C@@H](CO)C(O)C(O)[C@@H]5O)=C3)=O)=O)C6=C1C7=CC=CC=C7C(OC8O[C@H](CO)C(O)C(O)[C@H]8O)=C6	Peruvoside	C[C@H]1[C@@H]([C@H]([C@@H]([C@@H](O1)O[C@H]2CC[C@]3([C@@H](C2)CC[C@@H]4[C@@H]3CC[C@]5([C@@]4(CC[C@@H]5C6=CC(=O)OC6)O)C)C=O)O)OC)O
JHB76B	ClC[C@@H]1CN(C(CCCCCC(N(C[C@H]2CCl)C3=C2C4=CC=CC=C4C(OC5O[C@@H](CO)C(O)C(O)[C@@H]5O)=C3)=O)=O)C6=C1C7=CC=CC=C7C(OC8O[C@H](CO)C(O)C(O)[C@H]8O)=C6	Digitoxin	C[C@@H]1[C@H]([C@H](C[C@@H](O1)O[C@@H]2[C@H](O[C@H](C[C@@H]2O)O[C@@H]3[C@H](O[C@H](C[C@@H]3O)O[C@H]4CC[C@]5([C@@H](C4)CC[C@@H]6[C@@H]5CC[C@]7([C@@]6(CC[C@@H]7C8=CC(=O)OC8)O)C)C)C)C)O)O
JHB76B	ClC[C@@H]1CN(C(CCCCCC(N(C[C@H]2CCl)C3=C2C4=CC=CC=C4C(OC5O[C@@H](CO)C(O)C(O)[C@@H]5O)=C3)=O)=O)C6=C1C7=CC=CC=C7C(OC8O[C@H](CO)C(O)C(O)[C@H]8O)=C6	Convallotoxin	C[C@H]1[C@@H]([C@H]([C@H]([C@@H](O1)O[C@H]2CC[C@@]3([C@H]4CC[C@@]5([C@H](CC[C@@]5([C@@H]4CC[C@@]3(C2)O)O)C6=CC(=O)OC6)C)C=O)O)O)O
JHB76B	ClC[C@@H]1CN(C(CCCCCC(N(C[C@H]2CCl)C3=C2C4=CC=CC=C4C(OC5O[C@@H](CO)C(O)C(O)[C@@H]5O)=C3)=O)=O)C6=C1C7=CC=CC=C7C(OC8O[C@H](CO)C(O)C(O)[C@H]8O)=C6	ABT-737	CN(C)CC[C@H](CSC1=CC=CC=C1)NC2=C(C=C(C=C2)S(=O)(=O)NC(=O)C3=CC=C(C=C3)N4CCN(CC4)CC5=CC=CC=C5C6=CC=C(C=C6)Cl)[N+](=O)[O-]
JHB76B	ClC[C@@H]1CN(C(CCCCCC(N(C[C@H]2CCl)C3=C2C4=CC=CC=C4C(OC5O[C@@H](CO)C(O)C(O)[C@@H]5O)=C3)=O)=O)C6=C1C7=CC=CC=C7C(OC8O[C@H](CO)C(O)C(O)[C@H]8O)=C6	Fisetin	C1=CC(=C(C=C1C2=C(C(=O)C3=C(O2)C=C(C=C3)O)O)O)O
JHB76B	ClC[C@@H]1CN(C(CCCCCC(N(C[C@H]2CCl)C3=C2C4=CC=CC=C4C(OC5O[C@@H](CO)C(O)C(O)[C@@H]5O)=C3)=O)=O)C6=C1C7=CC=CC=C7C(OC8O[C@H](CO)C(O)C(O)[C@H]8O)=C6	Curcumin	COC1=C(C=CC(=C1)/C=C/C(=O)CC(=O)/C=C/C2=CC(=C(C=C2)O)OC)O
JHB76B	ClC[C@@H]1CN(C(CCCCCC(N(C[C@H]2CCl)C3=C2C4=CC=CC=C4C(OC5O[C@@H](CO)C(O)C(O)[C@@H]5O)=C3)=O)=O)C6=C1C7=CC=CC=C7C(OC8O[C@H](CO)C(O)C(O)[C@H]8O)=C6	Dasatinib	CC1=C(C(=CC=C1)Cl)NC(=O)C2=CN=C(S2)NC3=CC(=NC(=N3)C)N4CCN(CC4)CCO
JHB76B	ClC[C@@H]1CN(C(CCCCCC(N(C[C@H]2CCl)C3=C2C4=CC=CC=C4C(OC5O[C@@H](CO)C(O)C(O)[C@@H]5O)=C3)=O)=O)C6=C1C7=CC=CC=C7C(OC8O[C@H](CO)C(O)C(O)[C@H]8O)=C6	Navitoclax	CC1(CCC(=C(C1)CN2CCN(CC2)C3=CC=C(C=C3)C(=O)NS(=O)(=O)C4=CC(=C(C=C4)N[C@H](CCN5CCOCC5)CSC6=CC=CC=C6)S(=O)(=O)C(F)(F)F)C7=CC=C(C=C7)Cl)C
JHB76B	ClC[C@@H]1CN(C(CCCCCC(N(C[C@H]2CCl)C3=C2C4=CC=CC=C4C(OC5O[C@@H](CO)C(O)C(O)[C@@H]5O)=C3)=O)=O)C6=C1C7=CC=CC=C7C(OC8O[C@H](CO)C(O)C(O)[C@H]8O)=C6	A1331852	O=C(NC1=NC(C=CC=C2)=C2S1)C3=C(CN(C4=CC=C(C5=C(C)N(CC6(C[C@@H](C7)C8)C[C@H]7C[C@H]8C6)N=C5)C(C(O)=O)=N4)CC9)C9=CC=C3
JHB76B	ClC[C@@H]1CN(C(CCCCCC(N(C[C@H]2CCl)C3=C2C4=CC=CC=C4C(OC5O[C@@H](CO)C(O)C(O)[C@@H]5O)=C3)=O)=O)C6=C1C7=CC=CC=C7C(OC8O[C@H](CO)C(O)C(O)[C@H]8O)=C6	A1155463	O=C(NC1=NC(C=CC=C2)=C2S1)C3=C(CN(C4=NC(C(O)=O)=C(CCCOC5=C(F)C=C(C#CCN(C)C)C=C5)S4)CC6)C6=CC=C3
JHB76B	ClC[C@@H]1CN(C(CCCCCC(N(C[C@H]2CCl)C3=C2C4=CC=CC=C4C(OC5O[C@@H](CO)C(O)C(O)[C@@H]5O)=C3)=O)=O)C6=C1C7=CC=CC=C7C(OC8O[C@H](CO)C(O)C(O)[C@H]8O)=C6	ginkgetin	COc1cc(O)c2C(=O)C=C(Oc2c1)c3ccc(OC)c(c3)c4c(O)cc(O)c5C(=O)C=C(Oc45)c6ccc(O)cc6
JHB76B	ClC[C@@H]1CN(C(CCCCCC(N(C[C@H]2CCl)C3=C2C4=CC=CC=C4C(OC5O[C@@H](CO)C(O)C(O)[C@@H]5O)=C3)=O)=O)C6=C1C7=CC=CC=C7C(OC8O[C@H](CO)C(O)C(O)[C@H]8O)=C6	oleandrin	COC1CC(OC(C)C1O)O[C@H]2CC[C@@]3(C)[C@H](CC[C@@H]4[C@@H]3CC[C@]5(C)[C@H]([C@H](C[C@]45O)OC(C)=O)C6=CC(=O)OC6)C2
JHB76B	ClC[C@@H]1CN(C(CCCCCC(N(C[C@H]2CCl)C3=C2C4=CC=CC=C4C(OC5O[C@@H](CO)C(O)C(O)[C@@H]5O)=C3)=O)=O)C6=C1C7=CC=CC=C7C(OC8O[C@H](CO)C(O)C(O)[C@H]8O)=C6	periplocin	COC1[C@H](O)C(CO[C@@H]2C(O)C[C@@H](O)OC2C)O[C@@H](O[C@H]3CC[C@]4(C)C5CC[C@]6(C)[C@H](CC[C@]6(O)C5CC[C@]4(O)C3)C7=CC(=O)OC7)C1O
JHB76B	ClC[C@@H]1CN(C(CCCCCC(N(C[C@H]2CCl)C3=C2C4=CC=CC=C4C(OC5O[C@@H](CO)C(O)C(O)[C@@H]5O)=C3)=O)=O)C6=C1C7=CC=CC=C7C(OC8O[C@H](CO)C(O)C(O)[C@H]8O)=C6	BRD-K56819078	COC1=C(C=C(C=C1)C(=O)NC2=CC3=C(C=C2)N=C(S3)SCC(=O)NC4=CC=CC=C4F)OC
JHB76B	ClC[C@@H]1CN(C(CCCCCC(N(C[C@H]2CCl)C3=C2C4=CC=CC=C4C(OC5O[C@@H](CO)C(O)C(O)[C@@H]5O)=C3)=O)=O)C6=C1C7=CC=CC=C7C(OC8O[C@H](CO)C(O)C(O)[C@H]8O)=C6	XL888	CC1=CC(C(N)=O)=C(N[C@H](C)CC)C=C1C(N[C@]2([H])C[C@H](CC3)N(C4=NC=C(C(C5CC5)=O)C=C4)[C@H]3C2)=O
CGP-74514A	Cl.CCn1cnc2c(Nc3cccc(Cl)c3)nc(N[C@@H]4CCCC[C@@H]4N)nc12	Ouabagenin	C[C@]12C[C@H]([C@H]3[C@H]([C@]1(CC[C@@H]2C4=CC(=O)OC4)O)CC[C@]5([C@@]3([C@@H](C[C@@H](C5)O)O)CO)O)O
CGP-74514A	Cl.CCn1cnc2c(Nc3cccc(Cl)c3)nc(N[C@@H]4CCCC[C@@H]4N)nc12	K-Strophanthin	C[C@@H]1[C@H]([C@H](C[C@@H](O1)O[C@H]2CC[C@@]3([C@H]4CC[C@@]5([C@H](CC[C@@]5([C@@H]4CC[C@@]3(C2)O)O)C6=CC(=O)OC6)C)C=O)OC)O[C@H]7[C@@H]([C@H]([C@@H]([C@H](O7)CO)O)O)O
CGP-74514A	Cl.CCn1cnc2c(Nc3cccc(Cl)c3)nc(N[C@@H]4CCCC[C@@H]4N)nc12	Strophanthidin	C[C@]12CC[C@H]3[C@H]([C@]1(CC[C@@H]2C4=CC(=O)OC4)O)CC[C@]5([C@@]3(CC[C@@H](C5)O)C=O)O
CGP-74514A	Cl.CCn1cnc2c(Nc3cccc(Cl)c3)nc(N[C@@H]4CCCC[C@@H]4N)nc12	PF-573228	CS(=O)(=O)C1=CC=CC(=C1)CNC2=NC(=NC=C2C(F)(F)F)NC3=CC4=C(C=C3)NC(=O)CC4
CGP-74514A	Cl.CCn1cnc2c(Nc3cccc(Cl)c3)nc(N[C@@H]4CCCC[C@@H]4N)nc12	LY-367265	C1CC2=C3C(=CC=C2)N(S(=O)(=O)N3C1)CCN4CCC(=CC4)C5=CNC6=C5C=CC(=C6)F
CGP-74514A	Cl.CCn1cnc2c(Nc3cccc(Cl)c3)nc(N[C@@H]4CCCC[C@@H]4N)nc12	Temsirolimus	C[C@@H]1CC[C@H]2C[C@@H](/C(=C/C=C/C=C/[C@H](C[C@H](C(=O)[C@@H]([C@@H](/C(=C/[C@H](C(=O)C[C@H](OC(=O)[C@@H]3CCCCN3C(=O)C(=O)[C@@]1(O2)O)[C@H](C)C[C@@H]4CC[C@H]([C@@H](C4)OC)OC(=O)C(C)(CO)CO)C)/C)O)OC)C)C)/C)OC
CGP-74514A	Cl.CCn1cnc2c(Nc3cccc(Cl)c3)nc(N[C@@H]4CCCC[C@@H]4N)nc12	Eltrombopag	CC1=C(C=C(C=C1)N2C(=O)C(=C(N2)C)N=NC3=CC=CC(=C3O)C4=CC(=CC=C4)C(=O)O)C
CGP-74514A	Cl.CCn1cnc2c(Nc3cccc(Cl)c3)nc(N[C@@H]4CCCC[C@@H]4N)nc12	Raltegravir	CC1=NN=C(O1)C(=O)NC(C)(C)C2=NC(=C(C(=O)N2C)O)C(=O)NCC3=CC=C(C=C3)F
CGP-74514A	Cl.CCn1cnc2c(Nc3cccc(Cl)c3)nc(N[C@@H]4CCCC[C@@H]4N)nc12	Venetoclax	CC1(C)CCC(=C(C1)C2=CC=C(Cl)C=C2)CN3CCN(CC3)C4=CC(=C(C=C4)C(=O)N[S](=O)(=O)C5=CC=C(NCC6CCOCC6)C(=C5)[N+]([O-])=O)OC7=CN=C8[NH]C=CC8=C7
CGP-74514A	Cl.CCn1cnc2c(Nc3cccc(Cl)c3)nc(N[C@@H]4CCCC[C@@H]4N)nc12	EF24	C1C(=CC2=CC=CC=C2F)C(=O)C(=CC3=CC=CC=C3F)CN1.Cl
CGP-74514A	Cl.CCn1cnc2c(Nc3cccc(Cl)c3)nc(N[C@@H]4CCCC[C@@H]4N)nc12	Panobinostat	CC1=C(C2=CC=CC=C2N1)CCNCC3=CC=C(C=C3)/C=C/C(=O)NO
CGP-74514A	Cl.CCn1cnc2c(Nc3cccc(Cl)c3)nc(N[C@@H]4CCCC[C@@H]4N)nc12	Bufalin	C[C@]12CC[C@@H](C[C@H]1CC[C@@H]3[C@@H]2CC[C@]4([C@@]3(CC[C@@H]4C5=COC(=O)C=C5)O)C)O
CGP-74514A	Cl.CCn1cnc2c(Nc3cccc(Cl)c3)nc(N[C@@H]4CCCC[C@@H]4N)nc12	Proscillaridin A	C[C@H]1[C@@H]([C@H]([C@H]([C@@H](O1)O[C@H]2CC[C@@]3([C@H]4CC[C@@]5([C@H](CC[C@@]5([C@@H]4CCC3=C2)O)C6=COC(=O)C=C6)C)C)O)O)O
CGP-74514A	Cl.CCn1cnc2c(Nc3cccc(Cl)c3)nc(N[C@@H]4CCCC[C@@H]4N)nc12	Cinobufagin	CC(=O)O[C@@H]1[C@@H]([C@]2(CC[C@H]3[C@H]([C@@]24[C@@H]1O4)CC[C@H]5[C@@]3(CC[C@@H](C5)O)C)C)C6=COC(=O)C=C6
CGP-74514A	Cl.CCn1cnc2c(Nc3cccc(Cl)c3)nc(N[C@@H]4CCCC[C@@H]4N)nc12	Peruvoside	C[C@H]1[C@@H]([C@H]([C@@H]([C@@H](O1)O[C@H]2CC[C@]3([C@@H](C2)CC[C@@H]4[C@@H]3CC[C@]5([C@@]4(CC[C@@H]5C6=CC(=O)OC6)O)C)C=O)O)OC)O
CGP-74514A	Cl.CCn1cnc2c(Nc3cccc(Cl)c3)nc(N[C@@H]4CCCC[C@@H]4N)nc12	Digitoxin	C[C@@H]1[C@H]([C@H](C[C@@H](O1)O[C@@H]2[C@H](O[C@H](C[C@@H]2O)O[C@@H]3[C@H](O[C@H](C[C@@H]3O)O[C@H]4CC[C@]5([C@@H](C4)CC[C@@H]6[C@@H]5CC[C@]7([C@@]6(CC[C@@H]7C8=CC(=O)OC8)O)C)C)C)C)O)O
CGP-74514A	Cl.CCn1cnc2c(Nc3cccc(Cl)c3)nc(N[C@@H]4CCCC[C@@H]4N)nc12	Convallotoxin	C[C@H]1[C@@H]([C@H]([C@H]([C@@H](O1)O[C@H]2CC[C@@]3([C@H]4CC[C@@]5([C@H](CC[C@@]5([C@@H]4CC[C@@]3(C2)O)O)C6=CC(=O)OC6)C)C=O)O)O)O
CGP-74514A	Cl.CCn1cnc2c(Nc3cccc(Cl)c3)nc(N[C@@H]4CCCC[C@@H]4N)nc12	ABT-737	CN(C)CC[C@H](CSC1=CC=CC=C1)NC2=C(C=C(C=C2)S(=O)(=O)NC(=O)C3=CC=C(C=C3)N4CCN(CC4)CC5=CC=CC=C5C6=CC=C(C=C6)Cl)[N+](=O)[O-]
CGP-74514A	Cl.CCn1cnc2c(Nc3cccc(Cl)c3)nc(N[C@@H]4CCCC[C@@H]4N)nc12	Fisetin	C1=CC(=C(C=C1C2=C(C(=O)C3=C(O2)C=C(C=C3)O)O)O)O
CGP-74514A	Cl.CCn1cnc2c(Nc3cccc(Cl)c3)nc(N[C@@H]4CCCC[C@@H]4N)nc12	Curcumin	COC1=C(C=CC(=C1)/C=C/C(=O)CC(=O)/C=C/C2=CC(=C(C=C2)O)OC)O
CGP-74514A	Cl.CCn1cnc2c(Nc3cccc(Cl)c3)nc(N[C@@H]4CCCC[C@@H]4N)nc12	Dasatinib	CC1=C(C(=CC=C1)Cl)NC(=O)C2=CN=C(S2)NC3=CC(=NC(=N3)C)N4CCN(CC4)CCO
CGP-74514A	Cl.CCn1cnc2c(Nc3cccc(Cl)c3)nc(N[C@@H]4CCCC[C@@H]4N)nc12	Navitoclax	CC1(CCC(=C(C1)CN2CCN(CC2)C3=CC=C(C=C3)C(=O)NS(=O)(=O)C4=CC(=C(C=C4)N[C@H](CCN5CCOCC5)CSC6=CC=CC=C6)S(=O)(=O)C(F)(F)F)C7=CC=C(C=C7)Cl)C
CGP-74514A	Cl.CCn1cnc2c(Nc3cccc(Cl)c3)nc(N[C@@H]4CCCC[C@@H]4N)nc12	A1331852	O=C(NC1=NC(C=CC=C2)=C2S1)C3=C(CN(C4=CC=C(C5=C(C)N(CC6(C[C@@H](C7)C8)C[C@H]7C[C@H]8C6)N=C5)C(C(O)=O)=N4)CC9)C9=CC=C3
CGP-74514A	Cl.CCn1cnc2c(Nc3cccc(Cl)c3)nc(N[C@@H]4CCCC[C@@H]4N)nc12	A1155463	O=C(NC1=NC(C=CC=C2)=C2S1)C3=C(CN(C4=NC(C(O)=O)=C(CCCOC5=C(F)C=C(C#CCN(C)C)C=C5)S4)CC6)C6=CC=C3
CGP-74514A	Cl.CCn1cnc2c(Nc3cccc(Cl)c3)nc(N[C@@H]4CCCC[C@@H]4N)nc12	ginkgetin	COc1cc(O)c2C(=O)C=C(Oc2c1)c3ccc(OC)c(c3)c4c(O)cc(O)c5C(=O)C=C(Oc45)c6ccc(O)cc6
CGP-74514A	Cl.CCn1cnc2c(Nc3cccc(Cl)c3)nc(N[C@@H]4CCCC[C@@H]4N)nc12	oleandrin	COC1CC(OC(C)C1O)O[C@H]2CC[C@@]3(C)[C@H](CC[C@@H]4[C@@H]3CC[C@]5(C)[C@H]([C@H](C[C@]45O)OC(C)=O)C6=CC(=O)OC6)C2
CGP-74514A	Cl.CCn1cnc2c(Nc3cccc(Cl)c3)nc(N[C@@H]4CCCC[C@@H]4N)nc12	periplocin	COC1[C@H](O)C(CO[C@@H]2C(O)C[C@@H](O)OC2C)O[C@@H](O[C@H]3CC[C@]4(C)C5CC[C@]6(C)[C@H](CC[C@]6(O)C5CC[C@]4(O)C3)C7=CC(=O)OC7)C1O
CGP-74514A	Cl.CCn1cnc2c(Nc3cccc(Cl)c3)nc(N[C@@H]4CCCC[C@@H]4N)nc12	BRD-K56819078	COC1=C(C=C(C=C1)C(=O)NC2=CC3=C(C=C2)N=C(S3)SCC(=O)NC4=CC=CC=C4F)OC
CGP-74514A	Cl.CCn1cnc2c(Nc3cccc(Cl)c3)nc(N[C@@H]4CCCC[C@@H]4N)nc12	XL888	CC1=CC(C(N)=O)=C(N[C@H](C)CC)C=C1C(N[C@]2([H])C[C@H](CC3)N(C4=NC=C(C(C5CC5)=O)C=C4)[C@H]3C2)=O
Ouabagenin	C[C@]12C[C@H]([C@H]3[C@H]([C@]1(CC[C@@H]2C4=CC(=O)OC4)O)CC[C@]5([C@@]3([C@@H](C[C@@H](C5)O)O)CO)O)O	K-Strophanthin	C[C@@H]1[C@H]([C@H](C[C@@H](O1)O[C@H]2CC[C@@]3([C@H]4CC[C@@]5([C@H](CC[C@@]5([C@@H]4CC[C@@]3(C2)O)O)C6=CC(=O)OC6)C)C=O)OC)O[C@H]7[C@@H]([C@H]([C@@H]([C@H](O7)CO)O)O)O
Ouabagenin	C[C@]12C[C@H]([C@H]3[C@H]([C@]1(CC[C@@H]2C4=CC(=O)OC4)O)CC[C@]5([C@@]3([C@@H](C[C@@H](C5)O)O)CO)O)O	Strophanthidin	C[C@]12CC[C@H]3[C@H]([C@]1(CC[C@@H]2C4=CC(=O)OC4)O)CC[C@]5([C@@]3(CC[C@@H](C5)O)C=O)O
Ouabagenin	C[C@]12C[C@H]([C@H]3[C@H]([C@]1(CC[C@@H]2C4=CC(=O)OC4)O)CC[C@]5([C@@]3([C@@H](C[C@@H](C5)O)O)CO)O)O	PF-573228	CS(=O)(=O)C1=CC=CC(=C1)CNC2=NC(=NC=C2C(F)(F)F)NC3=CC4=C(C=C3)NC(=O)CC4
Ouabagenin	C[C@]12C[C@H]([C@H]3[C@H]([C@]1(CC[C@@H]2C4=CC(=O)OC4)O)CC[C@]5([C@@]3([C@@H](C[C@@H](C5)O)O)CO)O)O	LY-367265	C1CC2=C3C(=CC=C2)N(S(=O)(=O)N3C1)CCN4CCC(=CC4)C5=CNC6=C5C=CC(=C6)F
Ouabagenin	C[C@]12C[C@H]([C@H]3[C@H]([C@]1(CC[C@@H]2C4=CC(=O)OC4)O)CC[C@]5([C@@]3([C@@H](C[C@@H](C5)O)O)CO)O)O	Temsirolimus	C[C@@H]1CC[C@H]2C[C@@H](/C(=C/C=C/C=C/[C@H](C[C@H](C(=O)[C@@H]([C@@H](/C(=C/[C@H](C(=O)C[C@H](OC(=O)[C@@H]3CCCCN3C(=O)C(=O)[C@@]1(O2)O)[C@H](C)C[C@@H]4CC[C@H]([C@@H](C4)OC)OC(=O)C(C)(CO)CO)C)/C)O)OC)C)C)/C)OC
Ouabagenin	C[C@]12C[C@H]([C@H]3[C@H]([C@]1(CC[C@@H]2C4=CC(=O)OC4)O)CC[C@]5([C@@]3([C@@H](C[C@@H](C5)O)O)CO)O)O	Eltrombopag	CC1=C(C=C(C=C1)N2C(=O)C(=C(N2)C)N=NC3=CC=CC(=C3O)C4=CC(=CC=C4)C(=O)O)C
Ouabagenin	C[C@]12C[C@H]([C@H]3[C@H]([C@]1(CC[C@@H]2C4=CC(=O)OC4)O)CC[C@]5([C@@]3([C@@H](C[C@@H](C5)O)O)CO)O)O	Raltegravir	CC1=NN=C(O1)C(=O)NC(C)(C)C2=NC(=C(C(=O)N2C)O)C(=O)NCC3=CC=C(C=C3)F
Ouabagenin	C[C@]12C[C@H]([C@H]3[C@H]([C@]1(CC[C@@H]2C4=CC(=O)OC4)O)CC[C@]5([C@@]3([C@@H](C[C@@H](C5)O)O)CO)O)O	Venetoclax	CC1(C)CCC(=C(C1)C2=CC=C(Cl)C=C2)CN3CCN(CC3)C4=CC(=C(C=C4)C(=O)N[S](=O)(=O)C5=CC=C(NCC6CCOCC6)C(=C5)[N+]([O-])=O)OC7=CN=C8[NH]C=CC8=C7
Ouabagenin	C[C@]12C[C@H]([C@H]3[C@H]([C@]1(CC[C@@H]2C4=CC(=O)OC4)O)CC[C@]5([C@@]3([C@@H](C[C@@H](C5)O)O)CO)O)O	EF24	C1C(=CC2=CC=CC=C2F)C(=O)C(=CC3=CC=CC=C3F)CN1.Cl
Ouabagenin	C[C@]12C[C@H]([C@H]3[C@H]([C@]1(CC[C@@H]2C4=CC(=O)OC4)O)CC[C@]5([C@@]3([C@@H](C[C@@H](C5)O)O)CO)O)O	Panobinostat	CC1=C(C2=CC=CC=C2N1)CCNCC3=CC=C(C=C3)/C=C/C(=O)NO
Ouabagenin	C[C@]12C[C@H]([C@H]3[C@H]([C@]1(CC[C@@H]2C4=CC(=O)OC4)O)CC[C@]5([C@@]3([C@@H](C[C@@H](C5)O)O)CO)O)O	Bufalin	C[C@]12CC[C@@H](C[C@H]1CC[C@@H]3[C@@H]2CC[C@]4([C@@]3(CC[C@@H]4C5=COC(=O)C=C5)O)C)O
Ouabagenin	C[C@]12C[C@H]([C@H]3[C@H]([C@]1(CC[C@@H]2C4=CC(=O)OC4)O)CC[C@]5([C@@]3([C@@H](C[C@@H](C5)O)O)CO)O)O	Proscillaridin A	C[C@H]1[C@@H]([C@H]([C@H]([C@@H](O1)O[C@H]2CC[C@@]3([C@H]4CC[C@@]5([C@H](CC[C@@]5([C@@H]4CCC3=C2)O)C6=COC(=O)C=C6)C)C)O)O)O
Ouabagenin	C[C@]12C[C@H]([C@H]3[C@H]([C@]1(CC[C@@H]2C4=CC(=O)OC4)O)CC[C@]5([C@@]3([C@@H](C[C@@H](C5)O)O)CO)O)O	Cinobufagin	CC(=O)O[C@@H]1[C@@H]([C@]2(CC[C@H]3[C@H]([C@@]24[C@@H]1O4)CC[C@H]5[C@@]3(CC[C@@H](C5)O)C)C)C6=COC(=O)C=C6
Ouabagenin	C[C@]12C[C@H]([C@H]3[C@H]([C@]1(CC[C@@H]2C4=CC(=O)OC4)O)CC[C@]5([C@@]3([C@@H](C[C@@H](C5)O)O)CO)O)O	Peruvoside	C[C@H]1[C@@H]([C@H]([C@@H]([C@@H](O1)O[C@H]2CC[C@]3([C@@H](C2)CC[C@@H]4[C@@H]3CC[C@]5([C@@]4(CC[C@@H]5C6=CC(=O)OC6)O)C)C=O)O)OC)O
Ouabagenin	C[C@]12C[C@H]([C@H]3[C@H]([C@]1(CC[C@@H]2C4=CC(=O)OC4)O)CC[C@]5([C@@]3([C@@H](C[C@@H](C5)O)O)CO)O)O	Digitoxin	C[C@@H]1[C@H]([C@H](C[C@@H](O1)O[C@@H]2[C@H](O[C@H](C[C@@H]2O)O[C@@H]3[C@H](O[C@H](C[C@@H]3O)O[C@H]4CC[C@]5([C@@H](C4)CC[C@@H]6[C@@H]5CC[C@]7([C@@]6(CC[C@@H]7C8=CC(=O)OC8)O)C)C)C)C)O)O
Ouabagenin	C[C@]12C[C@H]([C@H]3[C@H]([C@]1(CC[C@@H]2C4=CC(=O)OC4)O)CC[C@]5([C@@]3([C@@H](C[C@@H](C5)O)O)CO)O)O	Convallotoxin	C[C@H]1[C@@H]([C@H]([C@H]([C@@H](O1)O[C@H]2CC[C@@]3([C@H]4CC[C@@]5([C@H](CC[C@@]5([C@@H]4CC[C@@]3(C2)O)O)C6=CC(=O)OC6)C)C=O)O)O)O
Ouabagenin	C[C@]12C[C@H]([C@H]3[C@H]([C@]1(CC[C@@H]2C4=CC(=O)OC4)O)CC[C@]5([C@@]3([C@@H](C[C@@H](C5)O)O)CO)O)O	ABT-737	CN(C)CC[C@H](CSC1=CC=CC=C1)NC2=C(C=C(C=C2)S(=O)(=O)NC(=O)C3=CC=C(C=C3)N4CCN(CC4)CC5=CC=CC=C5C6=CC=C(C=C6)Cl)[N+](=O)[O-]
Ouabagenin	C[C@]12C[C@H]([C@H]3[C@H]([C@]1(CC[C@@H]2C4=CC(=O)OC4)O)CC[C@]5([C@@]3([C@@H](C[C@@H](C5)O)O)CO)O)O	Fisetin	C1=CC(=C(C=C1C2=C(C(=O)C3=C(O2)C=C(C=C3)O)O)O)O
Ouabagenin	C[C@]12C[C@H]([C@H]3[C@H]([C@]1(CC[C@@H]2C4=CC(=O)OC4)O)CC[C@]5([C@@]3([C@@H](C[C@@H](C5)O)O)CO)O)O	Curcumin	COC1=C(C=CC(=C1)/C=C/C(=O)CC(=O)/C=C/C2=CC(=C(C=C2)O)OC)O
Ouabagenin	C[C@]12C[C@H]([C@H]3[C@H]([C@]1(CC[C@@H]2C4=CC(=O)OC4)O)CC[C@]5([C@@]3([C@@H](C[C@@H](C5)O)O)CO)O)O	Dasatinib	CC1=C(C(=CC=C1)Cl)NC(=O)C2=CN=C(S2)NC3=CC(=NC(=N3)C)N4CCN(CC4)CCO
Ouabagenin	C[C@]12C[C@H]([C@H]3[C@H]([C@]1(CC[C@@H]2C4=CC(=O)OC4)O)CC[C@]5([C@@]3([C@@H](C[C@@H](C5)O)O)CO)O)O	Navitoclax	CC1(CCC(=C(C1)CN2CCN(CC2)C3=CC=C(C=C3)C(=O)NS(=O)(=O)C4=CC(=C(C=C4)N[C@H](CCN5CCOCC5)CSC6=CC=CC=C6)S(=O)(=O)C(F)(F)F)C7=CC=C(C=C7)Cl)C
Ouabagenin	C[C@]12C[C@H]([C@H]3[C@H]([C@]1(CC[C@@H]2C4=CC(=O)OC4)O)CC[C@]5([C@@]3([C@@H](C[C@@H](C5)O)O)CO)O)O	A1331852	O=C(NC1=NC(C=CC=C2)=C2S1)C3=C(CN(C4=CC=C(C5=C(C)N(CC6(C[C@@H](C7)C8)C[C@H]7C[C@H]8C6)N=C5)C(C(O)=O)=N4)CC9)C9=CC=C3
Ouabagenin	C[C@]12C[C@H]([C@H]3[C@H]([C@]1(CC[C@@H]2C4=CC(=O)OC4)O)CC[C@]5([C@@]3([C@@H](C[C@@H](C5)O)O)CO)O)O	A1155463	O=C(NC1=NC(C=CC=C2)=C2S1)C3=C(CN(C4=NC(C(O)=O)=C(CCCOC5=C(F)C=C(C#CCN(C)C)C=C5)S4)CC6)C6=CC=C3
Ouabagenin	C[C@]12C[C@H]([C@H]3[C@H]([C@]1(CC[C@@H]2C4=CC(=O)OC4)O)CC[C@]5([C@@]3([C@@H](C[C@@H](C5)O)O)CO)O)O	ginkgetin	COc1cc(O)c2C(=O)C=C(Oc2c1)c3ccc(OC)c(c3)c4c(O)cc(O)c5C(=O)C=C(Oc45)c6ccc(O)cc6
Ouabagenin	C[C@]12C[C@H]([C@H]3[C@H]([C@]1(CC[C@@H]2C4=CC(=O)OC4)O)CC[C@]5([C@@]3([C@@H](C[C@@H](C5)O)O)CO)O)O	oleandrin	COC1CC(OC(C)C1O)O[C@H]2CC[C@@]3(C)[C@H](CC[C@@H]4[C@@H]3CC[C@]5(C)[C@H]([C@H](C[C@]45O)OC(C)=O)C6=CC(=O)OC6)C2
Ouabagenin	C[C@]12C[C@H]([C@H]3[C@H]([C@]1(CC[C@@H]2C4=CC(=O)OC4)O)CC[C@]5([C@@]3([C@@H](C[C@@H](C5)O)O)CO)O)O	periplocin	COC1[C@H](O)C(CO[C@@H]2C(O)C[C@@H](O)OC2C)O[C@@H](O[C@H]3CC[C@]4(C)C5CC[C@]6(C)[C@H](CC[C@]6(O)C5CC[C@]4(O)C3)C7=CC(=O)OC7)C1O
Ouabagenin	C[C@]12C[C@H]([C@H]3[C@H]([C@]1(CC[C@@H]2C4=CC(=O)OC4)O)CC[C@]5([C@@]3([C@@H](C[C@@H](C5)O)O)CO)O)O	BRD-K56819078	COC1=C(C=C(C=C1)C(=O)NC2=CC3=C(C=C2)N=C(S3)SCC(=O)NC4=CC=CC=C4F)OC
Ouabagenin	C[C@]12C[C@H]([C@H]3[C@H]([C@]1(CC[C@@H]2C4=CC(=O)OC4)O)CC[C@]5([C@@]3([C@@H](C[C@@H](C5)O)O)CO)O)O	XL888	CC1=CC(C(N)=O)=C(N[C@H](C)CC)C=C1C(N[C@]2([H])C[C@H](CC3)N(C4=NC=C(C(C5CC5)=O)C=C4)[C@H]3C2)=O
K-Strophanthin	C[C@@H]1[C@H]([C@H](C[C@@H](O1)O[C@H]2CC[C@@]3([C@H]4CC[C@@]5([C@H](CC[C@@]5([C@@H]4CC[C@@]3(C2)O)O)C6=CC(=O)OC6)C)C=O)OC)O[C@H]7[C@@H]([C@H]([C@@H]([C@H](O7)CO)O)O)O	Strophanthidin	C[C@]12CC[C@H]3[C@H]([C@]1(CC[C@@H]2C4=CC(=O)OC4)O)CC[C@]5([C@@]3(CC[C@@H](C5)O)C=O)O
K-Strophanthin	C[C@@H]1[C@H]([C@H](C[C@@H](O1)O[C@H]2CC[C@@]3([C@H]4CC[C@@]5([C@H](CC[C@@]5([C@@H]4CC[C@@]3(C2)O)O)C6=CC(=O)OC6)C)C=O)OC)O[C@H]7[C@@H]([C@H]([C@@H]([C@H](O7)CO)O)O)O	PF-573228	CS(=O)(=O)C1=CC=CC(=C1)CNC2=NC(=NC=C2C(F)(F)F)NC3=CC4=C(C=C3)NC(=O)CC4
K-Strophanthin	C[C@@H]1[C@H]([C@H](C[C@@H](O1)O[C@H]2CC[C@@]3([C@H]4CC[C@@]5([C@H](CC[C@@]5([C@@H]4CC[C@@]3(C2)O)O)C6=CC(=O)OC6)C)C=O)OC)O[C@H]7[C@@H]([C@H]([C@@H]([C@H](O7)CO)O)O)O	LY-367265	C1CC2=C3C(=CC=C2)N(S(=O)(=O)N3C1)CCN4CCC(=CC4)C5=CNC6=C5C=CC(=C6)F
K-Strophanthin	C[C@@H]1[C@H]([C@H](C[C@@H](O1)O[C@H]2CC[C@@]3([C@H]4CC[C@@]5([C@H](CC[C@@]5([C@@H]4CC[C@@]3(C2)O)O)C6=CC(=O)OC6)C)C=O)OC)O[C@H]7[C@@H]([C@H]([C@@H]([C@H](O7)CO)O)O)O	Temsirolimus	C[C@@H]1CC[C@H]2C[C@@H](/C(=C/C=C/C=C/[C@H](C[C@H](C(=O)[C@@H]([C@@H](/C(=C/[C@H](C(=O)C[C@H](OC(=O)[C@@H]3CCCCN3C(=O)C(=O)[C@@]1(O2)O)[C@H](C)C[C@@H]4CC[C@H]([C@@H](C4)OC)OC(=O)C(C)(CO)CO)C)/C)O)OC)C)C)/C)OC
K-Strophanthin	C[C@@H]1[C@H]([C@H](C[C@@H](O1)O[C@H]2CC[C@@]3([C@H]4CC[C@@]5([C@H](CC[C@@]5([C@@H]4CC[C@@]3(C2)O)O)C6=CC(=O)OC6)C)C=O)OC)O[C@H]7[C@@H]([C@H]([C@@H]([C@H](O7)CO)O)O)O	Eltrombopag	CC1=C(C=C(C=C1)N2C(=O)C(=C(N2)C)N=NC3=CC=CC(=C3O)C4=CC(=CC=C4)C(=O)O)C
K-Strophanthin	C[C@@H]1[C@H]([C@H](C[C@@H](O1)O[C@H]2CC[C@@]3([C@H]4CC[C@@]5([C@H](CC[C@@]5([C@@H]4CC[C@@]3(C2)O)O)C6=CC(=O)OC6)C)C=O)OC)O[C@H]7[C@@H]([C@H]([C@@H]([C@H](O7)CO)O)O)O	Raltegravir	CC1=NN=C(O1)C(=O)NC(C)(C)C2=NC(=C(C(=O)N2C)O)C(=O)NCC3=CC=C(C=C3)F
K-Strophanthin	C[C@@H]1[C@H]([C@H](C[C@@H](O1)O[C@H]2CC[C@@]3([C@H]4CC[C@@]5([C@H](CC[C@@]5([C@@H]4CC[C@@]3(C2)O)O)C6=CC(=O)OC6)C)C=O)OC)O[C@H]7[C@@H]([C@H]([C@@H]([C@H](O7)CO)O)O)O	Venetoclax	CC1(C)CCC(=C(C1)C2=CC=C(Cl)C=C2)CN3CCN(CC3)C4=CC(=C(C=C4)C(=O)N[S](=O)(=O)C5=CC=C(NCC6CCOCC6)C(=C5)[N+]([O-])=O)OC7=CN=C8[NH]C=CC8=C7
K-Strophanthin	C[C@@H]1[C@H]([C@H](C[C@@H](O1)O[C@H]2CC[C@@]3([C@H]4CC[C@@]5([C@H](CC[C@@]5([C@@H]4CC[C@@]3(C2)O)O)C6=CC(=O)OC6)C)C=O)OC)O[C@H]7[C@@H]([C@H]([C@@H]([C@H](O7)CO)O)O)O	EF24	C1C(=CC2=CC=CC=C2F)C(=O)C(=CC3=CC=CC=C3F)CN1.Cl
K-Strophanthin	C[C@@H]1[C@H]([C@H](C[C@@H](O1)O[C@H]2CC[C@@]3([C@H]4CC[C@@]5([C@H](CC[C@@]5([C@@H]4CC[C@@]3(C2)O)O)C6=CC(=O)OC6)C)C=O)OC)O[C@H]7[C@@H]([C@H]([C@@H]([C@H](O7)CO)O)O)O	Panobinostat	CC1=C(C2=CC=CC=C2N1)CCNCC3=CC=C(C=C3)/C=C/C(=O)NO
K-Strophanthin	C[C@@H]1[C@H]([C@H](C[C@@H](O1)O[C@H]2CC[C@@]3([C@H]4CC[C@@]5([C@H](CC[C@@]5([C@@H]4CC[C@@]3(C2)O)O)C6=CC(=O)OC6)C)C=O)OC)O[C@H]7[C@@H]([C@H]([C@@H]([C@H](O7)CO)O)O)O	Bufalin	C[C@]12CC[C@@H](C[C@H]1CC[C@@H]3[C@@H]2CC[C@]4([C@@]3(CC[C@@H]4C5=COC(=O)C=C5)O)C)O
K-Strophanthin	C[C@@H]1[C@H]([C@H](C[C@@H](O1)O[C@H]2CC[C@@]3([C@H]4CC[C@@]5([C@H](CC[C@@]5([C@@H]4CC[C@@]3(C2)O)O)C6=CC(=O)OC6)C)C=O)OC)O[C@H]7[C@@H]([C@H]([C@@H]([C@H](O7)CO)O)O)O	Proscillaridin A	C[C@H]1[C@@H]([C@H]([C@H]([C@@H](O1)O[C@H]2CC[C@@]3([C@H]4CC[C@@]5([C@H](CC[C@@]5([C@@H]4CCC3=C2)O)C6=COC(=O)C=C6)C)C)O)O)O
K-Strophanthin	C[C@@H]1[C@H]([C@H](C[C@@H](O1)O[C@H]2CC[C@@]3([C@H]4CC[C@@]5([C@H](CC[C@@]5([C@@H]4CC[C@@]3(C2)O)O)C6=CC(=O)OC6)C)C=O)OC)O[C@H]7[C@@H]([C@H]([C@@H]([C@H](O7)CO)O)O)O	Cinobufagin	CC(=O)O[C@@H]1[C@@H]([C@]2(CC[C@H]3[C@H]([C@@]24[C@@H]1O4)CC[C@H]5[C@@]3(CC[C@@H](C5)O)C)C)C6=COC(=O)C=C6
K-Strophanthin	C[C@@H]1[C@H]([C@H](C[C@@H](O1)O[C@H]2CC[C@@]3([C@H]4CC[C@@]5([C@H](CC[C@@]5([C@@H]4CC[C@@]3(C2)O)O)C6=CC(=O)OC6)C)C=O)OC)O[C@H]7[C@@H]([C@H]([C@@H]([C@H](O7)CO)O)O)O	Peruvoside	C[C@H]1[C@@H]([C@H]([C@@H]([C@@H](O1)O[C@H]2CC[C@]3([C@@H](C2)CC[C@@H]4[C@@H]3CC[C@]5([C@@]4(CC[C@@H]5C6=CC(=O)OC6)O)C)C=O)O)OC)O
K-Strophanthin	C[C@@H]1[C@H]([C@H](C[C@@H](O1)O[C@H]2CC[C@@]3([C@H]4CC[C@@]5([C@H](CC[C@@]5([C@@H]4CC[C@@]3(C2)O)O)C6=CC(=O)OC6)C)C=O)OC)O[C@H]7[C@@H]([C@H]([C@@H]([C@H](O7)CO)O)O)O	Digitoxin	C[C@@H]1[C@H]([C@H](C[C@@H](O1)O[C@@H]2[C@H](O[C@H](C[C@@H]2O)O[C@@H]3[C@H](O[C@H](C[C@@H]3O)O[C@H]4CC[C@]5([C@@H](C4)CC[C@@H]6[C@@H]5CC[C@]7([C@@]6(CC[C@@H]7C8=CC(=O)OC8)O)C)C)C)C)O)O
K-Strophanthin	C[C@@H]1[C@H]([C@H](C[C@@H](O1)O[C@H]2CC[C@@]3([C@H]4CC[C@@]5([C@H](CC[C@@]5([C@@H]4CC[C@@]3(C2)O)O)C6=CC(=O)OC6)C)C=O)OC)O[C@H]7[C@@H]([C@H]([C@@H]([C@H](O7)CO)O)O)O	Convallotoxin	C[C@H]1[C@@H]([C@H]([C@H]([C@@H](O1)O[C@H]2CC[C@@]3([C@H]4CC[C@@]5([C@H](CC[C@@]5([C@@H]4CC[C@@]3(C2)O)O)C6=CC(=O)OC6)C)C=O)O)O)O
K-Strophanthin	C[C@@H]1[C@H]([C@H](C[C@@H](O1)O[C@H]2CC[C@@]3([C@H]4CC[C@@]5([C@H](CC[C@@]5([C@@H]4CC[C@@]3(C2)O)O)C6=CC(=O)OC6)C)C=O)OC)O[C@H]7[C@@H]([C@H]([C@@H]([C@H](O7)CO)O)O)O	ABT-737	CN(C)CC[C@H](CSC1=CC=CC=C1)NC2=C(C=C(C=C2)S(=O)(=O)NC(=O)C3=CC=C(C=C3)N4CCN(CC4)CC5=CC=CC=C5C6=CC=C(C=C6)Cl)[N+](=O)[O-]
K-Strophanthin	C[C@@H]1[C@H]([C@H](C[C@@H](O1)O[C@H]2CC[C@@]3([C@H]4CC[C@@]5([C@H](CC[C@@]5([C@@H]4CC[C@@]3(C2)O)O)C6=CC(=O)OC6)C)C=O)OC)O[C@H]7[C@@H]([C@H]([C@@H]([C@H](O7)CO)O)O)O	Fisetin	C1=CC(=C(C=C1C2=C(C(=O)C3=C(O2)C=C(C=C3)O)O)O)O
K-Strophanthin	C[C@@H]1[C@H]([C@H](C[C@@H](O1)O[C@H]2CC[C@@]3([C@H]4CC[C@@]5([C@H](CC[C@@]5([C@@H]4CC[C@@]3(C2)O)O)C6=CC(=O)OC6)C)C=O)OC)O[C@H]7[C@@H]([C@H]([C@@H]([C@H](O7)CO)O)O)O	Curcumin	COC1=C(C=CC(=C1)/C=C/C(=O)CC(=O)/C=C/C2=CC(=C(C=C2)O)OC)O
K-Strophanthin	C[C@@H]1[C@H]([C@H](C[C@@H](O1)O[C@H]2CC[C@@]3([C@H]4CC[C@@]5([C@H](CC[C@@]5([C@@H]4CC[C@@]3(C2)O)O)C6=CC(=O)OC6)C)C=O)OC)O[C@H]7[C@@H]([C@H]([C@@H]([C@H](O7)CO)O)O)O	Dasatinib	CC1=C(C(=CC=C1)Cl)NC(=O)C2=CN=C(S2)NC3=CC(=NC(=N3)C)N4CCN(CC4)CCO
K-Strophanthin	C[C@@H]1[C@H]([C@H](C[C@@H](O1)O[C@H]2CC[C@@]3([C@H]4CC[C@@]5([C@H](CC[C@@]5([C@@H]4CC[C@@]3(C2)O)O)C6=CC(=O)OC6)C)C=O)OC)O[C@H]7[C@@H]([C@H]([C@@H]([C@H](O7)CO)O)O)O	Navitoclax	CC1(CCC(=C(C1)CN2CCN(CC2)C3=CC=C(C=C3)C(=O)NS(=O)(=O)C4=CC(=C(C=C4)N[C@H](CCN5CCOCC5)CSC6=CC=CC=C6)S(=O)(=O)C(F)(F)F)C7=CC=C(C=C7)Cl)C
K-Strophanthin	C[C@@H]1[C@H]([C@H](C[C@@H](O1)O[C@H]2CC[C@@]3([C@H]4CC[C@@]5([C@H](CC[C@@]5([C@@H]4CC[C@@]3(C2)O)O)C6=CC(=O)OC6)C)C=O)OC)O[C@H]7[C@@H]([C@H]([C@@H]([C@H](O7)CO)O)O)O	A1331852	O=C(NC1=NC(C=CC=C2)=C2S1)C3=C(CN(C4=CC=C(C5=C(C)N(CC6(C[C@@H](C7)C8)C[C@H]7C[C@H]8C6)N=C5)C(C(O)=O)=N4)CC9)C9=CC=C3
K-Strophanthin	C[C@@H]1[C@H]([C@H](C[C@@H](O1)O[C@H]2CC[C@@]3([C@H]4CC[C@@]5([C@H](CC[C@@]5([C@@H]4CC[C@@]3(C2)O)O)C6=CC(=O)OC6)C)C=O)OC)O[C@H]7[C@@H]([C@H]([C@@H]([C@H](O7)CO)O)O)O	A1155463	O=C(NC1=NC(C=CC=C2)=C2S1)C3=C(CN(C4=NC(C(O)=O)=C(CCCOC5=C(F)C=C(C#CCN(C)C)C=C5)S4)CC6)C6=CC=C3
K-Strophanthin	C[C@@H]1[C@H]([C@H](C[C@@H](O1)O[C@H]2CC[C@@]3([C@H]4CC[C@@]5([C@H](CC[C@@]5([C@@H]4CC[C@@]3(C2)O)O)C6=CC(=O)OC6)C)C=O)OC)O[C@H]7[C@@H]([C@H]([C@@H]([C@H](O7)CO)O)O)O	ginkgetin	COc1cc(O)c2C(=O)C=C(Oc2c1)c3ccc(OC)c(c3)c4c(O)cc(O)c5C(=O)C=C(Oc45)c6ccc(O)cc6
K-Strophanthin	C[C@@H]1[C@H]([C@H](C[C@@H](O1)O[C@H]2CC[C@@]3([C@H]4CC[C@@]5([C@H](CC[C@@]5([C@@H]4CC[C@@]3(C2)O)O)C6=CC(=O)OC6)C)C=O)OC)O[C@H]7[C@@H]([C@H]([C@@H]([C@H](O7)CO)O)O)O	oleandrin	COC1CC(OC(C)C1O)O[C@H]2CC[C@@]3(C)[C@H](CC[C@@H]4[C@@H]3CC[C@]5(C)[C@H]([C@H](C[C@]45O)OC(C)=O)C6=CC(=O)OC6)C2
K-Strophanthin	C[C@@H]1[C@H]([C@H](C[C@@H](O1)O[C@H]2CC[C@@]3([C@H]4CC[C@@]5([C@H](CC[C@@]5([C@@H]4CC[C@@]3(C2)O)O)C6=CC(=O)OC6)C)C=O)OC)O[C@H]7[C@@H]([C@H]([C@@H]([C@H](O7)CO)O)O)O	periplocin	COC1[C@H](O)C(CO[C@@H]2C(O)C[C@@H](O)OC2C)O[C@@H](O[C@H]3CC[C@]4(C)C5CC[C@]6(C)[C@H](CC[C@]6(O)C5CC[C@]4(O)C3)C7=CC(=O)OC7)C1O
K-Strophanthin	C[C@@H]1[C@H]([C@H](C[C@@H](O1)O[C@H]2CC[C@@]3([C@H]4CC[C@@]5([C@H](CC[C@@]5([C@@H]4CC[C@@]3(C2)O)O)C6=CC(=O)OC6)C)C=O)OC)O[C@H]7[C@@H]([C@H]([C@@H]([C@H](O7)CO)O)O)O	BRD-K56819078	COC1=C(C=C(C=C1)C(=O)NC2=CC3=C(C=C2)N=C(S3)SCC(=O)NC4=CC=CC=C4F)OC
K-Strophanthin	C[C@@H]1[C@H]([C@H](C[C@@H](O1)O[C@H]2CC[C@@]3([C@H]4CC[C@@]5([C@H](CC[C@@]5([C@@H]4CC[C@@]3(C2)O)O)C6=CC(=O)OC6)C)C=O)OC)O[C@H]7[C@@H]([C@H]([C@@H]([C@H](O7)CO)O)O)O	XL888	CC1=CC(C(N)=O)=C(N[C@H](C)CC)C=C1C(N[C@]2([H])C[C@H](CC3)N(C4=NC=C(C(C5CC5)=O)C=C4)[C@H]3C2)=O
Strophanthidin	C[C@]12CC[C@H]3[C@H]([C@]1(CC[C@@H]2C4=CC(=O)OC4)O)CC[C@]5([C@@]3(CC[C@@H](C5)O)C=O)O	PF-573228	CS(=O)(=O)C1=CC=CC(=C1)CNC2=NC(=NC=C2C(F)(F)F)NC3=CC4=C(C=C3)NC(=O)CC4
Strophanthidin	C[C@]12CC[C@H]3[C@H]([C@]1(CC[C@@H]2C4=CC(=O)OC4)O)CC[C@]5([C@@]3(CC[C@@H](C5)O)C=O)O	LY-367265	C1CC2=C3C(=CC=C2)N(S(=O)(=O)N3C1)CCN4CCC(=CC4)C5=CNC6=C5C=CC(=C6)F
Strophanthidin	C[C@]12CC[C@H]3[C@H]([C@]1(CC[C@@H]2C4=CC(=O)OC4)O)CC[C@]5([C@@]3(CC[C@@H](C5)O)C=O)O	Temsirolimus	C[C@@H]1CC[C@H]2C[C@@H](/C(=C/C=C/C=C/[C@H](C[C@H](C(=O)[C@@H]([C@@H](/C(=C/[C@H](C(=O)C[C@H](OC(=O)[C@@H]3CCCCN3C(=O)C(=O)[C@@]1(O2)O)[C@H](C)C[C@@H]4CC[C@H]([C@@H](C4)OC)OC(=O)C(C)(CO)CO)C)/C)O)OC)C)C)/C)OC
Strophanthidin	C[C@]12CC[C@H]3[C@H]([C@]1(CC[C@@H]2C4=CC(=O)OC4)O)CC[C@]5([C@@]3(CC[C@@H](C5)O)C=O)O	Eltrombopag	CC1=C(C=C(C=C1)N2C(=O)C(=C(N2)C)N=NC3=CC=CC(=C3O)C4=CC(=CC=C4)C(=O)O)C
Strophanthidin	C[C@]12CC[C@H]3[C@H]([C@]1(CC[C@@H]2C4=CC(=O)OC4)O)CC[C@]5([C@@]3(CC[C@@H](C5)O)C=O)O	Raltegravir	CC1=NN=C(O1)C(=O)NC(C)(C)C2=NC(=C(C(=O)N2C)O)C(=O)NCC3=CC=C(C=C3)F
Strophanthidin	C[C@]12CC[C@H]3[C@H]([C@]1(CC[C@@H]2C4=CC(=O)OC4)O)CC[C@]5([C@@]3(CC[C@@H](C5)O)C=O)O	Venetoclax	CC1(C)CCC(=C(C1)C2=CC=C(Cl)C=C2)CN3CCN(CC3)C4=CC(=C(C=C4)C(=O)N[S](=O)(=O)C5=CC=C(NCC6CCOCC6)C(=C5)[N+]([O-])=O)OC7=CN=C8[NH]C=CC8=C7
Strophanthidin	C[C@]12CC[C@H]3[C@H]([C@]1(CC[C@@H]2C4=CC(=O)OC4)O)CC[C@]5([C@@]3(CC[C@@H](C5)O)C=O)O	EF24	C1C(=CC2=CC=CC=C2F)C(=O)C(=CC3=CC=CC=C3F)CN1.Cl
Strophanthidin	C[C@]12CC[C@H]3[C@H]([C@]1(CC[C@@H]2C4=CC(=O)OC4)O)CC[C@]5([C@@]3(CC[C@@H](C5)O)C=O)O	Panobinostat	CC1=C(C2=CC=CC=C2N1)CCNCC3=CC=C(C=C3)/C=C/C(=O)NO
Strophanthidin	C[C@]12CC[C@H]3[C@H]([C@]1(CC[C@@H]2C4=CC(=O)OC4)O)CC[C@]5([C@@]3(CC[C@@H](C5)O)C=O)O	Bufalin	C[C@]12CC[C@@H](C[C@H]1CC[C@@H]3[C@@H]2CC[C@]4([C@@]3(CC[C@@H]4C5=COC(=O)C=C5)O)C)O
Strophanthidin	C[C@]12CC[C@H]3[C@H]([C@]1(CC[C@@H]2C4=CC(=O)OC4)O)CC[C@]5([C@@]3(CC[C@@H](C5)O)C=O)O	Proscillaridin A	C[C@H]1[C@@H]([C@H]([C@H]([C@@H](O1)O[C@H]2CC[C@@]3([C@H]4CC[C@@]5([C@H](CC[C@@]5([C@@H]4CCC3=C2)O)C6=COC(=O)C=C6)C)C)O)O)O
Strophanthidin	C[C@]12CC[C@H]3[C@H]([C@]1(CC[C@@H]2C4=CC(=O)OC4)O)CC[C@]5([C@@]3(CC[C@@H](C5)O)C=O)O	Cinobufagin	CC(=O)O[C@@H]1[C@@H]([C@]2(CC[C@H]3[C@H]([C@@]24[C@@H]1O4)CC[C@H]5[C@@]3(CC[C@@H](C5)O)C)C)C6=COC(=O)C=C6
Strophanthidin	C[C@]12CC[C@H]3[C@H]([C@]1(CC[C@@H]2C4=CC(=O)OC4)O)CC[C@]5([C@@]3(CC[C@@H](C5)O)C=O)O	Peruvoside	C[C@H]1[C@@H]([C@H]([C@@H]([C@@H](O1)O[C@H]2CC[C@]3([C@@H](C2)CC[C@@H]4[C@@H]3CC[C@]5([C@@]4(CC[C@@H]5C6=CC(=O)OC6)O)C)C=O)O)OC)O
Strophanthidin	C[C@]12CC[C@H]3[C@H]([C@]1(CC[C@@H]2C4=CC(=O)OC4)O)CC[C@]5([C@@]3(CC[C@@H](C5)O)C=O)O	Digitoxin	C[C@@H]1[C@H]([C@H](C[C@@H](O1)O[C@@H]2[C@H](O[C@H](C[C@@H]2O)O[C@@H]3[C@H](O[C@H](C[C@@H]3O)O[C@H]4CC[C@]5([C@@H](C4)CC[C@@H]6[C@@H]5CC[C@]7([C@@]6(CC[C@@H]7C8=CC(=O)OC8)O)C)C)C)C)O)O
Strophanthidin	C[C@]12CC[C@H]3[C@H]([C@]1(CC[C@@H]2C4=CC(=O)OC4)O)CC[C@]5([C@@]3(CC[C@@H](C5)O)C=O)O	Convallotoxin	C[C@H]1[C@@H]([C@H]([C@H]([C@@H](O1)O[C@H]2CC[C@@]3([C@H]4CC[C@@]5([C@H](CC[C@@]5([C@@H]4CC[C@@]3(C2)O)O)C6=CC(=O)OC6)C)C=O)O)O)O
Strophanthidin	C[C@]12CC[C@H]3[C@H]([C@]1(CC[C@@H]2C4=CC(=O)OC4)O)CC[C@]5([C@@]3(CC[C@@H](C5)O)C=O)O	ABT-737	CN(C)CC[C@H](CSC1=CC=CC=C1)NC2=C(C=C(C=C2)S(=O)(=O)NC(=O)C3=CC=C(C=C3)N4CCN(CC4)CC5=CC=CC=C5C6=CC=C(C=C6)Cl)[N+](=O)[O-]
Strophanthidin	C[C@]12CC[C@H]3[C@H]([C@]1(CC[C@@H]2C4=CC(=O)OC4)O)CC[C@]5([C@@]3(CC[C@@H](C5)O)C=O)O	Fisetin	C1=CC(=C(C=C1C2=C(C(=O)C3=C(O2)C=C(C=C3)O)O)O)O
Strophanthidin	C[C@]12CC[C@H]3[C@H]([C@]1(CC[C@@H]2C4=CC(=O)OC4)O)CC[C@]5([C@@]3(CC[C@@H](C5)O)C=O)O	Curcumin	COC1=C(C=CC(=C1)/C=C/C(=O)CC(=O)/C=C/C2=CC(=C(C=C2)O)OC)O
Strophanthidin	C[C@]12CC[C@H]3[C@H]([C@]1(CC[C@@H]2C4=CC(=O)OC4)O)CC[C@]5([C@@]3(CC[C@@H](C5)O)C=O)O	Dasatinib	CC1=C(C(=CC=C1)Cl)NC(=O)C2=CN=C(S2)NC3=CC(=NC(=N3)C)N4CCN(CC4)CCO
Strophanthidin	C[C@]12CC[C@H]3[C@H]([C@]1(CC[C@@H]2C4=CC(=O)OC4)O)CC[C@]5([C@@]3(CC[C@@H](C5)O)C=O)O	Navitoclax	CC1(CCC(=C(C1)CN2CCN(CC2)C3=CC=C(C=C3)C(=O)NS(=O)(=O)C4=CC(=C(C=C4)N[C@H](CCN5CCOCC5)CSC6=CC=CC=C6)S(=O)(=O)C(F)(F)F)C7=CC=C(C=C7)Cl)C
Strophanthidin	C[C@]12CC[C@H]3[C@H]([C@]1(CC[C@@H]2C4=CC(=O)OC4)O)CC[C@]5([C@@]3(CC[C@@H](C5)O)C=O)O	A1331852	O=C(NC1=NC(C=CC=C2)=C2S1)C3=C(CN(C4=CC=C(C5=C(C)N(CC6(C[C@@H](C7)C8)C[C@H]7C[C@H]8C6)N=C5)C(C(O)=O)=N4)CC9)C9=CC=C3
Strophanthidin	C[C@]12CC[C@H]3[C@H]([C@]1(CC[C@@H]2C4=CC(=O)OC4)O)CC[C@]5([C@@]3(CC[C@@H](C5)O)C=O)O	A1155463	O=C(NC1=NC(C=CC=C2)=C2S1)C3=C(CN(C4=NC(C(O)=O)=C(CCCOC5=C(F)C=C(C#CCN(C)C)C=C5)S4)CC6)C6=CC=C3
Strophanthidin	C[C@]12CC[C@H]3[C@H]([C@]1(CC[C@@H]2C4=CC(=O)OC4)O)CC[C@]5([C@@]3(CC[C@@H](C5)O)C=O)O	ginkgetin	COc1cc(O)c2C(=O)C=C(Oc2c1)c3ccc(OC)c(c3)c4c(O)cc(O)c5C(=O)C=C(Oc45)c6ccc(O)cc6
Strophanthidin	C[C@]12CC[C@H]3[C@H]([C@]1(CC[C@@H]2C4=CC(=O)OC4)O)CC[C@]5([C@@]3(CC[C@@H](C5)O)C=O)O	oleandrin	COC1CC(OC(C)C1O)O[C@H]2CC[C@@]3(C)[C@H](CC[C@@H]4[C@@H]3CC[C@]5(C)[C@H]([C@H](C[C@]45O)OC(C)=O)C6=CC(=O)OC6)C2
Strophanthidin	C[C@]12CC[C@H]3[C@H]([C@]1(CC[C@@H]2C4=CC(=O)OC4)O)CC[C@]5([C@@]3(CC[C@@H](C5)O)C=O)O	periplocin	COC1[C@H](O)C(CO[C@@H]2C(O)C[C@@H](O)OC2C)O[C@@H](O[C@H]3CC[C@]4(C)C5CC[C@]6(C)[C@H](CC[C@]6(O)C5CC[C@]4(O)C3)C7=CC(=O)OC7)C1O
Strophanthidin	C[C@]12CC[C@H]3[C@H]([C@]1(CC[C@@H]2C4=CC(=O)OC4)O)CC[C@]5([C@@]3(CC[C@@H](C5)O)C=O)O	BRD-K56819078	COC1=C(C=C(C=C1)C(=O)NC2=CC3=C(C=C2)N=C(S3)SCC(=O)NC4=CC=CC=C4F)OC
Strophanthidin	C[C@]12CC[C@H]3[C@H]([C@]1(CC[C@@H]2C4=CC(=O)OC4)O)CC[C@]5([C@@]3(CC[C@@H](C5)O)C=O)O	XL888	CC1=CC(C(N)=O)=C(N[C@H](C)CC)C=C1C(N[C@]2([H])C[C@H](CC3)N(C4=NC=C(C(C5CC5)=O)C=C4)[C@H]3C2)=O
PF-573228	CS(=O)(=O)C1=CC=CC(=C1)CNC2=NC(=NC=C2C(F)(F)F)NC3=CC4=C(C=C3)NC(=O)CC4	LY-367265	C1CC2=C3C(=CC=C2)N(S(=O)(=O)N3C1)CCN4CCC(=CC4)C5=CNC6=C5C=CC(=C6)F
PF-573228	CS(=O)(=O)C1=CC=CC(=C1)CNC2=NC(=NC=C2C(F)(F)F)NC3=CC4=C(C=C3)NC(=O)CC4	Temsirolimus	C[C@@H]1CC[C@H]2C[C@@H](/C(=C/C=C/C=C/[C@H](C[C@H](C(=O)[C@@H]([C@@H](/C(=C/[C@H](C(=O)C[C@H](OC(=O)[C@@H]3CCCCN3C(=O)C(=O)[C@@]1(O2)O)[C@H](C)C[C@@H]4CC[C@H]([C@@H](C4)OC)OC(=O)C(C)(CO)CO)C)/C)O)OC)C)C)/C)OC
PF-573228	CS(=O)(=O)C1=CC=CC(=C1)CNC2=NC(=NC=C2C(F)(F)F)NC3=CC4=C(C=C3)NC(=O)CC4	Eltrombopag	CC1=C(C=C(C=C1)N2C(=O)C(=C(N2)C)N=NC3=CC=CC(=C3O)C4=CC(=CC=C4)C(=O)O)C
PF-573228	CS(=O)(=O)C1=CC=CC(=C1)CNC2=NC(=NC=C2C(F)(F)F)NC3=CC4=C(C=C3)NC(=O)CC4	Raltegravir	CC1=NN=C(O1)C(=O)NC(C)(C)C2=NC(=C(C(=O)N2C)O)C(=O)NCC3=CC=C(C=C3)F
PF-573228	CS(=O)(=O)C1=CC=CC(=C1)CNC2=NC(=NC=C2C(F)(F)F)NC3=CC4=C(C=C3)NC(=O)CC4	Venetoclax	CC1(C)CCC(=C(C1)C2=CC=C(Cl)C=C2)CN3CCN(CC3)C4=CC(=C(C=C4)C(=O)N[S](=O)(=O)C5=CC=C(NCC6CCOCC6)C(=C5)[N+]([O-])=O)OC7=CN=C8[NH]C=CC8=C7
PF-573228	CS(=O)(=O)C1=CC=CC(=C1)CNC2=NC(=NC=C2C(F)(F)F)NC3=CC4=C(C=C3)NC(=O)CC4	EF24	C1C(=CC2=CC=CC=C2F)C(=O)C(=CC3=CC=CC=C3F)CN1.Cl
PF-573228	CS(=O)(=O)C1=CC=CC(=C1)CNC2=NC(=NC=C2C(F)(F)F)NC3=CC4=C(C=C3)NC(=O)CC4	Panobinostat	CC1=C(C2=CC=CC=C2N1)CCNCC3=CC=C(C=C3)/C=C/C(=O)NO
PF-573228	CS(=O)(=O)C1=CC=CC(=C1)CNC2=NC(=NC=C2C(F)(F)F)NC3=CC4=C(C=C3)NC(=O)CC4	Bufalin	C[C@]12CC[C@@H](C[C@H]1CC[C@@H]3[C@@H]2CC[C@]4([C@@]3(CC[C@@H]4C5=COC(=O)C=C5)O)C)O
PF-573228	CS(=O)(=O)C1=CC=CC(=C1)CNC2=NC(=NC=C2C(F)(F)F)NC3=CC4=C(C=C3)NC(=O)CC4	Proscillaridin A	C[C@H]1[C@@H]([C@H]([C@H]([C@@H](O1)O[C@H]2CC[C@@]3([C@H]4CC[C@@]5([C@H](CC[C@@]5([C@@H]4CCC3=C2)O)C6=COC(=O)C=C6)C)C)O)O)O
PF-573228	CS(=O)(=O)C1=CC=CC(=C1)CNC2=NC(=NC=C2C(F)(F)F)NC3=CC4=C(C=C3)NC(=O)CC4	Cinobufagin	CC(=O)O[C@@H]1[C@@H]([C@]2(CC[C@H]3[C@H]([C@@]24[C@@H]1O4)CC[C@H]5[C@@]3(CC[C@@H](C5)O)C)C)C6=COC(=O)C=C6
PF-573228	CS(=O)(=O)C1=CC=CC(=C1)CNC2=NC(=NC=C2C(F)(F)F)NC3=CC4=C(C=C3)NC(=O)CC4	Peruvoside	C[C@H]1[C@@H]([C@H]([C@@H]([C@@H](O1)O[C@H]2CC[C@]3([C@@H](C2)CC[C@@H]4[C@@H]3CC[C@]5([C@@]4(CC[C@@H]5C6=CC(=O)OC6)O)C)C=O)O)OC)O
PF-573228	CS(=O)(=O)C1=CC=CC(=C1)CNC2=NC(=NC=C2C(F)(F)F)NC3=CC4=C(C=C3)NC(=O)CC4	Digitoxin	C[C@@H]1[C@H]([C@H](C[C@@H](O1)O[C@@H]2[C@H](O[C@H](C[C@@H]2O)O[C@@H]3[C@H](O[C@H](C[C@@H]3O)O[C@H]4CC[C@]5([C@@H](C4)CC[C@@H]6[C@@H]5CC[C@]7([C@@]6(CC[C@@H]7C8=CC(=O)OC8)O)C)C)C)C)O)O
PF-573228	CS(=O)(=O)C1=CC=CC(=C1)CNC2=NC(=NC=C2C(F)(F)F)NC3=CC4=C(C=C3)NC(=O)CC4	Convallotoxin	C[C@H]1[C@@H]([C@H]([C@H]([C@@H](O1)O[C@H]2CC[C@@]3([C@H]4CC[C@@]5([C@H](CC[C@@]5([C@@H]4CC[C@@]3(C2)O)O)C6=CC(=O)OC6)C)C=O)O)O)O
PF-573228	CS(=O)(=O)C1=CC=CC(=C1)CNC2=NC(=NC=C2C(F)(F)F)NC3=CC4=C(C=C3)NC(=O)CC4	ABT-737	CN(C)CC[C@H](CSC1=CC=CC=C1)NC2=C(C=C(C=C2)S(=O)(=O)NC(=O)C3=CC=C(C=C3)N4CCN(CC4)CC5=CC=CC=C5C6=CC=C(C=C6)Cl)[N+](=O)[O-]
PF-573228	CS(=O)(=O)C1=CC=CC(=C1)CNC2=NC(=NC=C2C(F)(F)F)NC3=CC4=C(C=C3)NC(=O)CC4	Fisetin	C1=CC(=C(C=C1C2=C(C(=O)C3=C(O2)C=C(C=C3)O)O)O)O
PF-573228	CS(=O)(=O)C1=CC=CC(=C1)CNC2=NC(=NC=C2C(F)(F)F)NC3=CC4=C(C=C3)NC(=O)CC4	Curcumin	COC1=C(C=CC(=C1)/C=C/C(=O)CC(=O)/C=C/C2=CC(=C(C=C2)O)OC)O
PF-573228	CS(=O)(=O)C1=CC=CC(=C1)CNC2=NC(=NC=C2C(F)(F)F)NC3=CC4=C(C=C3)NC(=O)CC4	Dasatinib	CC1=C(C(=CC=C1)Cl)NC(=O)C2=CN=C(S2)NC3=CC(=NC(=N3)C)N4CCN(CC4)CCO
PF-573228	CS(=O)(=O)C1=CC=CC(=C1)CNC2=NC(=NC=C2C(F)(F)F)NC3=CC4=C(C=C3)NC(=O)CC4	Navitoclax	CC1(CCC(=C(C1)CN2CCN(CC2)C3=CC=C(C=C3)C(=O)NS(=O)(=O)C4=CC(=C(C=C4)N[C@H](CCN5CCOCC5)CSC6=CC=CC=C6)S(=O)(=O)C(F)(F)F)C7=CC=C(C=C7)Cl)C
PF-573228	CS(=O)(=O)C1=CC=CC(=C1)CNC2=NC(=NC=C2C(F)(F)F)NC3=CC4=C(C=C3)NC(=O)CC4	A1331852	O=C(NC1=NC(C=CC=C2)=C2S1)C3=C(CN(C4=CC=C(C5=C(C)N(CC6(C[C@@H](C7)C8)C[C@H]7C[C@H]8C6)N=C5)C(C(O)=O)=N4)CC9)C9=CC=C3
PF-573228	CS(=O)(=O)C1=CC=CC(=C1)CNC2=NC(=NC=C2C(F)(F)F)NC3=CC4=C(C=C3)NC(=O)CC4	A1155463	O=C(NC1=NC(C=CC=C2)=C2S1)C3=C(CN(C4=NC(C(O)=O)=C(CCCOC5=C(F)C=C(C#CCN(C)C)C=C5)S4)CC6)C6=CC=C3
PF-573228	CS(=O)(=O)C1=CC=CC(=C1)CNC2=NC(=NC=C2C(F)(F)F)NC3=CC4=C(C=C3)NC(=O)CC4	ginkgetin	COc1cc(O)c2C(=O)C=C(Oc2c1)c3ccc(OC)c(c3)c4c(O)cc(O)c5C(=O)C=C(Oc45)c6ccc(O)cc6
PF-573228	CS(=O)(=O)C1=CC=CC(=C1)CNC2=NC(=NC=C2C(F)(F)F)NC3=CC4=C(C=C3)NC(=O)CC4	oleandrin	COC1CC(OC(C)C1O)O[C@H]2CC[C@@]3(C)[C@H](CC[C@@H]4[C@@H]3CC[C@]5(C)[C@H]([C@H](C[C@]45O)OC(C)=O)C6=CC(=O)OC6)C2
PF-573228	CS(=O)(=O)C1=CC=CC(=C1)CNC2=NC(=NC=C2C(F)(F)F)NC3=CC4=C(C=C3)NC(=O)CC4	periplocin	COC1[C@H](O)C(CO[C@@H]2C(O)C[C@@H](O)OC2C)O[C@@H](O[C@H]3CC[C@]4(C)C5CC[C@]6(C)[C@H](CC[C@]6(O)C5CC[C@]4(O)C3)C7=CC(=O)OC7)C1O
PF-573228	CS(=O)(=O)C1=CC=CC(=C1)CNC2=NC(=NC=C2C(F)(F)F)NC3=CC4=C(C=C3)NC(=O)CC4	BRD-K56819078	COC1=C(C=C(C=C1)C(=O)NC2=CC3=C(C=C2)N=C(S3)SCC(=O)NC4=CC=CC=C4F)OC
PF-573228	CS(=O)(=O)C1=CC=CC(=C1)CNC2=NC(=NC=C2C(F)(F)F)NC3=CC4=C(C=C3)NC(=O)CC4	XL888	CC1=CC(C(N)=O)=C(N[C@H](C)CC)C=C1C(N[C@]2([H])C[C@H](CC3)N(C4=NC=C(C(C5CC5)=O)C=C4)[C@H]3C2)=O
LY-367265	C1CC2=C3C(=CC=C2)N(S(=O)(=O)N3C1)CCN4CCC(=CC4)C5=CNC6=C5C=CC(=C6)F	Temsirolimus	C[C@@H]1CC[C@H]2C[C@@H](/C(=C/C=C/C=C/[C@H](C[C@H](C(=O)[C@@H]([C@@H](/C(=C/[C@H](C(=O)C[C@H](OC(=O)[C@@H]3CCCCN3C(=O)C(=O)[C@@]1(O2)O)[C@H](C)C[C@@H]4CC[C@H]([C@@H](C4)OC)OC(=O)C(C)(CO)CO)C)/C)O)OC)C)C)/C)OC
LY-367265	C1CC2=C3C(=CC=C2)N(S(=O)(=O)N3C1)CCN4CCC(=CC4)C5=CNC6=C5C=CC(=C6)F	Eltrombopag	CC1=C(C=C(C=C1)N2C(=O)C(=C(N2)C)N=NC3=CC=CC(=C3O)C4=CC(=CC=C4)C(=O)O)C
LY-367265	C1CC2=C3C(=CC=C2)N(S(=O)(=O)N3C1)CCN4CCC(=CC4)C5=CNC6=C5C=CC(=C6)F	Raltegravir	CC1=NN=C(O1)C(=O)NC(C)(C)C2=NC(=C(C(=O)N2C)O)C(=O)NCC3=CC=C(C=C3)F
LY-367265	C1CC2=C3C(=CC=C2)N(S(=O)(=O)N3C1)CCN4CCC(=CC4)C5=CNC6=C5C=CC(=C6)F	Venetoclax	CC1(C)CCC(=C(C1)C2=CC=C(Cl)C=C2)CN3CCN(CC3)C4=CC(=C(C=C4)C(=O)N[S](=O)(=O)C5=CC=C(NCC6CCOCC6)C(=C5)[N+]([O-])=O)OC7=CN=C8[NH]C=CC8=C7
LY-367265	C1CC2=C3C(=CC=C2)N(S(=O)(=O)N3C1)CCN4CCC(=CC4)C5=CNC6=C5C=CC(=C6)F	EF24	C1C(=CC2=CC=CC=C2F)C(=O)C(=CC3=CC=CC=C3F)CN1.Cl
LY-367265	C1CC2=C3C(=CC=C2)N(S(=O)(=O)N3C1)CCN4CCC(=CC4)C5=CNC6=C5C=CC(=C6)F	Panobinostat	CC1=C(C2=CC=CC=C2N1)CCNCC3=CC=C(C=C3)/C=C/C(=O)NO
LY-367265	C1CC2=C3C(=CC=C2)N(S(=O)(=O)N3C1)CCN4CCC(=CC4)C5=CNC6=C5C=CC(=C6)F	Bufalin	C[C@]12CC[C@@H](C[C@H]1CC[C@@H]3[C@@H]2CC[C@]4([C@@]3(CC[C@@H]4C5=COC(=O)C=C5)O)C)O
LY-367265	C1CC2=C3C(=CC=C2)N(S(=O)(=O)N3C1)CCN4CCC(=CC4)C5=CNC6=C5C=CC(=C6)F	Proscillaridin A	C[C@H]1[C@@H]([C@H]([C@H]([C@@H](O1)O[C@H]2CC[C@@]3([C@H]4CC[C@@]5([C@H](CC[C@@]5([C@@H]4CCC3=C2)O)C6=COC(=O)C=C6)C)C)O)O)O
LY-367265	C1CC2=C3C(=CC=C2)N(S(=O)(=O)N3C1)CCN4CCC(=CC4)C5=CNC6=C5C=CC(=C6)F	Cinobufagin	CC(=O)O[C@@H]1[C@@H]([C@]2(CC[C@H]3[C@H]([C@@]24[C@@H]1O4)CC[C@H]5[C@@]3(CC[C@@H](C5)O)C)C)C6=COC(=O)C=C6
LY-367265	C1CC2=C3C(=CC=C2)N(S(=O)(=O)N3C1)CCN4CCC(=CC4)C5=CNC6=C5C=CC(=C6)F	Peruvoside	C[C@H]1[C@@H]([C@H]([C@@H]([C@@H](O1)O[C@H]2CC[C@]3([C@@H](C2)CC[C@@H]4[C@@H]3CC[C@]5([C@@]4(CC[C@@H]5C6=CC(=O)OC6)O)C)C=O)O)OC)O
LY-367265	C1CC2=C3C(=CC=C2)N(S(=O)(=O)N3C1)CCN4CCC(=CC4)C5=CNC6=C5C=CC(=C6)F	Digitoxin	C[C@@H]1[C@H]([C@H](C[C@@H](O1)O[C@@H]2[C@H](O[C@H](C[C@@H]2O)O[C@@H]3[C@H](O[C@H](C[C@@H]3O)O[C@H]4CC[C@]5([C@@H](C4)CC[C@@H]6[C@@H]5CC[C@]7([C@@]6(CC[C@@H]7C8=CC(=O)OC8)O)C)C)C)C)O)O
LY-367265	C1CC2=C3C(=CC=C2)N(S(=O)(=O)N3C1)CCN4CCC(=CC4)C5=CNC6=C5C=CC(=C6)F	Convallotoxin	C[C@H]1[C@@H]([C@H]([C@H]([C@@H](O1)O[C@H]2CC[C@@]3([C@H]4CC[C@@]5([C@H](CC[C@@]5([C@@H]4CC[C@@]3(C2)O)O)C6=CC(=O)OC6)C)C=O)O)O)O
LY-367265	C1CC2=C3C(=CC=C2)N(S(=O)(=O)N3C1)CCN4CCC(=CC4)C5=CNC6=C5C=CC(=C6)F	ABT-737	CN(C)CC[C@H](CSC1=CC=CC=C1)NC2=C(C=C(C=C2)S(=O)(=O)NC(=O)C3=CC=C(C=C3)N4CCN(CC4)CC5=CC=CC=C5C6=CC=C(C=C6)Cl)[N+](=O)[O-]
LY-367265	C1CC2=C3C(=CC=C2)N(S(=O)(=O)N3C1)CCN4CCC(=CC4)C5=CNC6=C5C=CC(=C6)F	Fisetin	C1=CC(=C(C=C1C2=C(C(=O)C3=C(O2)C=C(C=C3)O)O)O)O
LY-367265	C1CC2=C3C(=CC=C2)N(S(=O)(=O)N3C1)CCN4CCC(=CC4)C5=CNC6=C5C=CC(=C6)F	Curcumin	COC1=C(C=CC(=C1)/C=C/C(=O)CC(=O)/C=C/C2=CC(=C(C=C2)O)OC)O
LY-367265	C1CC2=C3C(=CC=C2)N(S(=O)(=O)N3C1)CCN4CCC(=CC4)C5=CNC6=C5C=CC(=C6)F	Dasatinib	CC1=C(C(=CC=C1)Cl)NC(=O)C2=CN=C(S2)NC3=CC(=NC(=N3)C)N4CCN(CC4)CCO
LY-367265	C1CC2=C3C(=CC=C2)N(S(=O)(=O)N3C1)CCN4CCC(=CC4)C5=CNC6=C5C=CC(=C6)F	Navitoclax	CC1(CCC(=C(C1)CN2CCN(CC2)C3=CC=C(C=C3)C(=O)NS(=O)(=O)C4=CC(=C(C=C4)N[C@H](CCN5CCOCC5)CSC6=CC=CC=C6)S(=O)(=O)C(F)(F)F)C7=CC=C(C=C7)Cl)C
LY-367265	C1CC2=C3C(=CC=C2)N(S(=O)(=O)N3C1)CCN4CCC(=CC4)C5=CNC6=C5C=CC(=C6)F	A1331852	O=C(NC1=NC(C=CC=C2)=C2S1)C3=C(CN(C4=CC=C(C5=C(C)N(CC6(C[C@@H](C7)C8)C[C@H]7C[C@H]8C6)N=C5)C(C(O)=O)=N4)CC9)C9=CC=C3
LY-367265	C1CC2=C3C(=CC=C2)N(S(=O)(=O)N3C1)CCN4CCC(=CC4)C5=CNC6=C5C=CC(=C6)F	A1155463	O=C(NC1=NC(C=CC=C2)=C2S1)C3=C(CN(C4=NC(C(O)=O)=C(CCCOC5=C(F)C=C(C#CCN(C)C)C=C5)S4)CC6)C6=CC=C3
LY-367265	C1CC2=C3C(=CC=C2)N(S(=O)(=O)N3C1)CCN4CCC(=CC4)C5=CNC6=C5C=CC(=C6)F	ginkgetin	COc1cc(O)c2C(=O)C=C(Oc2c1)c3ccc(OC)c(c3)c4c(O)cc(O)c5C(=O)C=C(Oc45)c6ccc(O)cc6
LY-367265	C1CC2=C3C(=CC=C2)N(S(=O)(=O)N3C1)CCN4CCC(=CC4)C5=CNC6=C5C=CC(=C6)F	oleandrin	COC1CC(OC(C)C1O)O[C@H]2CC[C@@]3(C)[C@H](CC[C@@H]4[C@@H]3CC[C@]5(C)[C@H]([C@H](C[C@]45O)OC(C)=O)C6=CC(=O)OC6)C2
LY-367265	C1CC2=C3C(=CC=C2)N(S(=O)(=O)N3C1)CCN4CCC(=CC4)C5=CNC6=C5C=CC(=C6)F	periplocin	COC1[C@H](O)C(CO[C@@H]2C(O)C[C@@H](O)OC2C)O[C@@H](O[C@H]3CC[C@]4(C)C5CC[C@]6(C)[C@H](CC[C@]6(O)C5CC[C@]4(O)C3)C7=CC(=O)OC7)C1O
LY-367265	C1CC2=C3C(=CC=C2)N(S(=O)(=O)N3C1)CCN4CCC(=CC4)C5=CNC6=C5C=CC(=C6)F	BRD-K56819078	COC1=C(C=C(C=C1)C(=O)NC2=CC3=C(C=C2)N=C(S3)SCC(=O)NC4=CC=CC=C4F)OC
LY-367265	C1CC2=C3C(=CC=C2)N(S(=O)(=O)N3C1)CCN4CCC(=CC4)C5=CNC6=C5C=CC(=C6)F	XL888	CC1=CC(C(N)=O)=C(N[C@H](C)CC)C=C1C(N[C@]2([H])C[C@H](CC3)N(C4=NC=C(C(C5CC5)=O)C=C4)[C@H]3C2)=O
Temsirolimus	C[C@@H]1CC[C@H]2C[C@@H](/C(=C/C=C/C=C/[C@H](C[C@H](C(=O)[C@@H]([C@@H](/C(=C/[C@H](C(=O)C[C@H](OC(=O)[C@@H]3CCCCN3C(=O)C(=O)[C@@]1(O2)O)[C@H](C)C[C@@H]4CC[C@H]([C@@H](C4)OC)OC(=O)C(C)(CO)CO)C)/C)O)OC)C)C)/C)OC	Eltrombopag	CC1=C(C=C(C=C1)N2C(=O)C(=C(N2)C)N=NC3=CC=CC(=C3O)C4=CC(=CC=C4)C(=O)O)C
Temsirolimus	C[C@@H]1CC[C@H]2C[C@@H](/C(=C/C=C/C=C/[C@H](C[C@H](C(=O)[C@@H]([C@@H](/C(=C/[C@H](C(=O)C[C@H](OC(=O)[C@@H]3CCCCN3C(=O)C(=O)[C@@]1(O2)O)[C@H](C)C[C@@H]4CC[C@H]([C@@H](C4)OC)OC(=O)C(C)(CO)CO)C)/C)O)OC)C)C)/C)OC	Raltegravir	CC1=NN=C(O1)C(=O)NC(C)(C)C2=NC(=C(C(=O)N2C)O)C(=O)NCC3=CC=C(C=C3)F
Temsirolimus	C[C@@H]1CC[C@H]2C[C@@H](/C(=C/C=C/C=C/[C@H](C[C@H](C(=O)[C@@H]([C@@H](/C(=C/[C@H](C(=O)C[C@H](OC(=O)[C@@H]3CCCCN3C(=O)C(=O)[C@@]1(O2)O)[C@H](C)C[C@@H]4CC[C@H]([C@@H](C4)OC)OC(=O)C(C)(CO)CO)C)/C)O)OC)C)C)/C)OC	Venetoclax	CC1(C)CCC(=C(C1)C2=CC=C(Cl)C=C2)CN3CCN(CC3)C4=CC(=C(C=C4)C(=O)N[S](=O)(=O)C5=CC=C(NCC6CCOCC6)C(=C5)[N+]([O-])=O)OC7=CN=C8[NH]C=CC8=C7
Temsirolimus	C[C@@H]1CC[C@H]2C[C@@H](/C(=C/C=C/C=C/[C@H](C[C@H](C(=O)[C@@H]([C@@H](/C(=C/[C@H](C(=O)C[C@H](OC(=O)[C@@H]3CCCCN3C(=O)C(=O)[C@@]1(O2)O)[C@H](C)C[C@@H]4CC[C@H]([C@@H](C4)OC)OC(=O)C(C)(CO)CO)C)/C)O)OC)C)C)/C)OC	EF24	C1C(=CC2=CC=CC=C2F)C(=O)C(=CC3=CC=CC=C3F)CN1.Cl
Temsirolimus	C[C@@H]1CC[C@H]2C[C@@H](/C(=C/C=C/C=C/[C@H](C[C@H](C(=O)[C@@H]([C@@H](/C(=C/[C@H](C(=O)C[C@H](OC(=O)[C@@H]3CCCCN3C(=O)C(=O)[C@@]1(O2)O)[C@H](C)C[C@@H]4CC[C@H]([C@@H](C4)OC)OC(=O)C(C)(CO)CO)C)/C)O)OC)C)C)/C)OC	Panobinostat	CC1=C(C2=CC=CC=C2N1)CCNCC3=CC=C(C=C3)/C=C/C(=O)NO
Temsirolimus	C[C@@H]1CC[C@H]2C[C@@H](/C(=C/C=C/C=C/[C@H](C[C@H](C(=O)[C@@H]([C@@H](/C(=C/[C@H](C(=O)C[C@H](OC(=O)[C@@H]3CCCCN3C(=O)C(=O)[C@@]1(O2)O)[C@H](C)C[C@@H]4CC[C@H]([C@@H](C4)OC)OC(=O)C(C)(CO)CO)C)/C)O)OC)C)C)/C)OC	Bufalin	C[C@]12CC[C@@H](C[C@H]1CC[C@@H]3[C@@H]2CC[C@]4([C@@]3(CC[C@@H]4C5=COC(=O)C=C5)O)C)O
Temsirolimus	C[C@@H]1CC[C@H]2C[C@@H](/C(=C/C=C/C=C/[C@H](C[C@H](C(=O)[C@@H]([C@@H](/C(=C/[C@H](C(=O)C[C@H](OC(=O)[C@@H]3CCCCN3C(=O)C(=O)[C@@]1(O2)O)[C@H](C)C[C@@H]4CC[C@H]([C@@H](C4)OC)OC(=O)C(C)(CO)CO)C)/C)O)OC)C)C)/C)OC	Proscillaridin A	C[C@H]1[C@@H]([C@H]([C@H]([C@@H](O1)O[C@H]2CC[C@@]3([C@H]4CC[C@@]5([C@H](CC[C@@]5([C@@H]4CCC3=C2)O)C6=COC(=O)C=C6)C)C)O)O)O
Temsirolimus	C[C@@H]1CC[C@H]2C[C@@H](/C(=C/C=C/C=C/[C@H](C[C@H](C(=O)[C@@H]([C@@H](/C(=C/[C@H](C(=O)C[C@H](OC(=O)[C@@H]3CCCCN3C(=O)C(=O)[C@@]1(O2)O)[C@H](C)C[C@@H]4CC[C@H]([C@@H](C4)OC)OC(=O)C(C)(CO)CO)C)/C)O)OC)C)C)/C)OC	Cinobufagin	CC(=O)O[C@@H]1[C@@H]([C@]2(CC[C@H]3[C@H]([C@@]24[C@@H]1O4)CC[C@H]5[C@@]3(CC[C@@H](C5)O)C)C)C6=COC(=O)C=C6
Temsirolimus	C[C@@H]1CC[C@H]2C[C@@H](/C(=C/C=C/C=C/[C@H](C[C@H](C(=O)[C@@H]([C@@H](/C(=C/[C@H](C(=O)C[C@H](OC(=O)[C@@H]3CCCCN3C(=O)C(=O)[C@@]1(O2)O)[C@H](C)C[C@@H]4CC[C@H]([C@@H](C4)OC)OC(=O)C(C)(CO)CO)C)/C)O)OC)C)C)/C)OC	Peruvoside	C[C@H]1[C@@H]([C@H]([C@@H]([C@@H](O1)O[C@H]2CC[C@]3([C@@H](C2)CC[C@@H]4[C@@H]3CC[C@]5([C@@]4(CC[C@@H]5C6=CC(=O)OC6)O)C)C=O)O)OC)O
Temsirolimus	C[C@@H]1CC[C@H]2C[C@@H](/C(=C/C=C/C=C/[C@H](C[C@H](C(=O)[C@@H]([C@@H](/C(=C/[C@H](C(=O)C[C@H](OC(=O)[C@@H]3CCCCN3C(=O)C(=O)[C@@]1(O2)O)[C@H](C)C[C@@H]4CC[C@H]([C@@H](C4)OC)OC(=O)C(C)(CO)CO)C)/C)O)OC)C)C)/C)OC	Digitoxin	C[C@@H]1[C@H]([C@H](C[C@@H](O1)O[C@@H]2[C@H](O[C@H](C[C@@H]2O)O[C@@H]3[C@H](O[C@H](C[C@@H]3O)O[C@H]4CC[C@]5([C@@H](C4)CC[C@@H]6[C@@H]5CC[C@]7([C@@]6(CC[C@@H]7C8=CC(=O)OC8)O)C)C)C)C)O)O
Temsirolimus	C[C@@H]1CC[C@H]2C[C@@H](/C(=C/C=C/C=C/[C@H](C[C@H](C(=O)[C@@H]([C@@H](/C(=C/[C@H](C(=O)C[C@H](OC(=O)[C@@H]3CCCCN3C(=O)C(=O)[C@@]1(O2)O)[C@H](C)C[C@@H]4CC[C@H]([C@@H](C4)OC)OC(=O)C(C)(CO)CO)C)/C)O)OC)C)C)/C)OC	Convallotoxin	C[C@H]1[C@@H]([C@H]([C@H]([C@@H](O1)O[C@H]2CC[C@@]3([C@H]4CC[C@@]5([C@H](CC[C@@]5([C@@H]4CC[C@@]3(C2)O)O)C6=CC(=O)OC6)C)C=O)O)O)O
Temsirolimus	C[C@@H]1CC[C@H]2C[C@@H](/C(=C/C=C/C=C/[C@H](C[C@H](C(=O)[C@@H]([C@@H](/C(=C/[C@H](C(=O)C[C@H](OC(=O)[C@@H]3CCCCN3C(=O)C(=O)[C@@]1(O2)O)[C@H](C)C[C@@H]4CC[C@H]([C@@H](C4)OC)OC(=O)C(C)(CO)CO)C)/C)O)OC)C)C)/C)OC	ABT-737	CN(C)CC[C@H](CSC1=CC=CC=C1)NC2=C(C=C(C=C2)S(=O)(=O)NC(=O)C3=CC=C(C=C3)N4CCN(CC4)CC5=CC=CC=C5C6=CC=C(C=C6)Cl)[N+](=O)[O-]
Temsirolimus	C[C@@H]1CC[C@H]2C[C@@H](/C(=C/C=C/C=C/[C@H](C[C@H](C(=O)[C@@H]([C@@H](/C(=C/[C@H](C(=O)C[C@H](OC(=O)[C@@H]3CCCCN3C(=O)C(=O)[C@@]1(O2)O)[C@H](C)C[C@@H]4CC[C@H]([C@@H](C4)OC)OC(=O)C(C)(CO)CO)C)/C)O)OC)C)C)/C)OC	Fisetin	C1=CC(=C(C=C1C2=C(C(=O)C3=C(O2)C=C(C=C3)O)O)O)O
Temsirolimus	C[C@@H]1CC[C@H]2C[C@@H](/C(=C/C=C/C=C/[C@H](C[C@H](C(=O)[C@@H]([C@@H](/C(=C/[C@H](C(=O)C[C@H](OC(=O)[C@@H]3CCCCN3C(=O)C(=O)[C@@]1(O2)O)[C@H](C)C[C@@H]4CC[C@H]([C@@H](C4)OC)OC(=O)C(C)(CO)CO)C)/C)O)OC)C)C)/C)OC	Curcumin	COC1=C(C=CC(=C1)/C=C/C(=O)CC(=O)/C=C/C2=CC(=C(C=C2)O)OC)O
Temsirolimus	C[C@@H]1CC[C@H]2C[C@@H](/C(=C/C=C/C=C/[C@H](C[C@H](C(=O)[C@@H]([C@@H](/C(=C/[C@H](C(=O)C[C@H](OC(=O)[C@@H]3CCCCN3C(=O)C(=O)[C@@]1(O2)O)[C@H](C)C[C@@H]4CC[C@H]([C@@H](C4)OC)OC(=O)C(C)(CO)CO)C)/C)O)OC)C)C)/C)OC	Dasatinib	CC1=C(C(=CC=C1)Cl)NC(=O)C2=CN=C(S2)NC3=CC(=NC(=N3)C)N4CCN(CC4)CCO
Temsirolimus	C[C@@H]1CC[C@H]2C[C@@H](/C(=C/C=C/C=C/[C@H](C[C@H](C(=O)[C@@H]([C@@H](/C(=C/[C@H](C(=O)C[C@H](OC(=O)[C@@H]3CCCCN3C(=O)C(=O)[C@@]1(O2)O)[C@H](C)C[C@@H]4CC[C@H]([C@@H](C4)OC)OC(=O)C(C)(CO)CO)C)/C)O)OC)C)C)/C)OC	Navitoclax	CC1(CCC(=C(C1)CN2CCN(CC2)C3=CC=C(C=C3)C(=O)NS(=O)(=O)C4=CC(=C(C=C4)N[C@H](CCN5CCOCC5)CSC6=CC=CC=C6)S(=O)(=O)C(F)(F)F)C7=CC=C(C=C7)Cl)C
Temsirolimus	C[C@@H]1CC[C@H]2C[C@@H](/C(=C/C=C/C=C/[C@H](C[C@H](C(=O)[C@@H]([C@@H](/C(=C/[C@H](C(=O)C[C@H](OC(=O)[C@@H]3CCCCN3C(=O)C(=O)[C@@]1(O2)O)[C@H](C)C[C@@H]4CC[C@H]([C@@H](C4)OC)OC(=O)C(C)(CO)CO)C)/C)O)OC)C)C)/C)OC	A1331852	O=C(NC1=NC(C=CC=C2)=C2S1)C3=C(CN(C4=CC=C(C5=C(C)N(CC6(C[C@@H](C7)C8)C[C@H]7C[C@H]8C6)N=C5)C(C(O)=O)=N4)CC9)C9=CC=C3
Temsirolimus	C[C@@H]1CC[C@H]2C[C@@H](/C(=C/C=C/C=C/[C@H](C[C@H](C(=O)[C@@H]([C@@H](/C(=C/[C@H](C(=O)C[C@H](OC(=O)[C@@H]3CCCCN3C(=O)C(=O)[C@@]1(O2)O)[C@H](C)C[C@@H]4CC[C@H]([C@@H](C4)OC)OC(=O)C(C)(CO)CO)C)/C)O)OC)C)C)/C)OC	A1155463	O=C(NC1=NC(C=CC=C2)=C2S1)C3=C(CN(C4=NC(C(O)=O)=C(CCCOC5=C(F)C=C(C#CCN(C)C)C=C5)S4)CC6)C6=CC=C3
Temsirolimus	C[C@@H]1CC[C@H]2C[C@@H](/C(=C/C=C/C=C/[C@H](C[C@H](C(=O)[C@@H]([C@@H](/C(=C/[C@H](C(=O)C[C@H](OC(=O)[C@@H]3CCCCN3C(=O)C(=O)[C@@]1(O2)O)[C@H](C)C[C@@H]4CC[C@H]([C@@H](C4)OC)OC(=O)C(C)(CO)CO)C)/C)O)OC)C)C)/C)OC	ginkgetin	COc1cc(O)c2C(=O)C=C(Oc2c1)c3ccc(OC)c(c3)c4c(O)cc(O)c5C(=O)C=C(Oc45)c6ccc(O)cc6
Temsirolimus	C[C@@H]1CC[C@H]2C[C@@H](/C(=C/C=C/C=C/[C@H](C[C@H](C(=O)[C@@H]([C@@H](/C(=C/[C@H](C(=O)C[C@H](OC(=O)[C@@H]3CCCCN3C(=O)C(=O)[C@@]1(O2)O)[C@H](C)C[C@@H]4CC[C@H]([C@@H](C4)OC)OC(=O)C(C)(CO)CO)C)/C)O)OC)C)C)/C)OC	oleandrin	COC1CC(OC(C)C1O)O[C@H]2CC[C@@]3(C)[C@H](CC[C@@H]4[C@@H]3CC[C@]5(C)[C@H]([C@H](C[C@]45O)OC(C)=O)C6=CC(=O)OC6)C2
Temsirolimus	C[C@@H]1CC[C@H]2C[C@@H](/C(=C/C=C/C=C/[C@H](C[C@H](C(=O)[C@@H]([C@@H](/C(=C/[C@H](C(=O)C[C@H](OC(=O)[C@@H]3CCCCN3C(=O)C(=O)[C@@]1(O2)O)[C@H](C)C[C@@H]4CC[C@H]([C@@H](C4)OC)OC(=O)C(C)(CO)CO)C)/C)O)OC)C)C)/C)OC	periplocin	COC1[C@H](O)C(CO[C@@H]2C(O)C[C@@H](O)OC2C)O[C@@H](O[C@H]3CC[C@]4(C)C5CC[C@]6(C)[C@H](CC[C@]6(O)C5CC[C@]4(O)C3)C7=CC(=O)OC7)C1O
Temsirolimus	C[C@@H]1CC[C@H]2C[C@@H](/C(=C/C=C/C=C/[C@H](C[C@H](C(=O)[C@@H]([C@@H](/C(=C/[C@H](C(=O)C[C@H](OC(=O)[C@@H]3CCCCN3C(=O)C(=O)[C@@]1(O2)O)[C@H](C)C[C@@H]4CC[C@H]([C@@H](C4)OC)OC(=O)C(C)(CO)CO)C)/C)O)OC)C)C)/C)OC	BRD-K56819078	COC1=C(C=C(C=C1)C(=O)NC2=CC3=C(C=C2)N=C(S3)SCC(=O)NC4=CC=CC=C4F)OC
Temsirolimus	C[C@@H]1CC[C@H]2C[C@@H](/C(=C/C=C/C=C/[C@H](C[C@H](C(=O)[C@@H]([C@@H](/C(=C/[C@H](C(=O)C[C@H](OC(=O)[C@@H]3CCCCN3C(=O)C(=O)[C@@]1(O2)O)[C@H](C)C[C@@H]4CC[C@H]([C@@H](C4)OC)OC(=O)C(C)(CO)CO)C)/C)O)OC)C)C)/C)OC	XL888	CC1=CC(C(N)=O)=C(N[C@H](C)CC)C=C1C(N[C@]2([H])C[C@H](CC3)N(C4=NC=C(C(C5CC5)=O)C=C4)[C@H]3C2)=O
Eltrombopag	CC1=C(C=C(C=C1)N2C(=O)C(=C(N2)C)N=NC3=CC=CC(=C3O)C4=CC(=CC=C4)C(=O)O)C	Raltegravir	CC1=NN=C(O1)C(=O)NC(C)(C)C2=NC(=C(C(=O)N2C)O)C(=O)NCC3=CC=C(C=C3)F
Eltrombopag	CC1=C(C=C(C=C1)N2C(=O)C(=C(N2)C)N=NC3=CC=CC(=C3O)C4=CC(=CC=C4)C(=O)O)C	Venetoclax	CC1(C)CCC(=C(C1)C2=CC=C(Cl)C=C2)CN3CCN(CC3)C4=CC(=C(C=C4)C(=O)N[S](=O)(=O)C5=CC=C(NCC6CCOCC6)C(=C5)[N+]([O-])=O)OC7=CN=C8[NH]C=CC8=C7
Eltrombopag	CC1=C(C=C(C=C1)N2C(=O)C(=C(N2)C)N=NC3=CC=CC(=C3O)C4=CC(=CC=C4)C(=O)O)C	EF24	C1C(=CC2=CC=CC=C2F)C(=O)C(=CC3=CC=CC=C3F)CN1.Cl
Eltrombopag	CC1=C(C=C(C=C1)N2C(=O)C(=C(N2)C)N=NC3=CC=CC(=C3O)C4=CC(=CC=C4)C(=O)O)C	Panobinostat	CC1=C(C2=CC=CC=C2N1)CCNCC3=CC=C(C=C3)/C=C/C(=O)NO
Eltrombopag	CC1=C(C=C(C=C1)N2C(=O)C(=C(N2)C)N=NC3=CC=CC(=C3O)C4=CC(=CC=C4)C(=O)O)C	Bufalin	C[C@]12CC[C@@H](C[C@H]1CC[C@@H]3[C@@H]2CC[C@]4([C@@]3(CC[C@@H]4C5=COC(=O)C=C5)O)C)O
Eltrombopag	CC1=C(C=C(C=C1)N2C(=O)C(=C(N2)C)N=NC3=CC=CC(=C3O)C4=CC(=CC=C4)C(=O)O)C	Proscillaridin A	C[C@H]1[C@@H]([C@H]([C@H]([C@@H](O1)O[C@H]2CC[C@@]3([C@H]4CC[C@@]5([C@H](CC[C@@]5([C@@H]4CCC3=C2)O)C6=COC(=O)C=C6)C)C)O)O)O
Eltrombopag	CC1=C(C=C(C=C1)N2C(=O)C(=C(N2)C)N=NC3=CC=CC(=C3O)C4=CC(=CC=C4)C(=O)O)C	Cinobufagin	CC(=O)O[C@@H]1[C@@H]([C@]2(CC[C@H]3[C@H]([C@@]24[C@@H]1O4)CC[C@H]5[C@@]3(CC[C@@H](C5)O)C)C)C6=COC(=O)C=C6
Eltrombopag	CC1=C(C=C(C=C1)N2C(=O)C(=C(N2)C)N=NC3=CC=CC(=C3O)C4=CC(=CC=C4)C(=O)O)C	Peruvoside	C[C@H]1[C@@H]([C@H]([C@@H]([C@@H](O1)O[C@H]2CC[C@]3([C@@H](C2)CC[C@@H]4[C@@H]3CC[C@]5([C@@]4(CC[C@@H]5C6=CC(=O)OC6)O)C)C=O)O)OC)O
Eltrombopag	CC1=C(C=C(C=C1)N2C(=O)C(=C(N2)C)N=NC3=CC=CC(=C3O)C4=CC(=CC=C4)C(=O)O)C	Digitoxin	C[C@@H]1[C@H]([C@H](C[C@@H](O1)O[C@@H]2[C@H](O[C@H](C[C@@H]2O)O[C@@H]3[C@H](O[C@H](C[C@@H]3O)O[C@H]4CC[C@]5([C@@H](C4)CC[C@@H]6[C@@H]5CC[C@]7([C@@]6(CC[C@@H]7C8=CC(=O)OC8)O)C)C)C)C)O)O
Eltrombopag	CC1=C(C=C(C=C1)N2C(=O)C(=C(N2)C)N=NC3=CC=CC(=C3O)C4=CC(=CC=C4)C(=O)O)C	Convallotoxin	C[C@H]1[C@@H]([C@H]([C@H]([C@@H](O1)O[C@H]2CC[C@@]3([C@H]4CC[C@@]5([C@H](CC[C@@]5([C@@H]4CC[C@@]3(C2)O)O)C6=CC(=O)OC6)C)C=O)O)O)O
Eltrombopag	CC1=C(C=C(C=C1)N2C(=O)C(=C(N2)C)N=NC3=CC=CC(=C3O)C4=CC(=CC=C4)C(=O)O)C	ABT-737	CN(C)CC[C@H](CSC1=CC=CC=C1)NC2=C(C=C(C=C2)S(=O)(=O)NC(=O)C3=CC=C(C=C3)N4CCN(CC4)CC5=CC=CC=C5C6=CC=C(C=C6)Cl)[N+](=O)[O-]
Eltrombopag	CC1=C(C=C(C=C1)N2C(=O)C(=C(N2)C)N=NC3=CC=CC(=C3O)C4=CC(=CC=C4)C(=O)O)C	Fisetin	C1=CC(=C(C=C1C2=C(C(=O)C3=C(O2)C=C(C=C3)O)O)O)O
Eltrombopag	CC1=C(C=C(C=C1)N2C(=O)C(=C(N2)C)N=NC3=CC=CC(=C3O)C4=CC(=CC=C4)C(=O)O)C	Curcumin	COC1=C(C=CC(=C1)/C=C/C(=O)CC(=O)/C=C/C2=CC(=C(C=C2)O)OC)O
Eltrombopag	CC1=C(C=C(C=C1)N2C(=O)C(=C(N2)C)N=NC3=CC=CC(=C3O)C4=CC(=CC=C4)C(=O)O)C	Dasatinib	CC1=C(C(=CC=C1)Cl)NC(=O)C2=CN=C(S2)NC3=CC(=NC(=N3)C)N4CCN(CC4)CCO
Eltrombopag	CC1=C(C=C(C=C1)N2C(=O)C(=C(N2)C)N=NC3=CC=CC(=C3O)C4=CC(=CC=C4)C(=O)O)C	Navitoclax	CC1(CCC(=C(C1)CN2CCN(CC2)C3=CC=C(C=C3)C(=O)NS(=O)(=O)C4=CC(=C(C=C4)N[C@H](CCN5CCOCC5)CSC6=CC=CC=C6)S(=O)(=O)C(F)(F)F)C7=CC=C(C=C7)Cl)C
Eltrombopag	CC1=C(C=C(C=C1)N2C(=O)C(=C(N2)C)N=NC3=CC=CC(=C3O)C4=CC(=CC=C4)C(=O)O)C	A1331852	O=C(NC1=NC(C=CC=C2)=C2S1)C3=C(CN(C4=CC=C(C5=C(C)N(CC6(C[C@@H](C7)C8)C[C@H]7C[C@H]8C6)N=C5)C(C(O)=O)=N4)CC9)C9=CC=C3
Eltrombopag	CC1=C(C=C(C=C1)N2C(=O)C(=C(N2)C)N=NC3=CC=CC(=C3O)C4=CC(=CC=C4)C(=O)O)C	A1155463	O=C(NC1=NC(C=CC=C2)=C2S1)C3=C(CN(C4=NC(C(O)=O)=C(CCCOC5=C(F)C=C(C#CCN(C)C)C=C5)S4)CC6)C6=CC=C3
Eltrombopag	CC1=C(C=C(C=C1)N2C(=O)C(=C(N2)C)N=NC3=CC=CC(=C3O)C4=CC(=CC=C4)C(=O)O)C	ginkgetin	COc1cc(O)c2C(=O)C=C(Oc2c1)c3ccc(OC)c(c3)c4c(O)cc(O)c5C(=O)C=C(Oc45)c6ccc(O)cc6
Eltrombopag	CC1=C(C=C(C=C1)N2C(=O)C(=C(N2)C)N=NC3=CC=CC(=C3O)C4=CC(=CC=C4)C(=O)O)C	oleandrin	COC1CC(OC(C)C1O)O[C@H]2CC[C@@]3(C)[C@H](CC[C@@H]4[C@@H]3CC[C@]5(C)[C@H]([C@H](C[C@]45O)OC(C)=O)C6=CC(=O)OC6)C2
Eltrombopag	CC1=C(C=C(C=C1)N2C(=O)C(=C(N2)C)N=NC3=CC=CC(=C3O)C4=CC(=CC=C4)C(=O)O)C	periplocin	COC1[C@H](O)C(CO[C@@H]2C(O)C[C@@H](O)OC2C)O[C@@H](O[C@H]3CC[C@]4(C)C5CC[C@]6(C)[C@H](CC[C@]6(O)C5CC[C@]4(O)C3)C7=CC(=O)OC7)C1O
Eltrombopag	CC1=C(C=C(C=C1)N2C(=O)C(=C(N2)C)N=NC3=CC=CC(=C3O)C4=CC(=CC=C4)C(=O)O)C	BRD-K56819078	COC1=C(C=C(C=C1)C(=O)NC2=CC3=C(C=C2)N=C(S3)SCC(=O)NC4=CC=CC=C4F)OC
Eltrombopag	CC1=C(C=C(C=C1)N2C(=O)C(=C(N2)C)N=NC3=CC=CC(=C3O)C4=CC(=CC=C4)C(=O)O)C	XL888	CC1=CC(C(N)=O)=C(N[C@H](C)CC)C=C1C(N[C@]2([H])C[C@H](CC3)N(C4=NC=C(C(C5CC5)=O)C=C4)[C@H]3C2)=O
Raltegravir	CC1=NN=C(O1)C(=O)NC(C)(C)C2=NC(=C(C(=O)N2C)O)C(=O)NCC3=CC=C(C=C3)F	Venetoclax	CC1(C)CCC(=C(C1)C2=CC=C(Cl)C=C2)CN3CCN(CC3)C4=CC(=C(C=C4)C(=O)N[S](=O)(=O)C5=CC=C(NCC6CCOCC6)C(=C5)[N+]([O-])=O)OC7=CN=C8[NH]C=CC8=C7
Raltegravir	CC1=NN=C(O1)C(=O)NC(C)(C)C2=NC(=C(C(=O)N2C)O)C(=O)NCC3=CC=C(C=C3)F	EF24	C1C(=CC2=CC=CC=C2F)C(=O)C(=CC3=CC=CC=C3F)CN1.Cl
Raltegravir	CC1=NN=C(O1)C(=O)NC(C)(C)C2=NC(=C(C(=O)N2C)O)C(=O)NCC3=CC=C(C=C3)F	Panobinostat	CC1=C(C2=CC=CC=C2N1)CCNCC3=CC=C(C=C3)/C=C/C(=O)NO
Raltegravir	CC1=NN=C(O1)C(=O)NC(C)(C)C2=NC(=C(C(=O)N2C)O)C(=O)NCC3=CC=C(C=C3)F	Bufalin	C[C@]12CC[C@@H](C[C@H]1CC[C@@H]3[C@@H]2CC[C@]4([C@@]3(CC[C@@H]4C5=COC(=O)C=C5)O)C)O
Raltegravir	CC1=NN=C(O1)C(=O)NC(C)(C)C2=NC(=C(C(=O)N2C)O)C(=O)NCC3=CC=C(C=C3)F	Proscillaridin A	C[C@H]1[C@@H]([C@H]([C@H]([C@@H](O1)O[C@H]2CC[C@@]3([C@H]4CC[C@@]5([C@H](CC[C@@]5([C@@H]4CCC3=C2)O)C6=COC(=O)C=C6)C)C)O)O)O
Raltegravir	CC1=NN=C(O1)C(=O)NC(C)(C)C2=NC(=C(C(=O)N2C)O)C(=O)NCC3=CC=C(C=C3)F	Cinobufagin	CC(=O)O[C@@H]1[C@@H]([C@]2(CC[C@H]3[C@H]([C@@]24[C@@H]1O4)CC[C@H]5[C@@]3(CC[C@@H](C5)O)C)C)C6=COC(=O)C=C6
Raltegravir	CC1=NN=C(O1)C(=O)NC(C)(C)C2=NC(=C(C(=O)N2C)O)C(=O)NCC3=CC=C(C=C3)F	Peruvoside	C[C@H]1[C@@H]([C@H]([C@@H]([C@@H](O1)O[C@H]2CC[C@]3([C@@H](C2)CC[C@@H]4[C@@H]3CC[C@]5([C@@]4(CC[C@@H]5C6=CC(=O)OC6)O)C)C=O)O)OC)O
Raltegravir	CC1=NN=C(O1)C(=O)NC(C)(C)C2=NC(=C(C(=O)N2C)O)C(=O)NCC3=CC=C(C=C3)F	Digitoxin	C[C@@H]1[C@H]([C@H](C[C@@H](O1)O[C@@H]2[C@H](O[C@H](C[C@@H]2O)O[C@@H]3[C@H](O[C@H](C[C@@H]3O)O[C@H]4CC[C@]5([C@@H](C4)CC[C@@H]6[C@@H]5CC[C@]7([C@@]6(CC[C@@H]7C8=CC(=O)OC8)O)C)C)C)C)O)O
Raltegravir	CC1=NN=C(O1)C(=O)NC(C)(C)C2=NC(=C(C(=O)N2C)O)C(=O)NCC3=CC=C(C=C3)F	Convallotoxin	C[C@H]1[C@@H]([C@H]([C@H]([C@@H](O1)O[C@H]2CC[C@@]3([C@H]4CC[C@@]5([C@H](CC[C@@]5([C@@H]4CC[C@@]3(C2)O)O)C6=CC(=O)OC6)C)C=O)O)O)O
Raltegravir	CC1=NN=C(O1)C(=O)NC(C)(C)C2=NC(=C(C(=O)N2C)O)C(=O)NCC3=CC=C(C=C3)F	ABT-737	CN(C)CC[C@H](CSC1=CC=CC=C1)NC2=C(C=C(C=C2)S(=O)(=O)NC(=O)C3=CC=C(C=C3)N4CCN(CC4)CC5=CC=CC=C5C6=CC=C(C=C6)Cl)[N+](=O)[O-]
Raltegravir	CC1=NN=C(O1)C(=O)NC(C)(C)C2=NC(=C(C(=O)N2C)O)C(=O)NCC3=CC=C(C=C3)F	Fisetin	C1=CC(=C(C=C1C2=C(C(=O)C3=C(O2)C=C(C=C3)O)O)O)O
Raltegravir	CC1=NN=C(O1)C(=O)NC(C)(C)C2=NC(=C(C(=O)N2C)O)C(=O)NCC3=CC=C(C=C3)F	Curcumin	COC1=C(C=CC(=C1)/C=C/C(=O)CC(=O)/C=C/C2=CC(=C(C=C2)O)OC)O
Raltegravir	CC1=NN=C(O1)C(=O)NC(C)(C)C2=NC(=C(C(=O)N2C)O)C(=O)NCC3=CC=C(C=C3)F	Dasatinib	CC1=C(C(=CC=C1)Cl)NC(=O)C2=CN=C(S2)NC3=CC(=NC(=N3)C)N4CCN(CC4)CCO
Raltegravir	CC1=NN=C(O1)C(=O)NC(C)(C)C2=NC(=C(C(=O)N2C)O)C(=O)NCC3=CC=C(C=C3)F	Navitoclax	CC1(CCC(=C(C1)CN2CCN(CC2)C3=CC=C(C=C3)C(=O)NS(=O)(=O)C4=CC(=C(C=C4)N[C@H](CCN5CCOCC5)CSC6=CC=CC=C6)S(=O)(=O)C(F)(F)F)C7=CC=C(C=C7)Cl)C
Raltegravir	CC1=NN=C(O1)C(=O)NC(C)(C)C2=NC(=C(C(=O)N2C)O)C(=O)NCC3=CC=C(C=C3)F	A1331852	O=C(NC1=NC(C=CC=C2)=C2S1)C3=C(CN(C4=CC=C(C5=C(C)N(CC6(C[C@@H](C7)C8)C[C@H]7C[C@H]8C6)N=C5)C(C(O)=O)=N4)CC9)C9=CC=C3
Raltegravir	CC1=NN=C(O1)C(=O)NC(C)(C)C2=NC(=C(C(=O)N2C)O)C(=O)NCC3=CC=C(C=C3)F	A1155463	O=C(NC1=NC(C=CC=C2)=C2S1)C3=C(CN(C4=NC(C(O)=O)=C(CCCOC5=C(F)C=C(C#CCN(C)C)C=C5)S4)CC6)C6=CC=C3
Raltegravir	CC1=NN=C(O1)C(=O)NC(C)(C)C2=NC(=C(C(=O)N2C)O)C(=O)NCC3=CC=C(C=C3)F	ginkgetin	COc1cc(O)c2C(=O)C=C(Oc2c1)c3ccc(OC)c(c3)c4c(O)cc(O)c5C(=O)C=C(Oc45)c6ccc(O)cc6
Raltegravir	CC1=NN=C(O1)C(=O)NC(C)(C)C2=NC(=C(C(=O)N2C)O)C(=O)NCC3=CC=C(C=C3)F	oleandrin	COC1CC(OC(C)C1O)O[C@H]2CC[C@@]3(C)[C@H](CC[C@@H]4[C@@H]3CC[C@]5(C)[C@H]([C@H](C[C@]45O)OC(C)=O)C6=CC(=O)OC6)C2
Raltegravir	CC1=NN=C(O1)C(=O)NC(C)(C)C2=NC(=C(C(=O)N2C)O)C(=O)NCC3=CC=C(C=C3)F	periplocin	COC1[C@H](O)C(CO[C@@H]2C(O)C[C@@H](O)OC2C)O[C@@H](O[C@H]3CC[C@]4(C)C5CC[C@]6(C)[C@H](CC[C@]6(O)C5CC[C@]4(O)C3)C7=CC(=O)OC7)C1O
Raltegravir	CC1=NN=C(O1)C(=O)NC(C)(C)C2=NC(=C(C(=O)N2C)O)C(=O)NCC3=CC=C(C=C3)F	BRD-K56819078	COC1=C(C=C(C=C1)C(=O)NC2=CC3=C(C=C2)N=C(S3)SCC(=O)NC4=CC=CC=C4F)OC
Raltegravir	CC1=NN=C(O1)C(=O)NC(C)(C)C2=NC(=C(C(=O)N2C)O)C(=O)NCC3=CC=C(C=C3)F	XL888	CC1=CC(C(N)=O)=C(N[C@H](C)CC)C=C1C(N[C@]2([H])C[C@H](CC3)N(C4=NC=C(C(C5CC5)=O)C=C4)[C@H]3C2)=O
Venetoclax	CC1(C)CCC(=C(C1)C2=CC=C(Cl)C=C2)CN3CCN(CC3)C4=CC(=C(C=C4)C(=O)N[S](=O)(=O)C5=CC=C(NCC6CCOCC6)C(=C5)[N+]([O-])=O)OC7=CN=C8[NH]C=CC8=C7	EF24	C1C(=CC2=CC=CC=C2F)C(=O)C(=CC3=CC=CC=C3F)CN1.Cl
Venetoclax	CC1(C)CCC(=C(C1)C2=CC=C(Cl)C=C2)CN3CCN(CC3)C4=CC(=C(C=C4)C(=O)N[S](=O)(=O)C5=CC=C(NCC6CCOCC6)C(=C5)[N+]([O-])=O)OC7=CN=C8[NH]C=CC8=C7	Panobinostat	CC1=C(C2=CC=CC=C2N1)CCNCC3=CC=C(C=C3)/C=C/C(=O)NO
Venetoclax	CC1(C)CCC(=C(C1)C2=CC=C(Cl)C=C2)CN3CCN(CC3)C4=CC(=C(C=C4)C(=O)N[S](=O)(=O)C5=CC=C(NCC6CCOCC6)C(=C5)[N+]([O-])=O)OC7=CN=C8[NH]C=CC8=C7	Bufalin	C[C@]12CC[C@@H](C[C@H]1CC[C@@H]3[C@@H]2CC[C@]4([C@@]3(CC[C@@H]4C5=COC(=O)C=C5)O)C)O
Venetoclax	CC1(C)CCC(=C(C1)C2=CC=C(Cl)C=C2)CN3CCN(CC3)C4=CC(=C(C=C4)C(=O)N[S](=O)(=O)C5=CC=C(NCC6CCOCC6)C(=C5)[N+]([O-])=O)OC7=CN=C8[NH]C=CC8=C7	Proscillaridin A	C[C@H]1[C@@H]([C@H]([C@H]([C@@H](O1)O[C@H]2CC[C@@]3([C@H]4CC[C@@]5([C@H](CC[C@@]5([C@@H]4CCC3=C2)O)C6=COC(=O)C=C6)C)C)O)O)O
Venetoclax	CC1(C)CCC(=C(C1)C2=CC=C(Cl)C=C2)CN3CCN(CC3)C4=CC(=C(C=C4)C(=O)N[S](=O)(=O)C5=CC=C(NCC6CCOCC6)C(=C5)[N+]([O-])=O)OC7=CN=C8[NH]C=CC8=C7	Cinobufagin	CC(=O)O[C@@H]1[C@@H]([C@]2(CC[C@H]3[C@H]([C@@]24[C@@H]1O4)CC[C@H]5[C@@]3(CC[C@@H](C5)O)C)C)C6=COC(=O)C=C6
Venetoclax	CC1(C)CCC(=C(C1)C2=CC=C(Cl)C=C2)CN3CCN(CC3)C4=CC(=C(C=C4)C(=O)N[S](=O)(=O)C5=CC=C(NCC6CCOCC6)C(=C5)[N+]([O-])=O)OC7=CN=C8[NH]C=CC8=C7	Peruvoside	C[C@H]1[C@@H]([C@H]([C@@H]([C@@H](O1)O[C@H]2CC[C@]3([C@@H](C2)CC[C@@H]4[C@@H]3CC[C@]5([C@@]4(CC[C@@H]5C6=CC(=O)OC6)O)C)C=O)O)OC)O
Venetoclax	CC1(C)CCC(=C(C1)C2=CC=C(Cl)C=C2)CN3CCN(CC3)C4=CC(=C(C=C4)C(=O)N[S](=O)(=O)C5=CC=C(NCC6CCOCC6)C(=C5)[N+]([O-])=O)OC7=CN=C8[NH]C=CC8=C7	Digitoxin	C[C@@H]1[C@H]([C@H](C[C@@H](O1)O[C@@H]2[C@H](O[C@H](C[C@@H]2O)O[C@@H]3[C@H](O[C@H](C[C@@H]3O)O[C@H]4CC[C@]5([C@@H](C4)CC[C@@H]6[C@@H]5CC[C@]7([C@@]6(CC[C@@H]7C8=CC(=O)OC8)O)C)C)C)C)O)O
Venetoclax	CC1(C)CCC(=C(C1)C2=CC=C(Cl)C=C2)CN3CCN(CC3)C4=CC(=C(C=C4)C(=O)N[S](=O)(=O)C5=CC=C(NCC6CCOCC6)C(=C5)[N+]([O-])=O)OC7=CN=C8[NH]C=CC8=C7	Convallotoxin	C[C@H]1[C@@H]([C@H]([C@H]([C@@H](O1)O[C@H]2CC[C@@]3([C@H]4CC[C@@]5([C@H](CC[C@@]5([C@@H]4CC[C@@]3(C2)O)O)C6=CC(=O)OC6)C)C=O)O)O)O
Venetoclax	CC1(C)CCC(=C(C1)C2=CC=C(Cl)C=C2)CN3CCN(CC3)C4=CC(=C(C=C4)C(=O)N[S](=O)(=O)C5=CC=C(NCC6CCOCC6)C(=C5)[N+]([O-])=O)OC7=CN=C8[NH]C=CC8=C7	ABT-737	CN(C)CC[C@H](CSC1=CC=CC=C1)NC2=C(C=C(C=C2)S(=O)(=O)NC(=O)C3=CC=C(C=C3)N4CCN(CC4)CC5=CC=CC=C5C6=CC=C(C=C6)Cl)[N+](=O)[O-]
Venetoclax	CC1(C)CCC(=C(C1)C2=CC=C(Cl)C=C2)CN3CCN(CC3)C4=CC(=C(C=C4)C(=O)N[S](=O)(=O)C5=CC=C(NCC6CCOCC6)C(=C5)[N+]([O-])=O)OC7=CN=C8[NH]C=CC8=C7	Fisetin	C1=CC(=C(C=C1C2=C(C(=O)C3=C(O2)C=C(C=C3)O)O)O)O
Venetoclax	CC1(C)CCC(=C(C1)C2=CC=C(Cl)C=C2)CN3CCN(CC3)C4=CC(=C(C=C4)C(=O)N[S](=O)(=O)C5=CC=C(NCC6CCOCC6)C(=C5)[N+]([O-])=O)OC7=CN=C8[NH]C=CC8=C7	Curcumin	COC1=C(C=CC(=C1)/C=C/C(=O)CC(=O)/C=C/C2=CC(=C(C=C2)O)OC)O
Venetoclax	CC1(C)CCC(=C(C1)C2=CC=C(Cl)C=C2)CN3CCN(CC3)C4=CC(=C(C=C4)C(=O)N[S](=O)(=O)C5=CC=C(NCC6CCOCC6)C(=C5)[N+]([O-])=O)OC7=CN=C8[NH]C=CC8=C7	Dasatinib	CC1=C(C(=CC=C1)Cl)NC(=O)C2=CN=C(S2)NC3=CC(=NC(=N3)C)N4CCN(CC4)CCO
Venetoclax	CC1(C)CCC(=C(C1)C2=CC=C(Cl)C=C2)CN3CCN(CC3)C4=CC(=C(C=C4)C(=O)N[S](=O)(=O)C5=CC=C(NCC6CCOCC6)C(=C5)[N+]([O-])=O)OC7=CN=C8[NH]C=CC8=C7	Navitoclax	CC1(CCC(=C(C1)CN2CCN(CC2)C3=CC=C(C=C3)C(=O)NS(=O)(=O)C4=CC(=C(C=C4)N[C@H](CCN5CCOCC5)CSC6=CC=CC=C6)S(=O)(=O)C(F)(F)F)C7=CC=C(C=C7)Cl)C
Venetoclax	CC1(C)CCC(=C(C1)C2=CC=C(Cl)C=C2)CN3CCN(CC3)C4=CC(=C(C=C4)C(=O)N[S](=O)(=O)C5=CC=C(NCC6CCOCC6)C(=C5)[N+]([O-])=O)OC7=CN=C8[NH]C=CC8=C7	A1331852	O=C(NC1=NC(C=CC=C2)=C2S1)C3=C(CN(C4=CC=C(C5=C(C)N(CC6(C[C@@H](C7)C8)C[C@H]7C[C@H]8C6)N=C5)C(C(O)=O)=N4)CC9)C9=CC=C3
Venetoclax	CC1(C)CCC(=C(C1)C2=CC=C(Cl)C=C2)CN3CCN(CC3)C4=CC(=C(C=C4)C(=O)N[S](=O)(=O)C5=CC=C(NCC6CCOCC6)C(=C5)[N+]([O-])=O)OC7=CN=C8[NH]C=CC8=C7	A1155463	O=C(NC1=NC(C=CC=C2)=C2S1)C3=C(CN(C4=NC(C(O)=O)=C(CCCOC5=C(F)C=C(C#CCN(C)C)C=C5)S4)CC6)C6=CC=C3
Venetoclax	CC1(C)CCC(=C(C1)C2=CC=C(Cl)C=C2)CN3CCN(CC3)C4=CC(=C(C=C4)C(=O)N[S](=O)(=O)C5=CC=C(NCC6CCOCC6)C(=C5)[N+]([O-])=O)OC7=CN=C8[NH]C=CC8=C7	ginkgetin	COc1cc(O)c2C(=O)C=C(Oc2c1)c3ccc(OC)c(c3)c4c(O)cc(O)c5C(=O)C=C(Oc45)c6ccc(O)cc6
Venetoclax	CC1(C)CCC(=C(C1)C2=CC=C(Cl)C=C2)CN3CCN(CC3)C4=CC(=C(C=C4)C(=O)N[S](=O)(=O)C5=CC=C(NCC6CCOCC6)C(=C5)[N+]([O-])=O)OC7=CN=C8[NH]C=CC8=C7	oleandrin	COC1CC(OC(C)C1O)O[C@H]2CC[C@@]3(C)[C@H](CC[C@@H]4[C@@H]3CC[C@]5(C)[C@H]([C@H](C[C@]45O)OC(C)=O)C6=CC(=O)OC6)C2
Venetoclax	CC1(C)CCC(=C(C1)C2=CC=C(Cl)C=C2)CN3CCN(CC3)C4=CC(=C(C=C4)C(=O)N[S](=O)(=O)C5=CC=C(NCC6CCOCC6)C(=C5)[N+]([O-])=O)OC7=CN=C8[NH]C=CC8=C7	periplocin	COC1[C@H](O)C(CO[C@@H]2C(O)C[C@@H](O)OC2C)O[C@@H](O[C@H]3CC[C@]4(C)C5CC[C@]6(C)[C@H](CC[C@]6(O)C5CC[C@]4(O)C3)C7=CC(=O)OC7)C1O
Venetoclax	CC1(C)CCC(=C(C1)C2=CC=C(Cl)C=C2)CN3CCN(CC3)C4=CC(=C(C=C4)C(=O)N[S](=O)(=O)C5=CC=C(NCC6CCOCC6)C(=C5)[N+]([O-])=O)OC7=CN=C8[NH]C=CC8=C7	BRD-K56819078	COC1=C(C=C(C=C1)C(=O)NC2=CC3=C(C=C2)N=C(S3)SCC(=O)NC4=CC=CC=C4F)OC
Venetoclax	CC1(C)CCC(=C(C1)C2=CC=C(Cl)C=C2)CN3CCN(CC3)C4=CC(=C(C=C4)C(=O)N[S](=O)(=O)C5=CC=C(NCC6CCOCC6)C(=C5)[N+]([O-])=O)OC7=CN=C8[NH]C=CC8=C7	XL888	CC1=CC(C(N)=O)=C(N[C@H](C)CC)C=C1C(N[C@]2([H])C[C@H](CC3)N(C4=NC=C(C(C5CC5)=O)C=C4)[C@H]3C2)=O
EF24	C1C(=CC2=CC=CC=C2F)C(=O)C(=CC3=CC=CC=C3F)CN1.Cl	Panobinostat	CC1=C(C2=CC=CC=C2N1)CCNCC3=CC=C(C=C3)/C=C/C(=O)NO
EF24	C1C(=CC2=CC=CC=C2F)C(=O)C(=CC3=CC=CC=C3F)CN1.Cl	Bufalin	C[C@]12CC[C@@H](C[C@H]1CC[C@@H]3[C@@H]2CC[C@]4([C@@]3(CC[C@@H]4C5=COC(=O)C=C5)O)C)O
EF24	C1C(=CC2=CC=CC=C2F)C(=O)C(=CC3=CC=CC=C3F)CN1.Cl	Proscillaridin A	C[C@H]1[C@@H]([C@H]([C@H]([C@@H](O1)O[C@H]2CC[C@@]3([C@H]4CC[C@@]5([C@H](CC[C@@]5([C@@H]4CCC3=C2)O)C6=COC(=O)C=C6)C)C)O)O)O
EF24	C1C(=CC2=CC=CC=C2F)C(=O)C(=CC3=CC=CC=C3F)CN1.Cl	Cinobufagin	CC(=O)O[C@@H]1[C@@H]([C@]2(CC[C@H]3[C@H]([C@@]24[C@@H]1O4)CC[C@H]5[C@@]3(CC[C@@H](C5)O)C)C)C6=COC(=O)C=C6
EF24	C1C(=CC2=CC=CC=C2F)C(=O)C(=CC3=CC=CC=C3F)CN1.Cl	Peruvoside	C[C@H]1[C@@H]([C@H]([C@@H]([C@@H](O1)O[C@H]2CC[C@]3([C@@H](C2)CC[C@@H]4[C@@H]3CC[C@]5([C@@]4(CC[C@@H]5C6=CC(=O)OC6)O)C)C=O)O)OC)O
EF24	C1C(=CC2=CC=CC=C2F)C(=O)C(=CC3=CC=CC=C3F)CN1.Cl	Digitoxin	C[C@@H]1[C@H]([C@H](C[C@@H](O1)O[C@@H]2[C@H](O[C@H](C[C@@H]2O)O[C@@H]3[C@H](O[C@H](C[C@@H]3O)O[C@H]4CC[C@]5([C@@H](C4)CC[C@@H]6[C@@H]5CC[C@]7([C@@]6(CC[C@@H]7C8=CC(=O)OC8)O)C)C)C)C)O)O
EF24	C1C(=CC2=CC=CC=C2F)C(=O)C(=CC3=CC=CC=C3F)CN1.Cl	Convallotoxin	C[C@H]1[C@@H]([C@H]([C@H]([C@@H](O1)O[C@H]2CC[C@@]3([C@H]4CC[C@@]5([C@H](CC[C@@]5([C@@H]4CC[C@@]3(C2)O)O)C6=CC(=O)OC6)C)C=O)O)O)O
EF24	C1C(=CC2=CC=CC=C2F)C(=O)C(=CC3=CC=CC=C3F)CN1.Cl	ABT-737	CN(C)CC[C@H](CSC1=CC=CC=C1)NC2=C(C=C(C=C2)S(=O)(=O)NC(=O)C3=CC=C(C=C3)N4CCN(CC4)CC5=CC=CC=C5C6=CC=C(C=C6)Cl)[N+](=O)[O-]
EF24	C1C(=CC2=CC=CC=C2F)C(=O)C(=CC3=CC=CC=C3F)CN1.Cl	Fisetin	C1=CC(=C(C=C1C2=C(C(=O)C3=C(O2)C=C(C=C3)O)O)O)O
EF24	C1C(=CC2=CC=CC=C2F)C(=O)C(=CC3=CC=CC=C3F)CN1.Cl	Curcumin	COC1=C(C=CC(=C1)/C=C/C(=O)CC(=O)/C=C/C2=CC(=C(C=C2)O)OC)O
EF24	C1C(=CC2=CC=CC=C2F)C(=O)C(=CC3=CC=CC=C3F)CN1.Cl	Dasatinib	CC1=C(C(=CC=C1)Cl)NC(=O)C2=CN=C(S2)NC3=CC(=NC(=N3)C)N4CCN(CC4)CCO
EF24	C1C(=CC2=CC=CC=C2F)C(=O)C(=CC3=CC=CC=C3F)CN1.Cl	Navitoclax	CC1(CCC(=C(C1)CN2CCN(CC2)C3=CC=C(C=C3)C(=O)NS(=O)(=O)C4=CC(=C(C=C4)N[C@H](CCN5CCOCC5)CSC6=CC=CC=C6)S(=O)(=O)C(F)(F)F)C7=CC=C(C=C7)Cl)C
EF24	C1C(=CC2=CC=CC=C2F)C(=O)C(=CC3=CC=CC=C3F)CN1.Cl	A1331852	O=C(NC1=NC(C=CC=C2)=C2S1)C3=C(CN(C4=CC=C(C5=C(C)N(CC6(C[C@@H](C7)C8)C[C@H]7C[C@H]8C6)N=C5)C(C(O)=O)=N4)CC9)C9=CC=C3
EF24	C1C(=CC2=CC=CC=C2F)C(=O)C(=CC3=CC=CC=C3F)CN1.Cl	A1155463	O=C(NC1=NC(C=CC=C2)=C2S1)C3=C(CN(C4=NC(C(O)=O)=C(CCCOC5=C(F)C=C(C#CCN(C)C)C=C5)S4)CC6)C6=CC=C3
EF24	C1C(=CC2=CC=CC=C2F)C(=O)C(=CC3=CC=CC=C3F)CN1.Cl	ginkgetin	COc1cc(O)c2C(=O)C=C(Oc2c1)c3ccc(OC)c(c3)c4c(O)cc(O)c5C(=O)C=C(Oc45)c6ccc(O)cc6
EF24	C1C(=CC2=CC=CC=C2F)C(=O)C(=CC3=CC=CC=C3F)CN1.Cl	oleandrin	COC1CC(OC(C)C1O)O[C@H]2CC[C@@]3(C)[C@H](CC[C@@H]4[C@@H]3CC[C@]5(C)[C@H]([C@H](C[C@]45O)OC(C)=O)C6=CC(=O)OC6)C2
EF24	C1C(=CC2=CC=CC=C2F)C(=O)C(=CC3=CC=CC=C3F)CN1.Cl	periplocin	COC1[C@H](O)C(CO[C@@H]2C(O)C[C@@H](O)OC2C)O[C@@H](O[C@H]3CC[C@]4(C)C5CC[C@]6(C)[C@H](CC[C@]6(O)C5CC[C@]4(O)C3)C7=CC(=O)OC7)C1O
EF24	C1C(=CC2=CC=CC=C2F)C(=O)C(=CC3=CC=CC=C3F)CN1.Cl	BRD-K56819078	COC1=C(C=C(C=C1)C(=O)NC2=CC3=C(C=C2)N=C(S3)SCC(=O)NC4=CC=CC=C4F)OC
EF24	C1C(=CC2=CC=CC=C2F)C(=O)C(=CC3=CC=CC=C3F)CN1.Cl	XL888	CC1=CC(C(N)=O)=C(N[C@H](C)CC)C=C1C(N[C@]2([H])C[C@H](CC3)N(C4=NC=C(C(C5CC5)=O)C=C4)[C@H]3C2)=O
Panobinostat	CC1=C(C2=CC=CC=C2N1)CCNCC3=CC=C(C=C3)/C=C/C(=O)NO	Bufalin	C[C@]12CC[C@@H](C[C@H]1CC[C@@H]3[C@@H]2CC[C@]4([C@@]3(CC[C@@H]4C5=COC(=O)C=C5)O)C)O
Panobinostat	CC1=C(C2=CC=CC=C2N1)CCNCC3=CC=C(C=C3)/C=C/C(=O)NO	Proscillaridin A	C[C@H]1[C@@H]([C@H]([C@H]([C@@H](O1)O[C@H]2CC[C@@]3([C@H]4CC[C@@]5([C@H](CC[C@@]5([C@@H]4CCC3=C2)O)C6=COC(=O)C=C6)C)C)O)O)O
Panobinostat	CC1=C(C2=CC=CC=C2N1)CCNCC3=CC=C(C=C3)/C=C/C(=O)NO	Cinobufagin	CC(=O)O[C@@H]1[C@@H]([C@]2(CC[C@H]3[C@H]([C@@]24[C@@H]1O4)CC[C@H]5[C@@]3(CC[C@@H](C5)O)C)C)C6=COC(=O)C=C6
Panobinostat	CC1=C(C2=CC=CC=C2N1)CCNCC3=CC=C(C=C3)/C=C/C(=O)NO	Peruvoside	C[C@H]1[C@@H]([C@H]([C@@H]([C@@H](O1)O[C@H]2CC[C@]3([C@@H](C2)CC[C@@H]4[C@@H]3CC[C@]5([C@@]4(CC[C@@H]5C6=CC(=O)OC6)O)C)C=O)O)OC)O
Panobinostat	CC1=C(C2=CC=CC=C2N1)CCNCC3=CC=C(C=C3)/C=C/C(=O)NO	Digitoxin	C[C@@H]1[C@H]([C@H](C[C@@H](O1)O[C@@H]2[C@H](O[C@H](C[C@@H]2O)O[C@@H]3[C@H](O[C@H](C[C@@H]3O)O[C@H]4CC[C@]5([C@@H](C4)CC[C@@H]6[C@@H]5CC[C@]7([C@@]6(CC[C@@H]7C8=CC(=O)OC8)O)C)C)C)C)O)O
Panobinostat	CC1=C(C2=CC=CC=C2N1)CCNCC3=CC=C(C=C3)/C=C/C(=O)NO	Convallotoxin	C[C@H]1[C@@H]([C@H]([C@H]([C@@H](O1)O[C@H]2CC[C@@]3([C@H]4CC[C@@]5([C@H](CC[C@@]5([C@@H]4CC[C@@]3(C2)O)O)C6=CC(=O)OC6)C)C=O)O)O)O
Panobinostat	CC1=C(C2=CC=CC=C2N1)CCNCC3=CC=C(C=C3)/C=C/C(=O)NO	ABT-737	CN(C)CC[C@H](CSC1=CC=CC=C1)NC2=C(C=C(C=C2)S(=O)(=O)NC(=O)C3=CC=C(C=C3)N4CCN(CC4)CC5=CC=CC=C5C6=CC=C(C=C6)Cl)[N+](=O)[O-]
Panobinostat	CC1=C(C2=CC=CC=C2N1)CCNCC3=CC=C(C=C3)/C=C/C(=O)NO	Fisetin	C1=CC(=C(C=C1C2=C(C(=O)C3=C(O2)C=C(C=C3)O)O)O)O
Panobinostat	CC1=C(C2=CC=CC=C2N1)CCNCC3=CC=C(C=C3)/C=C/C(=O)NO	Curcumin	COC1=C(C=CC(=C1)/C=C/C(=O)CC(=O)/C=C/C2=CC(=C(C=C2)O)OC)O
Panobinostat	CC1=C(C2=CC=CC=C2N1)CCNCC3=CC=C(C=C3)/C=C/C(=O)NO	Dasatinib	CC1=C(C(=CC=C1)Cl)NC(=O)C2=CN=C(S2)NC3=CC(=NC(=N3)C)N4CCN(CC4)CCO
Panobinostat	CC1=C(C2=CC=CC=C2N1)CCNCC3=CC=C(C=C3)/C=C/C(=O)NO	Navitoclax	CC1(CCC(=C(C1)CN2CCN(CC2)C3=CC=C(C=C3)C(=O)NS(=O)(=O)C4=CC(=C(C=C4)N[C@H](CCN5CCOCC5)CSC6=CC=CC=C6)S(=O)(=O)C(F)(F)F)C7=CC=C(C=C7)Cl)C
Panobinostat	CC1=C(C2=CC=CC=C2N1)CCNCC3=CC=C(C=C3)/C=C/C(=O)NO	A1331852	O=C(NC1=NC(C=CC=C2)=C2S1)C3=C(CN(C4=CC=C(C5=C(C)N(CC6(C[C@@H](C7)C8)C[C@H]7C[C@H]8C6)N=C5)C(C(O)=O)=N4)CC9)C9=CC=C3
Panobinostat	CC1=C(C2=CC=CC=C2N1)CCNCC3=CC=C(C=C3)/C=C/C(=O)NO	A1155463	O=C(NC1=NC(C=CC=C2)=C2S1)C3=C(CN(C4=NC(C(O)=O)=C(CCCOC5=C(F)C=C(C#CCN(C)C)C=C5)S4)CC6)C6=CC=C3
Panobinostat	CC1=C(C2=CC=CC=C2N1)CCNCC3=CC=C(C=C3)/C=C/C(=O)NO	ginkgetin	COc1cc(O)c2C(=O)C=C(Oc2c1)c3ccc(OC)c(c3)c4c(O)cc(O)c5C(=O)C=C(Oc45)c6ccc(O)cc6
Panobinostat	CC1=C(C2=CC=CC=C2N1)CCNCC3=CC=C(C=C3)/C=C/C(=O)NO	oleandrin	COC1CC(OC(C)C1O)O[C@H]2CC[C@@]3(C)[C@H](CC[C@@H]4[C@@H]3CC[C@]5(C)[C@H]([C@H](C[C@]45O)OC(C)=O)C6=CC(=O)OC6)C2
Panobinostat	CC1=C(C2=CC=CC=C2N1)CCNCC3=CC=C(C=C3)/C=C/C(=O)NO	periplocin	COC1[C@H](O)C(CO[C@@H]2C(O)C[C@@H](O)OC2C)O[C@@H](O[C@H]3CC[C@]4(C)C5CC[C@]6(C)[C@H](CC[C@]6(O)C5CC[C@]4(O)C3)C7=CC(=O)OC7)C1O
Panobinostat	CC1=C(C2=CC=CC=C2N1)CCNCC3=CC=C(C=C3)/C=C/C(=O)NO	BRD-K56819078	COC1=C(C=C(C=C1)C(=O)NC2=CC3=C(C=C2)N=C(S3)SCC(=O)NC4=CC=CC=C4F)OC
Panobinostat	CC1=C(C2=CC=CC=C2N1)CCNCC3=CC=C(C=C3)/C=C/C(=O)NO	XL888	CC1=CC(C(N)=O)=C(N[C@H](C)CC)C=C1C(N[C@]2([H])C[C@H](CC3)N(C4=NC=C(C(C5CC5)=O)C=C4)[C@H]3C2)=O
Bufalin	C[C@]12CC[C@@H](C[C@H]1CC[C@@H]3[C@@H]2CC[C@]4([C@@]3(CC[C@@H]4C5=COC(=O)C=C5)O)C)O	Proscillaridin A	C[C@H]1[C@@H]([C@H]([C@H]([C@@H](O1)O[C@H]2CC[C@@]3([C@H]4CC[C@@]5([C@H](CC[C@@]5([C@@H]4CCC3=C2)O)C6=COC(=O)C=C6)C)C)O)O)O
Bufalin	C[C@]12CC[C@@H](C[C@H]1CC[C@@H]3[C@@H]2CC[C@]4([C@@]3(CC[C@@H]4C5=COC(=O)C=C5)O)C)O	Cinobufagin	CC(=O)O[C@@H]1[C@@H]([C@]2(CC[C@H]3[C@H]([C@@]24[C@@H]1O4)CC[C@H]5[C@@]3(CC[C@@H](C5)O)C)C)C6=COC(=O)C=C6
Bufalin	C[C@]12CC[C@@H](C[C@H]1CC[C@@H]3[C@@H]2CC[C@]4([C@@]3(CC[C@@H]4C5=COC(=O)C=C5)O)C)O	Peruvoside	C[C@H]1[C@@H]([C@H]([C@@H]([C@@H](O1)O[C@H]2CC[C@]3([C@@H](C2)CC[C@@H]4[C@@H]3CC[C@]5([C@@]4(CC[C@@H]5C6=CC(=O)OC6)O)C)C=O)O)OC)O
Bufalin	C[C@]12CC[C@@H](C[C@H]1CC[C@@H]3[C@@H]2CC[C@]4([C@@]3(CC[C@@H]4C5=COC(=O)C=C5)O)C)O	Digitoxin	C[C@@H]1[C@H]([C@H](C[C@@H](O1)O[C@@H]2[C@H](O[C@H](C[C@@H]2O)O[C@@H]3[C@H](O[C@H](C[C@@H]3O)O[C@H]4CC[C@]5([C@@H](C4)CC[C@@H]6[C@@H]5CC[C@]7([C@@]6(CC[C@@H]7C8=CC(=O)OC8)O)C)C)C)C)O)O
Bufalin	C[C@]12CC[C@@H](C[C@H]1CC[C@@H]3[C@@H]2CC[C@]4([C@@]3(CC[C@@H]4C5=COC(=O)C=C5)O)C)O	Convallotoxin	C[C@H]1[C@@H]([C@H]([C@H]([C@@H](O1)O[C@H]2CC[C@@]3([C@H]4CC[C@@]5([C@H](CC[C@@]5([C@@H]4CC[C@@]3(C2)O)O)C6=CC(=O)OC6)C)C=O)O)O)O
Bufalin	C[C@]12CC[C@@H](C[C@H]1CC[C@@H]3[C@@H]2CC[C@]4([C@@]3(CC[C@@H]4C5=COC(=O)C=C5)O)C)O	ABT-737	CN(C)CC[C@H](CSC1=CC=CC=C1)NC2=C(C=C(C=C2)S(=O)(=O)NC(=O)C3=CC=C(C=C3)N4CCN(CC4)CC5=CC=CC=C5C6=CC=C(C=C6)Cl)[N+](=O)[O-]
Bufalin	C[C@]12CC[C@@H](C[C@H]1CC[C@@H]3[C@@H]2CC[C@]4([C@@]3(CC[C@@H]4C5=COC(=O)C=C5)O)C)O	Fisetin	C1=CC(=C(C=C1C2=C(C(=O)C3=C(O2)C=C(C=C3)O)O)O)O
Bufalin	C[C@]12CC[C@@H](C[C@H]1CC[C@@H]3[C@@H]2CC[C@]4([C@@]3(CC[C@@H]4C5=COC(=O)C=C5)O)C)O	Curcumin	COC1=C(C=CC(=C1)/C=C/C(=O)CC(=O)/C=C/C2=CC(=C(C=C2)O)OC)O
Bufalin	C[C@]12CC[C@@H](C[C@H]1CC[C@@H]3[C@@H]2CC[C@]4([C@@]3(CC[C@@H]4C5=COC(=O)C=C5)O)C)O	Dasatinib	CC1=C(C(=CC=C1)Cl)NC(=O)C2=CN=C(S2)NC3=CC(=NC(=N3)C)N4CCN(CC4)CCO
Bufalin	C[C@]12CC[C@@H](C[C@H]1CC[C@@H]3[C@@H]2CC[C@]4([C@@]3(CC[C@@H]4C5=COC(=O)C=C5)O)C)O	Navitoclax	CC1(CCC(=C(C1)CN2CCN(CC2)C3=CC=C(C=C3)C(=O)NS(=O)(=O)C4=CC(=C(C=C4)N[C@H](CCN5CCOCC5)CSC6=CC=CC=C6)S(=O)(=O)C(F)(F)F)C7=CC=C(C=C7)Cl)C
Bufalin	C[C@]12CC[C@@H](C[C@H]1CC[C@@H]3[C@@H]2CC[C@]4([C@@]3(CC[C@@H]4C5=COC(=O)C=C5)O)C)O	A1331852	O=C(NC1=NC(C=CC=C2)=C2S1)C3=C(CN(C4=CC=C(C5=C(C)N(CC6(C[C@@H](C7)C8)C[C@H]7C[C@H]8C6)N=C5)C(C(O)=O)=N4)CC9)C9=CC=C3
Bufalin	C[C@]12CC[C@@H](C[C@H]1CC[C@@H]3[C@@H]2CC[C@]4([C@@]3(CC[C@@H]4C5=COC(=O)C=C5)O)C)O	A1155463	O=C(NC1=NC(C=CC=C2)=C2S1)C3=C(CN(C4=NC(C(O)=O)=C(CCCOC5=C(F)C=C(C#CCN(C)C)C=C5)S4)CC6)C6=CC=C3
Bufalin	C[C@]12CC[C@@H](C[C@H]1CC[C@@H]3[C@@H]2CC[C@]4([C@@]3(CC[C@@H]4C5=COC(=O)C=C5)O)C)O	ginkgetin	COc1cc(O)c2C(=O)C=C(Oc2c1)c3ccc(OC)c(c3)c4c(O)cc(O)c5C(=O)C=C(Oc45)c6ccc(O)cc6
Bufalin	C[C@]12CC[C@@H](C[C@H]1CC[C@@H]3[C@@H]2CC[C@]4([C@@]3(CC[C@@H]4C5=COC(=O)C=C5)O)C)O	oleandrin	COC1CC(OC(C)C1O)O[C@H]2CC[C@@]3(C)[C@H](CC[C@@H]4[C@@H]3CC[C@]5(C)[C@H]([C@H](C[C@]45O)OC(C)=O)C6=CC(=O)OC6)C2
Bufalin	C[C@]12CC[C@@H](C[C@H]1CC[C@@H]3[C@@H]2CC[C@]4([C@@]3(CC[C@@H]4C5=COC(=O)C=C5)O)C)O	periplocin	COC1[C@H](O)C(CO[C@@H]2C(O)C[C@@H](O)OC2C)O[C@@H](O[C@H]3CC[C@]4(C)C5CC[C@]6(C)[C@H](CC[C@]6(O)C5CC[C@]4(O)C3)C7=CC(=O)OC7)C1O
Bufalin	C[C@]12CC[C@@H](C[C@H]1CC[C@@H]3[C@@H]2CC[C@]4([C@@]3(CC[C@@H]4C5=COC(=O)C=C5)O)C)O	BRD-K56819078	COC1=C(C=C(C=C1)C(=O)NC2=CC3=C(C=C2)N=C(S3)SCC(=O)NC4=CC=CC=C4F)OC
Bufalin	C[C@]12CC[C@@H](C[C@H]1CC[C@@H]3[C@@H]2CC[C@]4([C@@]3(CC[C@@H]4C5=COC(=O)C=C5)O)C)O	XL888	CC1=CC(C(N)=O)=C(N[C@H](C)CC)C=C1C(N[C@]2([H])C[C@H](CC3)N(C4=NC=C(C(C5CC5)=O)C=C4)[C@H]3C2)=O
Proscillaridin A	C[C@H]1[C@@H]([C@H]([C@H]([C@@H](O1)O[C@H]2CC[C@@]3([C@H]4CC[C@@]5([C@H](CC[C@@]5([C@@H]4CCC3=C2)O)C6=COC(=O)C=C6)C)C)O)O)O	Cinobufagin	CC(=O)O[C@@H]1[C@@H]([C@]2(CC[C@H]3[C@H]([C@@]24[C@@H]1O4)CC[C@H]5[C@@]3(CC[C@@H](C5)O)C)C)C6=COC(=O)C=C6
Proscillaridin A	C[C@H]1[C@@H]([C@H]([C@H]([C@@H](O1)O[C@H]2CC[C@@]3([C@H]4CC[C@@]5([C@H](CC[C@@]5([C@@H]4CCC3=C2)O)C6=COC(=O)C=C6)C)C)O)O)O	Peruvoside	C[C@H]1[C@@H]([C@H]([C@@H]([C@@H](O1)O[C@H]2CC[C@]3([C@@H](C2)CC[C@@H]4[C@@H]3CC[C@]5([C@@]4(CC[C@@H]5C6=CC(=O)OC6)O)C)C=O)O)OC)O
Proscillaridin A	C[C@H]1[C@@H]([C@H]([C@H]([C@@H](O1)O[C@H]2CC[C@@]3([C@H]4CC[C@@]5([C@H](CC[C@@]5([C@@H]4CCC3=C2)O)C6=COC(=O)C=C6)C)C)O)O)O	Digitoxin	C[C@@H]1[C@H]([C@H](C[C@@H](O1)O[C@@H]2[C@H](O[C@H](C[C@@H]2O)O[C@@H]3[C@H](O[C@H](C[C@@H]3O)O[C@H]4CC[C@]5([C@@H](C4)CC[C@@H]6[C@@H]5CC[C@]7([C@@]6(CC[C@@H]7C8=CC(=O)OC8)O)C)C)C)C)O)O
Proscillaridin A	C[C@H]1[C@@H]([C@H]([C@H]([C@@H](O1)O[C@H]2CC[C@@]3([C@H]4CC[C@@]5([C@H](CC[C@@]5([C@@H]4CCC3=C2)O)C6=COC(=O)C=C6)C)C)O)O)O	Convallotoxin	C[C@H]1[C@@H]([C@H]([C@H]([C@@H](O1)O[C@H]2CC[C@@]3([C@H]4CC[C@@]5([C@H](CC[C@@]5([C@@H]4CC[C@@]3(C2)O)O)C6=CC(=O)OC6)C)C=O)O)O)O
Proscillaridin A	C[C@H]1[C@@H]([C@H]([C@H]([C@@H](O1)O[C@H]2CC[C@@]3([C@H]4CC[C@@]5([C@H](CC[C@@]5([C@@H]4CCC3=C2)O)C6=COC(=O)C=C6)C)C)O)O)O	ABT-737	CN(C)CC[C@H](CSC1=CC=CC=C1)NC2=C(C=C(C=C2)S(=O)(=O)NC(=O)C3=CC=C(C=C3)N4CCN(CC4)CC5=CC=CC=C5C6=CC=C(C=C6)Cl)[N+](=O)[O-]
Proscillaridin A	C[C@H]1[C@@H]([C@H]([C@H]([C@@H](O1)O[C@H]2CC[C@@]3([C@H]4CC[C@@]5([C@H](CC[C@@]5([C@@H]4CCC3=C2)O)C6=COC(=O)C=C6)C)C)O)O)O	Fisetin	C1=CC(=C(C=C1C2=C(C(=O)C3=C(O2)C=C(C=C3)O)O)O)O
Proscillaridin A	C[C@H]1[C@@H]([C@H]([C@H]([C@@H](O1)O[C@H]2CC[C@@]3([C@H]4CC[C@@]5([C@H](CC[C@@]5([C@@H]4CCC3=C2)O)C6=COC(=O)C=C6)C)C)O)O)O	Curcumin	COC1=C(C=CC(=C1)/C=C/C(=O)CC(=O)/C=C/C2=CC(=C(C=C2)O)OC)O
Proscillaridin A	C[C@H]1[C@@H]([C@H]([C@H]([C@@H](O1)O[C@H]2CC[C@@]3([C@H]4CC[C@@]5([C@H](CC[C@@]5([C@@H]4CCC3=C2)O)C6=COC(=O)C=C6)C)C)O)O)O	Dasatinib	CC1=C(C(=CC=C1)Cl)NC(=O)C2=CN=C(S2)NC3=CC(=NC(=N3)C)N4CCN(CC4)CCO
Proscillaridin A	C[C@H]1[C@@H]([C@H]([C@H]([C@@H](O1)O[C@H]2CC[C@@]3([C@H]4CC[C@@]5([C@H](CC[C@@]5([C@@H]4CCC3=C2)O)C6=COC(=O)C=C6)C)C)O)O)O	Navitoclax	CC1(CCC(=C(C1)CN2CCN(CC2)C3=CC=C(C=C3)C(=O)NS(=O)(=O)C4=CC(=C(C=C4)N[C@H](CCN5CCOCC5)CSC6=CC=CC=C6)S(=O)(=O)C(F)(F)F)C7=CC=C(C=C7)Cl)C
Proscillaridin A	C[C@H]1[C@@H]([C@H]([C@H]([C@@H](O1)O[C@H]2CC[C@@]3([C@H]4CC[C@@]5([C@H](CC[C@@]5([C@@H]4CCC3=C2)O)C6=COC(=O)C=C6)C)C)O)O)O	A1331852	O=C(NC1=NC(C=CC=C2)=C2S1)C3=C(CN(C4=CC=C(C5=C(C)N(CC6(C[C@@H](C7)C8)C[C@H]7C[C@H]8C6)N=C5)C(C(O)=O)=N4)CC9)C9=CC=C3
Proscillaridin A	C[C@H]1[C@@H]([C@H]([C@H]([C@@H](O1)O[C@H]2CC[C@@]3([C@H]4CC[C@@]5([C@H](CC[C@@]5([C@@H]4CCC3=C2)O)C6=COC(=O)C=C6)C)C)O)O)O	A1155463	O=C(NC1=NC(C=CC=C2)=C2S1)C3=C(CN(C4=NC(C(O)=O)=C(CCCOC5=C(F)C=C(C#CCN(C)C)C=C5)S4)CC6)C6=CC=C3
Proscillaridin A	C[C@H]1[C@@H]([C@H]([C@H]([C@@H](O1)O[C@H]2CC[C@@]3([C@H]4CC[C@@]5([C@H](CC[C@@]5([C@@H]4CCC3=C2)O)C6=COC(=O)C=C6)C)C)O)O)O	ginkgetin	COc1cc(O)c2C(=O)C=C(Oc2c1)c3ccc(OC)c(c3)c4c(O)cc(O)c5C(=O)C=C(Oc45)c6ccc(O)cc6
Proscillaridin A	C[C@H]1[C@@H]([C@H]([C@H]([C@@H](O1)O[C@H]2CC[C@@]3([C@H]4CC[C@@]5([C@H](CC[C@@]5([C@@H]4CCC3=C2)O)C6=COC(=O)C=C6)C)C)O)O)O	oleandrin	COC1CC(OC(C)C1O)O[C@H]2CC[C@@]3(C)[C@H](CC[C@@H]4[C@@H]3CC[C@]5(C)[C@H]([C@H](C[C@]45O)OC(C)=O)C6=CC(=O)OC6)C2
Proscillaridin A	C[C@H]1[C@@H]([C@H]([C@H]([C@@H](O1)O[C@H]2CC[C@@]3([C@H]4CC[C@@]5([C@H](CC[C@@]5([C@@H]4CCC3=C2)O)C6=COC(=O)C=C6)C)C)O)O)O	periplocin	COC1[C@H](O)C(CO[C@@H]2C(O)C[C@@H](O)OC2C)O[C@@H](O[C@H]3CC[C@]4(C)C5CC[C@]6(C)[C@H](CC[C@]6(O)C5CC[C@]4(O)C3)C7=CC(=O)OC7)C1O
Proscillaridin A	C[C@H]1[C@@H]([C@H]([C@H]([C@@H](O1)O[C@H]2CC[C@@]3([C@H]4CC[C@@]5([C@H](CC[C@@]5([C@@H]4CCC3=C2)O)C6=COC(=O)C=C6)C)C)O)O)O	BRD-K56819078	COC1=C(C=C(C=C1)C(=O)NC2=CC3=C(C=C2)N=C(S3)SCC(=O)NC4=CC=CC=C4F)OC
Proscillaridin A	C[C@H]1[C@@H]([C@H]([C@H]([C@@H](O1)O[C@H]2CC[C@@]3([C@H]4CC[C@@]5([C@H](CC[C@@]5([C@@H]4CCC3=C2)O)C6=COC(=O)C=C6)C)C)O)O)O	XL888	CC1=CC(C(N)=O)=C(N[C@H](C)CC)C=C1C(N[C@]2([H])C[C@H](CC3)N(C4=NC=C(C(C5CC5)=O)C=C4)[C@H]3C2)=O
[truncated: 120 more rows]
